# Supplementary material for: Anti-NF155 chronic inflammatory demyelinating polyradiculoneuropathy strongly associates to HLA-DRB15
Source: J Neuroinflammation. 2017 Nov 16;14:224. doi: 10.1186/s12974-017-0996-1 (PMC5691853; doi:10.1186/s12974-017-0996-1)
Supplement: Additional file 1: — This excel file is composed by five different tables. Tables S1 and S2 display all peptides that the IEDB tool predicted to bind to DRB1*15:01 and DRB1*15:02 alleles, respectively, ordered by predicted binding strenght. Table S3. displays the 10 peptides binding with highest scores to DRB1*15 alleles as calculated by the ProPred tool. Table S4. displays all NF155 peptides ordered by their calculated antigenicity according to the Kolaskar and Tongaonkar antigenicity scale. Table S5. displays a summary of the findings relating the antigenicity scale findings with HLA-peptide prediction results with both IEDB and ProPred methods. (XLS 893 kb) [file 12974_2017_996_MOESM1_ESM.xls]

## Sheet: LEGEND
.

## Sheet: Table S1.IEDB.DRB1.1501
allele	seq_num	start	end	peptide	method	percentile_rank	comblib_core	comblib_score	comblib_rank	smm_align_core	smm_align_ic50	smm_align_rank	nn_align_core	nn_align_ic50	nn_align_rank	netmhciipan_core	netmhciipan_ic50	netmhciipan_rank	sturniolo_core	sturniolo_score	sturniolo_rank
HLA-DRB1*15:01	1	436	450	RNQLIRVILYNRTRL	Consensus (smm/nn/sturniolo)	31	-	-	-	IRVILYNRT	76	85	IRVILYNRT	890	31	-	-	-	VILYNRTRL	630	4
HLA-DRB1*15:01	1	855	869	QGQLREYRAYYWRES	Consensus (smm/nn/sturniolo)	34	-	-	-	LREYRAYYW	43	34	QLREYRAYY	570	10	-	-	-	LREYRAYYW	280	406
HLA-DRB1*15:01	1	853	867	TVQGQLREYRAYYWR	Consensus (smm/nn/sturniolo)	35	-	-	-	LREYRAYYW	44	35	QLREYRAYY	540	8	-	-	-	LREYRAYYW	280	406
HLA-DRB1*15:01	1	854	868	VQGQLREYRAYYWRE	Consensus (smm/nn/sturniolo)	35	-	-	-	LREYRAYYW	44	35	QLREYRAYY	540	8	-	-	-	LREYRAYYW	280	406
HLA-DRB1*15:01	1	852	866	DTVQGQLREYRAYYW	Consensus (smm/nn/sturniolo)	37	-	-	-	QLREYRAYY	45	37	QLREYRAYY	620	12	-	-	-	LREYRAYYW	280	406
HLA-DRB1*15:01	1	856	870	GQLREYRAYYWRESS	Consensus (smm/nn/sturniolo)	38	-	-	-	LREYRAYYW	46	38	LREYRAYYW	690	16	-	-	-	LREYRAYYW	280	406
HLA-DRB1*15:01	1	437	451	NQLIRVILYNRTRLD	Consensus (smm/nn/sturniolo)	41	-	-	-	IRVILYNRT	77	86	VILYNRTRL	10	41	-	-	-	VILYNRTRL	630	4
HLA-DRB1*15:01	1	894	908	VVSRLFPYSNYKLEM	Consensus (smm/nn/sturniolo)	55	-	-	-	LFPYSNYKL	104	135	RLFPYSNYK	1150	55	-	-	-	LFPYSNYKL	550	18
HLA-DRB1*15:01	1	438	452	QLIRVILYNRTRLDC	Consensus (smm/nn/sturniolo)	56	-	-	-	IRVILYNRT	92	112	VILYNRTRL	1160	56	-	-	-	VILYNRTRL	630	4
HLA-DRB1*15:01	1	892	906	RGVVSRLFPYSNYKL	Consensus (smm/nn/sturniolo)	62	-	-	-	RLFPYSNYK	107	140	RLFPYSNYK	1210	62	-	-	-	LFPYSNYKL	550	18
HLA-DRB1*15:01	1	893	907	GVVSRLFPYSNYKLE	Consensus (smm/nn/sturniolo)	63	-	-	-	LFPYSNYKL	108	142	RLFPYSNYK	1220	63	-	-	-	LFPYSNYKL	550	18
HLA-DRB1*15:01	1	439	453	LIRVILYNRTRLDCP	Consensus (smm/nn/sturniolo)	71	-	-	-	VILYNRTRL	141	205	VILYNRTRL	13	71	-	-	-	VILYNRTRL	630	4
HLA-DRB1*15:01	1	895	909	VSRLFPYSNYKLEMV	Consensus (smm/nn/sturniolo)	90	-	-	-	LFPYSNYKL	95	118	LFPYSNYKL	1480	90	-	-	-	LFPYSNYKL	550	18
HLA-DRB1*15:01	1	686	700	NSAVLRLSPYVNYQF	Consensus (smm/nn/sturniolo)	101	-	-	-	AVLRLSPYV	86	101	AVLRLSPYV	410	3	-	-	-	LSPYVNYQF	350	216
HLA-DRB1*15:01	1	435	449	PRNQLIRVILYNRTR	Consensus (smm/nn/sturniolo)	104	-	-	-	IRVILYNRT	110	145	LIRVILYNR	16	104	-	-	-	IRVILYNRT	420	1
HLA-DRB1*15:01	1	957	971	HPNGIMIGYTLKYVA	Consensus (smm/nn/sturniolo)	115	-	-	-	MIGYTLKYV	94	115	MIGYTLKYV	1120	52	-	-	-	MIGYTLKYV	4	126
HLA-DRB1*15:01	1	684	698	SVNSAVLRLSPYVNY	Consensus (smm/nn/sturniolo)	125	-	-	-	AVLRLSPYV	99	125	AVLRLSPYV	490	6	-	-	-	LRLSPYVNY	270	442
HLA-DRB1*15:01	1	685	699	VNSAVLRLSPYVNYQ	Consensus (smm/nn/sturniolo)	125	-	-	-	AVLRLSPYV	99	125	AVLRLSPYV	420	3	-	-	-	LRLSPYVNY	270	442
HLA-DRB1*15:01	1	956	970	EHPNGIMIGYTLKYV	Consensus (smm/nn/sturniolo)	126	-	-	-	NGIMIGYTL	103	133	MIGYTLKYV	1360	77	-	-	-	MIGYTLKYV	4	126
HLA-DRB1*15:01	1	958	972	PNGIMIGYTLKYVAF	Consensus (smm/nn/sturniolo)	126	-	-	-	MIGYTLKYV	103	133	MIGYTLKYV	870	30	-	-	-	MIGYTLKYV	4	126
HLA-DRB1*15:01	1	959	973	NGIMIGYTLKYVAFN	Consensus (smm/nn/sturniolo)	126	-	-	-	MIGYTLKYV	103	133	MIGYTLKYV	810	25	-	-	-	MIGYTLKYV	4	126
HLA-DRB1*15:01	1	960	974	GIMIGYTLKYVAFNG	Consensus (smm/nn/sturniolo)	126	-	-	-	MIGYTLKYV	125	173	MIGYTLKYV	1030	44	-	-	-	MIGYTLKYV	4	126
HLA-DRB1*15:01	1	961	975	IMIGYTLKYVAFNGT	Consensus (smm/nn/sturniolo)	126	-	-	-	MIGYTLKYV	231	402	MIGYTLKYV	1220	63	-	-	-	MIGYTLKYV	4	126
HLA-DRB1*15:01	1	683	697	GSVNSAVLRLSPYVN	Consensus (smm/nn/sturniolo)	133	-	-	-	AVLRLSPYV	103	133	AVLRLSPYV	670	15	-	-	-	VLRLSPYVN	150	1034
HLA-DRB1*15:01	1	896	910	SRLFPYSNYKLEMVV	Consensus (smm/nn/sturniolo)	134	-	-	-	LFPYSNYKL	105	137	LFPYSNYKL	1850	134	-	-	-	LFPYSNYKL	550	18
HLA-DRB1*15:01	1	1102	1116	IALLVLILLIVCFIK	Consensus (smm/nn/sturniolo)	154	-	-	-	LLVLILLIV	114	154	ILLIVCFIK	406270	6585	-	-	-	LVLILLIVC	540	21
HLA-DRB1*15:01	1	434	448	SPRNQLIRVILYNRT	Consensus (smm/nn/sturniolo)	156	-	-	-	LIRVILYNR	129	181	LIRVILYNR	2030	156	-	-	-	IRVILYNRT	420	1
HLA-DRB1*15:01	1	857	871	QLREYRAYYWRESSL	Consensus (smm/nn/sturniolo)	162	-	-	-	LREYRAYYW	119	162	LREYRAYYW	860	29	-	-	-	LREYRAYYW	280	406
HLA-DRB1*15:01	1	1100	1114	CAIALLVLILLIVCF	Consensus (smm/nn/sturniolo)	173	-	-	-	IALLVLILL	125	173	AIALLVLIL	402250	6566	-	-	-	LVLILLIVC	540	21
HLA-DRB1*15:01	1	962	976	MIGYTLKYVAFNGTK	Consensus (smm/nn/sturniolo)	176	-	-	-	MIGYTLKYV	328	622	MIGYTLKYV	2190	176	-	-	-	MIGYTLKYV	4	126
HLA-DRB1*15:01	1	687	701	SAVLRLSPYVNYQFR	Consensus (smm/nn/sturniolo)	177	-	-	-	VLRLSPYVN	127	177	AVLRLSPYV	450	4	-	-	-	LSPYVNYQF	350	216
HLA-DRB1*15:01	1	1103	1117	ALLVLILLIVCFIKR	Consensus (smm/nn/sturniolo)	181	-	-	-	ILLIVCFIK	129	181	LLIVCFIKR	153060	4757	-	-	-	LVLILLIVC	540	21
HLA-DRB1*15:01	1	1098	1112	LMCAIALLVLILLIV	Consensus (smm/nn/sturniolo)	193	-	-	-	IALLVLILL	135	193	MCAIALLVL	193810	5180	-	-	-	LLVLILLIV	440	89
HLA-DRB1*15:01	1	1099	1113	MCAIALLVLILLIVC	Consensus (smm/nn/sturniolo)	198	-	-	-	IALLVLILL	138	198	MCAIALLVL	250390	5655	-	-	-	LVLILLIVC	540	21
HLA-DRB1*15:01	1	858	872	LREYRAYYWRESSLL	Consensus (smm/nn/sturniolo)	199	-	-	-	LREYRAYYW	122	167	LREYRAYYW	2380	199	-	-	-	LREYRAYYW	280	406
HLA-DRB1*15:01	1	1070	1084	SSTVITFMTSTAYTN	Consensus (smm/nn/sturniolo)	202	-	-	-	ITFMTSTAY	260	469	VITFMTSTA	2410	202	-	-	-	VITFMTSTA	376	174
HLA-DRB1*15:01	1	440	454	IRVILYNRTRLDCPF	Consensus (smm/nn/sturniolo)	207	-	-	-	VILYNRTRL	201	338	VILYNRTRL	2450	207	-	-	-	VILYNRTRL	630	4
HLA-DRB1*15:01	1	688	702	AVLRLSPYVNYQFRV	Consensus (smm/nn/sturniolo)	216	-	-	-	AVLRLSPYV	187	302	AVLRLSPYV	5	7	-	-	-	LSPYVNYQF	350	216
HLA-DRB1*15:01	1	1096	1110	IGLMCAIALLVLILL	Consensus (smm/nn/sturniolo)	217	-	-	-	LMCAIALLV	147	217	MCAIALLVL	105150	4097	-	-	-	IGLMCAIAL	450	73
HLA-DRB1*15:01	1	999	1013	PVSRYRFTLSARTQV	Consensus (smm/nn/sturniolo)	219	-	-	-	YRFTLSART	148	219	YRFTLSART	2410	202	-	-	-	VSRYRFTLS	250	518
HLA-DRB1*15:01	1	1104	1118	LLVLILLIVCFIKRS	Consensus (smm/nn/sturniolo)	219	-	-	-	ILLIVCFIK	148	219	LIVCFIKRS	64110	3290	-	-	-	LVLILLIVC	540	21
HLA-DRB1*15:01	1	1071	1085	STVITFMTSTAYTNN	Consensus (smm/nn/sturniolo)	224	-	-	-	ITFMTSTAY	269	491	VITFMTSTA	2590	224	-	-	-	VITFMTSTA	376	174
HLA-DRB1*15:01	1	682	696	PGSVNSAVLRLSPYV	Consensus (smm/nn/sturniolo)	225	-	-	-	PGSVNSAVL	151	225	AVLRLSPYV	1250	66	-	-	-	VNSAVLRLS	40	1855
HLA-DRB1*15:01	1	897	911	RLFPYSNYKLEMVVV	Consensus (smm/nn/sturniolo)	228	-	-	-	LFPYSNYKL	237	416	RLFPYSNYK	2620	228	-	-	-	LFPYSNYKL	550	18
HLA-DRB1*15:01	1	1101	1115	AIALLVLILLIVCFI	Consensus (smm/nn/sturniolo)	228	-	-	-	LLVLILLIV	152	228	AIALLVLIL	398630	6549	-	-	-	LVLILLIVC	540	21
HLA-DRB1*15:01	1	1093	1107	GWFIGLMCAIALLVL	Consensus (smm/nn/sturniolo)	233	-	-	-	IGLMCAIAL	155	233	FIGLMCAIA	106030	4110	-	-	-	IGLMCAIAL	450	73
HLA-DRB1*15:01	1	545	559	VKHDPSLKLTVSWLK	Consensus (smm/nn/sturniolo)	246	-	-	-	VKHDPSLKL	161	246	LKLTVSWLK	10680	1050	-	-	-	VKHDPSLKL	390	140
HLA-DRB1*15:01	1	963	977	IGYTLKYVAFNGTKV	Consensus (smm/nn/sturniolo)	252	-	-	-	TLKYVAFNG	164	252	YVAFNGTKV	3180	295	-	-	-	YVAFNGTKV	450	73
HLA-DRB1*15:01	1	1097	1111	GLMCAIALLVLILLI	Consensus (smm/nn/sturniolo)	264	-	-	-	IALLVLILL	170	264	MCAIALLVL	158590	4820	-	-	-	IALLVLILL	370	176
HLA-DRB1*15:01	1	964	978	GYTLKYVAFNGTKVG	Consensus (smm/nn/sturniolo)	268	-	-	-	YVAFNGTKV	172	268	YVAFNGTKV	3620	348	-	-	-	YVAFNGTKV	450	73
HLA-DRB1*15:01	1	1069	1083	ISSTVITFMTSTAYT	Consensus (smm/nn/sturniolo)	269	-	-	-	ITFMTSTAY	266	483	VITFMTSTA	2960	269	-	-	-	VITFMTSTA	376	174
HLA-DRB1*15:01	1	965	979	YTLKYVAFNGTKVGK	Consensus (smm/nn/sturniolo)	279	-	-	-	YVAFNGTKV	177	279	YVAFNGTKV	3360	318	-	-	-	YVAFNGTKV	450	73
HLA-DRB1*15:01	1	1000	1014	VSRYRFTLSARTQVG	Consensus (smm/nn/sturniolo)	281	-	-	-	YRFTLSART	151	225	YRFTLSART	3060	281	-	-	-	VSRYRFTLS	250	518
HLA-DRB1*15:01	1	1094	1108	WFIGLMCAIALLVLI	Consensus (smm/nn/sturniolo)	281	-	-	-	IGLMCAIAL	178	281	IGLMCAIAL	110080	4175	-	-	-	IGLMCAIAL	450	73
HLA-DRB1*15:01	1	1105	1119	LVLILLIVCFIKRSR	Consensus (smm/nn/sturniolo)	290	-	-	-	ILLIVCFIK	182	290	IVCFIKRSR	6390	657	-	-	-	LVLILLIVC	540	21
HLA-DRB1*15:01	1	966	980	TLKYVAFNGTKVGKQ	Consensus (smm/nn/sturniolo)	292	-	-	-	YVAFNGTKV	183	292	YVAFNGTKV	3580	343	-	-	-	YVAFNGTKV	450	73
HLA-DRB1*15:01	1	998	1012	DPVSRYRFTLSARTQ	Consensus (smm/nn/sturniolo)	294	-	-	-	YRFTLSART	148	219	YRFTLSART	3170	294	-	-	-	VSRYRFTLS	250	518
HLA-DRB1*15:01	1	967	981	LKYVAFNGTKVGKQI	Consensus (smm/nn/sturniolo)	302	-	-	-	YVAFNGTKV	187	302	YVAFNGTKV	5340	545	-	-	-	YVAFNGTKV	450	73
HLA-DRB1*15:01	1	1092	1106	QGWFIGLMCAIALLV	Consensus (smm/nn/sturniolo)	304	-	-	-	IGLMCAIAL	188	304	IGLMCAIAL	85480	3749	-	-	-	IGLMCAIAL	450	73
HLA-DRB1*15:01	1	1072	1086	TVITFMTSTAYTNNQ	Consensus (smm/nn/sturniolo)	314	-	-	-	ITFMTSTAY	329	624	ITFMTSTAY	3330	314	-	-	-	VITFMTSTA	376	174
HLA-DRB1*15:01	1	128	142	LSNRIRLQVSKSPLW	Consensus (smm/nn/sturniolo)	323	-	-	-	IRLQVSKSP	195	323	LQVSKSPLW	50290	2914	-	-	-	LSNRIRLQV	360	213
HLA-DRB1*15:01	1	1106	1120	VLILLIVCFIKRSRG	Consensus (smm/nn/sturniolo)	343	-	-	-	ILLIVCFIK	195	323	IVCFIKRSR	5110	521	-	-	-	LILLIVCFI	3	343
HLA-DRB1*15:01	1	758	772	GPNLRYIVKWRRRET	Consensus (smm/nn/sturniolo)	345	-	-	-	LRYIVKWRR	205	345	LRYIVKWRR	2720	239	-	-	-	LRYIVKWRR	290	375
HLA-DRB1*15:01	1	756	770	AFGPNLRYIVKWRRR	Consensus (smm/nn/sturniolo)	356	-	-	-	LRYIVKWRR	210	356	LRYIVKWRR	2750	243	-	-	-	LRYIVKWRR	290	375
HLA-DRB1*15:01	1	1091	1105	TQGWFIGLMCAIALL	Consensus (smm/nn/sturniolo)	356	-	-	-	IGLMCAIAL	210	356	QGWFIGLMC	94660	3920	-	-	-	IGLMCAIAL	450	73
HLA-DRB1*15:01	1	755	769	SAFGPNLRYIVKWRR	Consensus (smm/nn/sturniolo)	361	-	-	-	FGPNLRYIV	212	361	LRYIVKWRR	3340	315	-	-	-	LRYIVKWRR	290	375
HLA-DRB1*15:01	1	757	771	FGPNLRYIVKWRRRE	Consensus (smm/nn/sturniolo)	363	-	-	-	LRYIVKWRR	213	363	LRYIVKWRR	2560	220	-	-	-	LRYIVKWRR	290	375
HLA-DRB1*15:01	1	759	773	PNLRYIVKWRRRETR	Consensus (smm/nn/sturniolo)	363	-	-	-	LRYIVKWRR	213	363	LRYIVKWRR	3550	339	-	-	-	LRYIVKWRR	290	375
HLA-DRB1*15:01	1	12	26	AAFLLCLLSLGGAIE	Consensus (smm/nn/sturniolo)	370	-	-	-	LLCLLSLGG	216	370	LLCLLSLGG	10130	1003	-	-	-	LLCLLSLGG	320	288
HLA-DRB1*15:01	1	997	1011	TDPVSRYRFTLSART	Consensus (smm/nn/sturniolo)	375	-	-	-	VSRYRFTLS	148	219	YRFTLSART	3850	375	-	-	-	VSRYRFTLS	250	518
HLA-DRB1*15:01	1	1109	1123	LLIVCFIKRSRGGKY	Consensus (smm/nn/sturniolo)	375	-	-	-	VCFIKRSRG	461	893	IVCFIKRSR	3760	364	-	-	-	LLIVCFIKR	290	375
HLA-DRB1*15:01	1	11	25	HAAFLLCLLSLGGAI	Consensus (smm/nn/sturniolo)	378	-	-	-	LLCLLSLGG	220	378	LLCLLSLGG	12450	1193	-	-	-	LLCLLSLGG	320	288
HLA-DRB1*15:01	1	1108	1122	ILLIVCFIKRSRGGK	Consensus (smm/nn/sturniolo)	381	-	-	-	ILLIVCFIK	477	926	IVCFIKRSR	39	381	-	-	-	LLIVCFIKR	290	375
HLA-DRB1*15:01	1	891	905	LRGVVSRLFPYSNYK	Consensus (smm/nn/sturniolo)	396	-	-	-	LRGVVSRLF	228	396	RLFPYSNYK	29	262	-	-	-	LRGVVSRLF	230	607
HLA-DRB1*15:01	1	1090	1104	ATQGWFIGLMCAIAL	Consensus (smm/nn/sturniolo)	396	-	-	-	FIGLMCAIA	228	396	QGWFIGLMC	106910	4125	-	-	-	IGLMCAIAL	450	73
HLA-DRB1*15:01	1	1001	1015	SRYRFTLSARTQVGS	Consensus (smm/nn/sturniolo)	4	-	-	-	YRFTLSART	166	256	YRFTLSART	4070	4	-	-	-	YRFTLSART	210	741
HLA-DRB1*15:01	1	689	703	VLRLSPYVNYQFRVI	Consensus (smm/nn/sturniolo)	409	-	-	-	LSPYVNYQF	234	409	PYVNYQFRV	4520	455	-	-	-	YVNYQFRVI	4	126
HLA-DRB1*15:01	1	1068	1082	GISSTVITFMTSTAY	Consensus (smm/nn/sturniolo)	411	-	-	-	VITFMTSTA	267	486	VITFMTSTA	4160	411	-	-	-	VITFMTSTA	376	174
HLA-DRB1*15:01	1	10	24	VHAAFLLCLLSLGGA	Consensus (smm/nn/sturniolo)	412	-	-	-	LLCLLSLGG	235	412	LLCLLSLGG	20510	1724	-	-	-	VHAAFLLCL	340	237
HLA-DRB1*15:01	1	13	27	AFLLCLLSLGGAIEI	Consensus (smm/nn/sturniolo)	412	-	-	-	LLCLLSLGG	235	412	LLCLLSLGG	8820	889	-	-	-	LLCLLSLGG	320	288
HLA-DRB1*15:01	1	830	844	TEVKVRVMNSTAISL	Consensus (smm/nn/sturniolo)	457	-	-	-	VRVMNSTAI	255	457	VRVMNSTAI	11680	1132	-	-	-	VRVMNSTAI	520	28
HLA-DRB1*15:01	1	898	912	LFPYSNYKLEMVVVN	Consensus (smm/nn/sturniolo)	459	-	-	-	LFPYSNYKL	256	459	LFPYSNYKL	12370	1187	-	-	-	LFPYSNYKL	550	18
HLA-DRB1*15:01	1	1110	1124	LIVCFIKRSRGGKYP	Consensus (smm/nn/sturniolo)	460	-	-	-	IKRSRGGKY	532	1038	IVCFIKRSR	4570	460	-	-	-	IVCFIKRSR	270	442
HLA-DRB1*15:01	1	831	845	EVKVRVMNSTAISLQ	Consensus (smm/nn/sturniolo)	472	-	-	-	VRVMNSTAI	261	472	VRVMNSTAI	11580	1124	-	-	-	VRVMNSTAI	520	28
HLA-DRB1*15:01	1	325	339	IRHTISVRVKAAPYW	Consensus (smm/nn/sturniolo)	483	-	-	-	SVRVKAAPY	266	483	IRHTISVRV	9320	934	-	-	-	IRHTISVRV	330	261
HLA-DRB1*15:01	1	760	774	NLRYIVKWRRRETRE	Consensus (smm/nn/sturniolo)	493	-	-	-	LRYIVKWRR	509	992	LRYIVKWRR	4860	493	-	-	-	LRYIVKWRR	290	375
HLA-DRB1*15:01	1	691	705	RLSPYVNYQFRVIAI	Consensus (smm/nn/sturniolo)	497	-	-	-	LSPYVNYQF	594	1156	PYVNYQFRV	49	497	-	-	-	YVNYQFRVI	4	126
HLA-DRB1*15:01	1	1107	1121	LILLIVCFIKRSRGG	Consensus (smm/nn/sturniolo)	497	-	-	-	ILLIVCFIK	384	739	IVCFIKRSR	49	497	-	-	-	LILLIVCFI	3	343
HLA-DRB1*15:01	1	832	846	VKVRVMNSTAISLQW	Consensus (smm/nn/sturniolo)	501	-	-	-	VRVMNSTAI	273	501	VRVMNSTAI	12290	1181	-	-	-	VRVMNSTAI	520	28
HLA-DRB1*15:01	1	322	336	MGSIRHTISVRVKAA	Consensus (smm/nn/sturniolo)	507	-	-	-	IRHTISVRV	276	507	IRHTISVRV	8580	867	-	-	-	IRHTISVRV	330	261
HLA-DRB1*15:01	1	828	842	APTEVKVRVMNSTAI	Consensus (smm/nn/sturniolo)	516	-	-	-	KVRVMNSTA	280	516	VRVMNSTAI	22620	1838	-	-	-	VRVMNSTAI	520	28
HLA-DRB1*15:01	1	829	843	PTEVKVRVMNSTAIS	Consensus (smm/nn/sturniolo)	516	-	-	-	VRVMNSTAI	280	516	VRVMNSTAI	17040	1515	-	-	-	VRVMNSTAI	520	28
HLA-DRB1*15:01	1	321	335	KMGSIRHTISVRVKA	Consensus (smm/nn/sturniolo)	518	-	-	-	IRHTISVRV	281	518	IRHTISVRV	7550	772	-	-	-	IRHTISVRV	330	261
HLA-DRB1*15:01	1	690	704	LRLSPYVNYQFRVIA	Consensus (smm/nn/sturniolo)	518	-	-	-	LSPYVNYQF	321	606	PYVNYQFRV	5080	518	-	-	-	YVNYQFRVI	4	126
HLA-DRB1*15:01	1	836	850	VMNSTAISLQWNRVY	Consensus (smm/nn/sturniolo)	518	-	-	-	AISLQWNRV	281	518	ISLQWNRVY	186	1613	-	-	-	VMNSTAISL	330	261
HLA-DRB1*15:01	1	9	23	WVHAAFLLCLLSLGG	Consensus (smm/nn/sturniolo)	520	-	-	-	FLLCLLSLG	282	520	LLCLLSLGG	29210	2158	-	-	-	VHAAFLLCL	340	237
HLA-DRB1*15:01	1	320	334	NKMGSIRHTISVRVK	Consensus (smm/nn/sturniolo)	520	-	-	-	IRHTISVRV	282	520	IRHTISVRV	8780	885	-	-	-	IRHTISVRV	330	261
HLA-DRB1*15:01	1	955	969	PEHPNGIMIGYTLKY	Consensus (smm/nn/sturniolo)	528	-	-	-	NGIMIGYTL	429	828	IMIGYTLKY	5180	528	-	-	-	IMIGYTLKY	356	214
HLA-DRB1*15:01	1	1095	1109	FIGLMCAIALLVLIL	Consensus (smm/nn/sturniolo)	534	-	-	-	IGLMCAIAL	288	534	MCAIALLVL	101750	4041	-	-	-	IGLMCAIAL	450	73
HLA-DRB1*15:01	1	319	333	SNKMGSIRHTISVRV	Consensus (smm/nn/sturniolo)	535	-	-	-	MGSIRHTIS	289	535	IRHTISVRV	9680	965	-	-	-	IRHTISVRV	330	261
HLA-DRB1*15:01	1	323	337	GSIRHTISVRVKAAP	Consensus (smm/nn/sturniolo)	535	-	-	-	IRHTISVRV	289	535	IRHTISVRV	10820	1061	-	-	-	IRHTISVRV	330	261
HLA-DRB1*15:01	1	1111	1125	IVCFIKRSRGGKYPV	Consensus (smm/nn/sturniolo)	545	-	-	-	IKRSRGGKY	597	1162	IVCFIKRSR	5340	545	-	-	-	IVCFIKRSR	270	442
HLA-DRB1*15:01	1	441	455	RVILYNRTRLDCPFF	Consensus (smm/nn/sturniolo)	584	-	-	-	VILYNRTRL	667	1287	VILYNRTRL	57	584	-	-	-	VILYNRTRL	630	4
HLA-DRB1*15:01	1	885	899	SFPGDRLRGVVSRLF	Consensus (smm/nn/sturniolo)	607	-	-	-	RLRGVVSRL	126	175	RLRGVVSRL	71340	3458	-	-	-	LRGVVSRLF	230	607
HLA-DRB1*15:01	1	886	900	FPGDRLRGVVSRLFP	Consensus (smm/nn/sturniolo)	607	-	-	-	LRGVVSRLF	129	181	LRGVVSRLF	68230	3387	-	-	-	LRGVVSRLF	230	607
HLA-DRB1*15:01	1	887	901	PGDRLRGVVSRLFPY	Consensus (smm/nn/sturniolo)	607	-	-	-	LRGVVSRLF	124	171	LRGVVSRLF	45010	2754	-	-	-	LRGVVSRLF	230	607
HLA-DRB1*15:01	1	888	902	GDRLRGVVSRLFPYS	Consensus (smm/nn/sturniolo)	607	-	-	-	LRGVVSRLF	116	157	VVSRLFPYS	19760	1681	-	-	-	LRGVVSRLF	230	607
HLA-DRB1*15:01	1	889	903	DRLRGVVSRLFPYSN	Consensus (smm/nn/sturniolo)	607	-	-	-	LRGVVSRLF	110	145	VVSRLFPYS	10720	1053	-	-	-	LRGVVSRLF	230	607
HLA-DRB1*15:01	1	890	904	RLRGVVSRLFPYSNY	Consensus (smm/nn/sturniolo)	607	-	-	-	LRGVVSRLF	253	453	VVSRLFPYS	8580	867	-	-	-	LRGVVSRLF	230	607
HLA-DRB1*15:01	1	692	706	LSPYVNYQFRVIAIN	Consensus (smm/nn/sturniolo)	619	-	-	-	LSPYVNYQF	609	1184	PYVNYQFRV	6020	619	-	-	-	YVNYQFRVI	4	126
HLA-DRB1*15:01	1	1073	1087	VITFMTSTAYTNNQA	Consensus (smm/nn/sturniolo)	661	-	-	-	ITFMTSTAY	672	1298	ITFMTSTAY	6440	661	-	-	-	VITFMTSTA	376	174
HLA-DRB1*15:01	1	411	425	SNEHGYLLANAFVSV	Consensus (smm/nn/sturniolo)	702	-	-	-	GYLLANAFV	328	622	GYLLANAFV	13690	1288	-	-	-	YLLANAFVS	210	702
HLA-DRB1*15:01	1	412	426	NEHGYLLANAFVSVL	Consensus (smm/nn/sturniolo)	702	-	-	-	GYLLANAFV	315	593	GYLLANAFV	10460	1032	-	-	-	YLLANAFVS	210	702
HLA-DRB1*15:01	1	413	427	EHGYLLANAFVSVLD	Consensus (smm/nn/sturniolo)	702	-	-	-	GYLLANAFV	347	664	GYLLANAFV	12460	1194	-	-	-	YLLANAFVS	210	702
HLA-DRB1*15:01	1	122	136	NKFGTALSNRIRLQV	Consensus (smm/nn/sturniolo)	703	-	-	-	FGTALSNRI	366	703	FGTALSNRI	19640	1675	-	-	-	LSNRIRLQV	360	213
HLA-DRB1*15:01	1	410	424	TSNEHGYLLANAFVS	Consensus (smm/nn/sturniolo)	703	-	-	-	GYLLANAFV	366	703	GYLLANAFV	23750	1896	-	-	-	YLLANAFVS	210	702
HLA-DRB1*15:01	1	147	161	LDPVVVQEGAPLTLQ	Consensus (smm/nn/sturniolo)	722	-	-	-	VVVQEGAPL	375	722	VVVQEGAPL	7110	728	-	-	-	VVVQEGAPL	280	406
HLA-DRB1*15:01	1	146	160	NLDPVVVQEGAPLTL	Consensus (smm/nn/sturniolo)	724	-	-	-	VVVQEGAPL	376	724	VVVQEGAPL	10120	1002	-	-	-	VVVQEGAPL	280	406
HLA-DRB1*15:01	1	148	162	DPVVVQEGAPLTLQC	Consensus (smm/nn/sturniolo)	735	-	-	-	VVVQEGAPL	396	763	VVVQEGAPL	7170	735	-	-	-	VVVQEGAPL	280	406
HLA-DRB1*15:01	1	1002	1016	RYRFTLSARTQVGSG	Consensus (smm/nn/sturniolo)	741	-	-	-	YRFTLSART	461	893	YRFTLSART	5860	602	-	-	-	YRFTLSART	210	741
HLA-DRB1*15:01	1	968	982	KYVAFNGTKVGKQIV	Consensus (smm/nn/sturniolo)	743	-	-	-	YVAFNGTKV	545	1066	YVAFNGTKV	7250	743	-	-	-	YVAFNGTKV	450	73
HLA-DRB1*15:01	1	327	341	HTISVRVKAAPYWLD	Consensus (smm/nn/sturniolo)	759	-	-	-	SVRVKAAPY	291	539	VRVKAAPYW	7420	759	-	-	-	VRVKAAPYW	90	1494
HLA-DRB1*15:01	1	326	340	RHTISVRVKAAPYWL	Consensus (smm/nn/sturniolo)	768	-	-	-	SVRVKAAPY	287	531	VRVKAAPYW	7510	768	-	-	-	VRVKAAPYW	90	1494
HLA-DRB1*15:01	1	145	159	ENLDPVVVQEGAPLT	Consensus (smm/nn/sturniolo)	786	-	-	-	VVVQEGAPL	408	786	VVVQEGAPL	19650	1676	-	-	-	VVVQEGAPL	280	406
HLA-DRB1*15:01	1	783	797	GSRYVVGQTPVYVPY	Consensus (smm/nn/sturniolo)	801	-	-	-	VVGQTPVYV	429	828	VVGQTPVYV	6440	661	-	-	-	VVGQTPVYV	190	801
HLA-DRB1*15:01	1	784	798	SRYVVGQTPVYVPYE	Consensus (smm/nn/sturniolo)	801	-	-	-	VVGQTPVYV	439	849	VVGQTPVYV	6110	628	-	-	-	VVGQTPVYV	190	801
HLA-DRB1*15:01	1	785	799	RYVVGQTPVYVPYEI	Consensus (smm/nn/sturniolo)	801	-	-	-	VVGQTPVYV	448	867	VVGQTPVYV	6410	659	-	-	-	VVGQTPVYV	190	801
HLA-DRB1*15:01	1	787	801	VVGQTPVYVPYEIRV	Consensus (smm/nn/sturniolo)	801	-	-	-	VVGQTPVYV	932	1747	VVGQTPVYV	76	777	-	-	-	VVGQTPVYV	190	801
HLA-DRB1*15:01	1	14	28	FLLCLLSLGGAIEIP	Consensus (smm/nn/sturniolo)	804	-	-	-	LLCLLSLGG	417	804	LLCLLSLGG	9580	956	-	-	-	LLCLLSLGG	320	288
HLA-DRB1*15:01	1	149	163	PVVVQEGAPLTLQCN	Consensus (smm/nn/sturniolo)	807	-	-	-	VVVQEGAPL	877	1655	VVVQEGAPL	7920	807	-	-	-	VVVQEGAPL	280	406
HLA-DRB1*15:01	1	328	342	TISVRVKAAPYWLDE	Consensus (smm/nn/sturniolo)	809	-	-	-	SVRVKAAPY	290	537	VRVKAAPYW	7950	809	-	-	-	VRVKAAPYW	90	1494
HLA-DRB1*15:01	1	781	795	VWGSRYVVGQTPVYV	Consensus (smm/nn/sturniolo)	818	-	-	-	YVVGQTPVY	424	818	VVGQTPVYV	10410	1027	-	-	-	VVGQTPVYV	190	801
HLA-DRB1*15:01	1	169	183	PSPVIFWMSSSMEPI	Consensus (smm/nn/sturniolo)	837	-	-	-	VIFWMSSSM	506	985	VIFWMSSSM	8250	837	-	-	-	VIFWMSSSM	328	284
HLA-DRB1*15:01	1	782	796	WGSRYVVGQTPVYVP	Consensus (smm/nn/sturniolo)	837	-	-	-	VVGQTPVYV	433	837	VVGQTPVYV	8550	864	-	-	-	VVGQTPVYV	190	801
HLA-DRB1*15:01	1	324	338	SIRHTISVRVKAAPY	Consensus (smm/nn/sturniolo)	841	-	-	-	IRHTISVRV	435	841	IRHTISVRV	116	1125	-	-	-	IRHTISVRV	330	261
HLA-DRB1*15:01	1	442	456	VILYNRTRLDCPFFG	Consensus (smm/nn/sturniolo)	841	-	-	-	VILYNRTRL	1218	2161	VILYNRTRL	8290	841	-	-	-	VILYNRTRL	630	4
HLA-DRB1*15:01	1	225	239	QKNPFTLKVLTTRGV	Consensus (smm/nn/sturniolo)	851	-	-	-	FTLKVLTTR	268	488	LKVLTTRGV	25450	1982	-	-	-	LKVLTTRGV	186	851
HLA-DRB1*15:01	1	226	240	KNPFTLKVLTTRGVA	Consensus (smm/nn/sturniolo)	851	-	-	-	LKVLTTRGV	262	475	LKVLTTRGV	18610	1614	-	-	-	LKVLTTRGV	186	851
HLA-DRB1*15:01	1	227	241	NPFTLKVLTTRGVAE	Consensus (smm/nn/sturniolo)	851	-	-	-	LKVLTTRGV	258	464	LKVLTTRGV	21380	1772	-	-	-	LKVLTTRGV	186	851
HLA-DRB1*15:01	1	228	242	PFTLKVLTTRGVAER	Consensus (smm/nn/sturniolo)	851	-	-	-	LKVLTTRGV	258	464	LKVLTTRGV	20710	1735	-	-	-	LKVLTTRGV	186	851
HLA-DRB1*15:01	1	229	243	FTLKVLTTRGVAERT	Consensus (smm/nn/sturniolo)	851	-	-	-	LKVLTTRGV	255	457	LKVLTTRGV	24830	1951	-	-	-	LKVLTTRGV	186	851
HLA-DRB1*15:01	1	144	158	KENLDPVVVQEGAPL	Consensus (smm/nn/sturniolo)	867	-	-	-	KENLDPVVV	448	867	VVVQEGAPL	33780	2351	-	-	-	VVVQEGAPL	280	406
HLA-DRB1*15:01	1	254	268	SSQMVLRGMDLLLEC	Consensus (smm/nn/sturniolo)	876	-	-	-	QMVLRGMDL	593	1154	MVLRGMDLL	8670	876	-	-	-	VLRGMDLLL	370	192
HLA-DRB1*15:01	1	170	184	SPVIFWMSSSMEPIT	Consensus (smm/nn/sturniolo)	881	-	-	-	VIFWMSSSM	555	1085	VIFWMSSSM	8730	881	-	-	-	VIFWMSSSM	328	284
HLA-DRB1*15:01	1	475	489	GGNYHVYENGSLEIK	Consensus (smm/nn/sturniolo)	891	-	-	-	YHVYENGSL	460	891	YHVYENGSL	31570	2259	-	-	-	YHVYENGSL	4	126
HLA-DRB1*15:01	1	150	164	VVVQEGAPLTLQCNP	Consensus (smm/nn/sturniolo)	893	-	-	-	VVVQEGAPL	1140	2056	VVVQEGAPL	8870	893	-	-	-	VVVQEGAPL	280	406
HLA-DRB1*15:01	1	253	267	ASSQMVLRGMDLLLE	Consensus (smm/nn/sturniolo)	906	-	-	-	QMVLRGMDL	575	1121	MVLRGMDLL	9010	906	-	-	-	VLRGMDLLL	370	192
HLA-DRB1*15:01	1	474	488	DGGNYHVYENGSLEI	Consensus (smm/nn/sturniolo)	908	-	-	-	YHVYENGSL	469	908	YHVYENGSL	37540	2497	-	-	-	YHVYENGSL	4	126
HLA-DRB1*15:01	1	15	29	LLCLLSLGGAIEIPM	Consensus (smm/nn/sturniolo)	919	-	-	-	LLCLLSLGG	504	982	LLCLLSLGG	9150	919	-	-	-	LLCLLSLGG	320	288
HLA-DRB1*15:01	1	476	490	GNYHVYENGSLEIKM	Consensus (smm/nn/sturniolo)	937	-	-	-	YHVYENGSL	483	937	YHVYENGSL	40160	2590	-	-	-	YHVYENGSL	4	126
HLA-DRB1*15:01	1	255	269	SQMVLRGMDLLLECI	Consensus (smm/nn/sturniolo)	938	-	-	-	QMVLRGMDL	973	1812	MVLRGMDLL	9370	938	-	-	-	VLRGMDLLL	370	192
HLA-DRB1*15:01	1	433	447	LSPRNQLIRVILYNR	Consensus (smm/nn/sturniolo)	942	-	-	-	NQLIRVILY	572	1115	LIRVILYNR	9420	942	-	-	-	LIRVILYNR	190	801
HLA-DRB1*15:01	1	95	109	RSGTLVIDFRSGGRP	Consensus (smm/nn/sturniolo)	948	-	-	-	VIDFRSGGR	488	948	VIDFRSGGR	26010	2009	-	-	-	LVIDFRSGG	370	176
HLA-DRB1*15:01	1	1003	1017	YRFTLSARTQVGSGE	Consensus (smm/nn/sturniolo)	948	-	-	-	YRFTLSART	488	948	YRFTLSART	15680	1424	-	-	-	YRFTLSART	210	741
HLA-DRB1*15:01	1	547	561	HDPSLKLTVSWLKDD	Consensus (smm/nn/sturniolo)	956	-	-	-	LKLTVSWLK	183	292	LKLTVSWLK	9580	956	-	-	-	LKLTVSWLK	130	1161
HLA-DRB1*15:01	1	96	110	SGTLVIDFRSGGRPE	Consensus (smm/nn/sturniolo)	964	-	-	-	VIDFRSGGR	496	964	VIDFRSGGR	20790	1740	-	-	-	LVIDFRSGG	370	176
HLA-DRB1*15:01	1	329	343	ISVRVKAAPYWLDEP	Consensus (smm/nn/sturniolo)	965	-	-	-	VRVKAAPYW	468	906	VRVKAAPYW	9680	965	-	-	-	VRVKAAPYW	90	1494
HLA-DRB1*15:01	1	311	325	SGEYFCLASNKMGSI	Consensus (smm/nn/sturniolo)	966	-	-	-	YFCLASNKM	1001	1855	YFCLASNKM	9040	909	-	-	-	YFCLASNKM	168	966
HLA-DRB1*15:01	1	313	327	EYFCLASNKMGSIRH	Consensus (smm/nn/sturniolo)	966	-	-	-	FCLASNKMG	1140	2056	YFCLASNKM	8710	879	-	-	-	YFCLASNKM	168	966
HLA-DRB1*15:01	1	97	111	GTLVIDFRSGGRPEE	Consensus (smm/nn/sturniolo)	972	-	-	-	VIDFRSGGR	500	972	VIDFRSGGR	19890	1689	-	-	-	LVIDFRSGG	370	176
HLA-DRB1*15:01	1	312	326	GEYFCLASNKMGSIR	Consensus (smm/nn/sturniolo)	973	-	-	-	YFCLASNKM	1005	1861	YFCLASNKM	9760	973	-	-	-	YFCLASNKM	168	966
HLA-DRB1*15:01	1	459	473	IPTLRWFKNGQGSNL	Consensus (smm/nn/sturniolo)	974	-	-	-	LRWFKNGQG	501	974	TLRWFKNGQ	37940	2512	-	-	-	LRWFKNGQG	450	73
HLA-DRB1*15:01	1	129	143	SNRIRLQVSKSPLWP	Consensus (smm/nn/sturniolo)	975	-	-	-	LQVSKSPLW	199	333	LQVSKSPLW	47590	2834	-	-	-	IRLQVSKSP	160	975
HLA-DRB1*15:01	1	130	144	NRIRLQVSKSPLWPK	Consensus (smm/nn/sturniolo)	975	-	-	-	LQVSKSPLW	196	326	LQVSKSPLW	33930	2356	-	-	-	IRLQVSKSP	160	975
HLA-DRB1*15:01	1	131	145	RIRLQVSKSPLWPKE	Consensus (smm/nn/sturniolo)	975	-	-	-	LQVSKSPLW	208	351	LQVSKSPLW	362	2447	-	-	-	IRLQVSKSP	160	975
HLA-DRB1*15:01	1	132	146	IRLQVSKSPLWPKEN	Consensus (smm/nn/sturniolo)	975	-	-	-	LQVSKSPLW	225	389	LQVSKSPLW	558	3072	-	-	-	IRLQVSKSP	160	975
HLA-DRB1*15:01	1	546	560	KHDPSLKLTVSWLKD	Consensus (smm/nn/sturniolo)	979	-	-	-	LKLTVSWLK	179	283	LKLTVSWLK	9830	979	-	-	-	LKLTVSWLK	130	1161
HLA-DRB1*15:01	1	94	108	RRSGTLVIDFRSGGR	Consensus (smm/nn/sturniolo)	982	-	-	-	LVIDFRSGG	504	982	VIDFRSGGR	32240	2287	-	-	-	LVIDFRSGG	370	176
HLA-DRB1*15:01	1	456	470	GSPIPTLRWFKNGQG	Consensus (smm/nn/sturniolo)	987	-	-	-	PIPTLRWFK	507	987	TLRWFKNGQ	23440	1880	-	-	-	LRWFKNGQG	450	73
HLA-DRB1*15:01	1	314	328	YFCLASNKMGSIRHT	Consensus (smm/nn/sturniolo)	990	-	-	-	SNKMGSIRH	1315	2290	YFCLASNKM	9970	990	-	-	-	YFCLASNKM	168	966
HLA-DRB1*15:01	1	472	486	NLDGGNYHVYENGSL	Consensus (smm/nn/sturniolo)	998	-	-	-	NYHVYENGS	512	998	YHVYENGSL	54660	3040	-	-	-	YHVYENGSL	4	126
HLA-DRB1*15:01	1	473	487	LDGGNYHVYENGSLE	Consensus (smm/nn/sturniolo)	10	-	-	-	YHVYENGSL	513	10	YHVYENGSL	51550	2951	-	-	-	YHVYENGSL	4	126
HLA-DRB1*15:01	1	861	875	YRAYYWRESSLLKNL	Consensus (smm/nn/sturniolo)	1013	-	-	-	YWRESSLLK	1011	1869	YYWRESSLL	10250	1013	-	-	-	YRAYYWRES	250	518
HLA-DRB1*15:01	1	252	266	TASSQMVLRGMDLLL	Consensus (smm/nn/sturniolo)	1031	-	-	-	QMVLRGMDL	626	1215	MVLRGMDLL	10450	1031	-	-	-	VLRGMDLLL	370	192
HLA-DRB1*15:01	1	167	181	GLPSPVIFWMSSSME	Consensus (smm/nn/sturniolo)	1034	-	-	-	VIFWMSSSM	530	1034	VIFWMSSSM	138	1296	-	-	-	VIFWMSSSM	328	284
HLA-DRB1*15:01	1	118	132	CFARNKFGTALSNRI	Consensus (smm/nn/sturniolo)	1034	-	-	-	RNKFGTALS	418	806	FGTALSNRI	29760	2182	-	-	-	FGTALSNRI	150	1034
HLA-DRB1*15:01	1	119	133	FARNKFGTALSNRIR	Consensus (smm/nn/sturniolo)	1034	-	-	-	FGTALSNRI	360	692	FGTALSNRI	22830	1849	-	-	-	FGTALSNRI	150	1034
HLA-DRB1*15:01	1	120	134	ARNKFGTALSNRIRL	Consensus (smm/nn/sturniolo)	1034	-	-	-	FGTALSNRI	356	682	FGTALSNRI	134	1266	-	-	-	FGTALSNRI	150	1034
HLA-DRB1*15:01	1	121	135	RNKFGTALSNRIRLQ	Consensus (smm/nn/sturniolo)	1034	-	-	-	FGTALSNRI	355	680	FGTALSNRI	12750	1216	-	-	-	FGTALSNRI	150	1034
HLA-DRB1*15:01	1	863	877	AYYWRESSLLKNLWV	Consensus (smm/nn/sturniolo)	1034	-	-	-	YWRESSLLK	432	835	YYWRESSLL	14470	1344	-	-	-	YYWRESSLL	150	1034
HLA-DRB1*15:01	1	460	474	PTLRWFKNGQGSNLD	Consensus (smm/nn/sturniolo)	1038	-	-	-	LRWFKNGQG	532	1038	TLRWFKNGQ	47240	2823	-	-	-	LRWFKNGQG	450	73
HLA-DRB1*15:01	1	458	472	PIPTLRWFKNGQGSN	Consensus (smm/nn/sturniolo)	1047	-	-	-	LRWFKNGQG	536	1047	TLRWFKNGQ	23940	1905	-	-	-	LRWFKNGQG	450	73
HLA-DRB1*15:01	1	864	878	YYWRESSLLKNLWVS	Consensus (smm/nn/sturniolo)	1047	-	-	-	SSLLKNLWV	536	1047	YYWRESSLL	18690	1619	-	-	-	YYWRESSLL	150	1034
HLA-DRB1*15:01	1	168	182	LPSPVIFWMSSSMEP	Consensus (smm/nn/sturniolo)	1054	-	-	-	VIFWMSSSM	539	1054	VIFWMSSSM	11350	1105	-	-	-	VIFWMSSSM	328	284
HLA-DRB1*15:01	1	414	428	HGYLLANAFVSVLDV	Consensus (smm/nn/sturniolo)	1054	-	-	-	YLLANAFVS	539	1054	GYLLANAFV	14320	1333	-	-	-	YLLANAFVS	210	702
HLA-DRB1*15:01	1	89	103	RVSMRRRSGTLVIDF	Consensus (smm/nn/sturniolo)	1057	-	-	-	MRRRSGTLV	618	12	MRRRSGTLV	10770	1057	-	-	-	MRRRSGTLV	410	113
HLA-DRB1*15:01	1	761	775	LRYIVKWRRRETREA	Consensus (smm/nn/sturniolo)	1064	-	-	-	LRYIVKWRR	544	1064	LRYIVKWRR	11970	1156	-	-	-	LRYIVKWRR	290	375
HLA-DRB1*15:01	1	88	102	PRVSMRRRSGTLVID	Consensus (smm/nn/sturniolo)	1076	-	-	-	MRRRSGTLV	639	1237	MRRRSGTLV	10990	1076	-	-	-	MRRRSGTLV	410	113
HLA-DRB1*15:01	1	98	112	TLVIDFRSGGRPEEY	Consensus (smm/nn/sturniolo)	1077	-	-	-	VIDFRSGGR	551	1077	VIDFRSGGR	26970	2055	-	-	-	LVIDFRSGG	370	176
HLA-DRB1*15:01	1	457	471	SPIPTLRWFKNGQGS	Consensus (smm/nn/sturniolo)	1079	-	-	-	LRWFKNGQG	552	1079	TLRWFKNGQ	25990	2008	-	-	-	LRWFKNGQG	450	73
HLA-DRB1*15:01	1	694	708	PYVNYQFRVIAINEV	Consensus (smm/nn/sturniolo)	1079	-	-	-	VNYQFRVIA	552	1079	PYVNYQFRV	14360	1336	-	-	-	YVNYQFRVI	4	126
HLA-DRB1*15:01	1	171	185	PVIFWMSSSMEPITQ	Consensus (smm/nn/sturniolo)	1088	-	-	-	IFWMSSSME	844	1602	VIFWMSSSM	11140	1088	-	-	-	VIFWMSSSM	328	284
HLA-DRB1*15:01	1	87	101	DPRVSMRRRSGTLVI	Consensus (smm/nn/sturniolo)	1093	-	-	-	MRRRSGTLV	609	1184	MRRRSGTLV	11210	1093	-	-	-	MRRRSGTLV	410	113
HLA-DRB1*15:01	1	548	562	DPSLKLTVSWLKDDE	Consensus (smm/nn/sturniolo)	1097	-	-	-	LKLTVSWLK	185	297	LKLTVSWLK	11250	1097	-	-	-	LKLTVSWLK	130	1161
HLA-DRB1*15:01	1	862	876	RAYYWRESSLLKNLW	Consensus (smm/nn/sturniolo)	1108	-	-	-	YWRESSLLK	1052	1930	YYWRESSLL	11380	1108	-	-	-	YYWRESSLL	150	1034
HLA-DRB1*15:01	1	776	790	WNNVTVWGSRYVVGQ	Consensus (smm/nn/sturniolo)	1109	-	-	-	VTVWGSRYV	267	486	VTVWGSRYV	11390	1109	-	-	-	VTVWGSRYV	130	1161
HLA-DRB1*15:01	1	1046	1060	IQLTDLYPGMTYTLR	Consensus (smm/nn/sturniolo)	1121	-	-	-	LTDLYPGMT	575	1121	TDLYPGMTY	32350	2292	-	-	-	LYPGMTYTL	236	601
HLA-DRB1*15:01	1	541	555	LECRVKHDPSLKLTV	Consensus (smm/nn/sturniolo)	1132	-	-	-	VKHDPSLKL	581	1132	VKHDPSLKL	131110	4480	-	-	-	VKHDPSLKL	390	140
HLA-DRB1*15:01	1	542	556	ECRVKHDPSLKLTVS	Consensus (smm/nn/sturniolo)	1132	-	-	-	VKHDPSLKL	581	1132	HDPSLKLTV	125230	44	-	-	-	VKHDPSLKL	390	140
HLA-DRB1*15:01	1	860	874	EYRAYYWRESSLLKN	Consensus (smm/nn/sturniolo)	1139	-	-	-	YWRESSLLK	1047	1923	YYWRESSLL	11760	1139	-	-	-	YRAYYWRES	250	518
HLA-DRB1*15:01	1	1045	1059	PIQLTDLYPGMTYTL	Consensus (smm/nn/sturniolo)	1156	-	-	-	LTDLYPGMT	594	1156	TDLYPGMTY	328	2310	-	-	-	LYPGMTYTL	236	601
HLA-DRB1*15:01	1	549	563	PSLKLTVSWLKDDEP	Consensus (smm/nn/sturniolo)	1161	-	-	-	LKLTVSWLK	187	302	LKLTVSWLK	13350	1262	-	-	-	LKLTVSWLK	130	1161
HLA-DRB1*15:01	1	550	564	SLKLTVSWLKDDEPL	Consensus (smm/nn/sturniolo)	1161	-	-	-	LKLTVSWLK	532	1038	LKLTVSWLK	16970	1511	-	-	-	LKLTVSWLK	130	1161
HLA-DRB1*15:01	1	551	565	LKLTVSWLKDDEPLY	Consensus (smm/nn/sturniolo)	1161	-	-	-	LKLTVSWLK	542	1060	LKLTVSWLK	30090	2197	-	-	-	LKLTVSWLK	130	1161
HLA-DRB1*15:01	1	773	787	REAWNNVTVWGSRYV	Consensus (smm/nn/sturniolo)	1161	-	-	-	NVTVWGSRY	272	498	VTVWGSRYV	23250	1870	-	-	-	VTVWGSRYV	130	1161
HLA-DRB1*15:01	1	774	788	EAWNNVTVWGSRYVV	Consensus (smm/nn/sturniolo)	1161	-	-	-	VTVWGSRYV	259	466	VTVWGSRYV	14790	1365	-	-	-	VTVWGSRYV	130	1161
HLA-DRB1*15:01	1	775	789	AWNNVTVWGSRYVVG	Consensus (smm/nn/sturniolo)	1161	-	-	-	VTVWGSRYV	267	486	VTVWGSRYV	13280	1257	-	-	-	VTVWGSRYV	130	1161
HLA-DRB1*15:01	1	777	791	NNVTVWGSRYVVGQT	Consensus (smm/nn/sturniolo)	1161	-	-	-	VTVWGSRYV	291	539	VTVWGSRYV	12330	1183	-	-	-	VTVWGSRYV	130	1161
HLA-DRB1*15:01	1	543	557	CRVKHDPSLKLTVSW	Consensus (smm/nn/sturniolo)	1175	-	-	-	VKHDPSLKL	604	1175	HDPSLKLTV	126030	4411	-	-	-	VKHDPSLKL	390	140
HLA-DRB1*15:01	1	969	983	YVAFNGTKVGKQIVE	Consensus (smm/nn/sturniolo)	1180	-	-	-	YVAFNGTKV	607	1180	YVAFNGTKV	13690	1288	-	-	-	YVAFNGTKV	450	73
HLA-DRB1*15:01	1	786	800	YVVGQTPVYVPYEIR	Consensus (smm/nn/sturniolo)	1181	-	-	-	VVGQTPVYV	1203	2142	VVGQTPVYV	12290	1181	-	-	-	VVGQTPVYV	190	801
HLA-DRB1*15:01	1	256	270	QMVLRGMDLLLECIA	Consensus (smm/nn/sturniolo)	1187	-	-	-	QMVLRGMDL	1197	2134	MVLRGMDLL	12370	1187	-	-	-	VLRGMDLLL	370	192
HLA-DRB1*15:01	1	540	554	QLECRVKHDPSLKLT	Consensus (smm/nn/sturniolo)	1191	-	-	-	VKHDPSLKL	613	1191	VKHDPSLKL	346250	6274	-	-	-	VKHDPSLKL	390	140
HLA-DRB1*15:01	1	859	873	REYRAYYWRESSLLK	Consensus (smm/nn/sturniolo)	1194	-	-	-	YRAYYWRES	748	1435	YYWRESSLL	12460	1194	-	-	-	YRAYYWRES	250	518
HLA-DRB1*15:01	1	1112	1126	VCFIKRSRGGKYPVR	Consensus (smm/nn/sturniolo)	1194	-	-	-	IKRSRGGKY	615	1194	IKRSRGGKY	20760	1738	-	-	-	VCFIKRSRG	190	849
HLA-DRB1*15:01	1	539	553	VQLECRVKHDPSLKL	Consensus (smm/nn/sturniolo)	1215	-	-	-	RVKHDPSLK	626	1215	VKHDPSLKL	325030	6151	-	-	-	VKHDPSLKL	390	140
HLA-DRB1*15:01	1	423	437	VSVLDVPPRMLSPRN	Consensus (smm/nn/sturniolo)	1218	-	-	-	VLDVPPRML	610	1185	SVLDVPPRM	61330	3220	-	-	-	LDVPPRMLS	130	1218
HLA-DRB1*15:01	1	695	709	YVNYQFRVIAINEVG	Consensus (smm/nn/sturniolo)	1232	-	-	-	FRVIAINEV	636	1232	VNYQFRVIA	59880	3182	-	-	-	YVNYQFRVI	4	126
HLA-DRB1*15:01	1	220	234	THTIQQKNPFTLKVL	Consensus (smm/nn/sturniolo)	1241	-	-	-	TIQQKNPFT	641	1241	TIQQKNPFT	18330	1596	-	-	-	IQQKNPFTL	220	654
HLA-DRB1*15:01	1	1044	1058	QPIQLTDLYPGMTYT	Consensus (smm/nn/sturniolo)	1241	-	-	-	LTDLYPGMT	641	1241	TDLYPGMTY	49940	2903	-	-	-	IQLTDLYPG	2	793
HLA-DRB1*15:01	1	76	90	TRNSRFFNIAKDPRV	Consensus (smm/nn/sturniolo)	1248	-	-	-	NSRFFNIAK	645	1248	NSRFFNIAK	47750	2839	-	-	-	FNIAKDPRV	150	1034
HLA-DRB1*15:01	1	420	434	NAFVSVLDVPPRMLS	Consensus (smm/nn/sturniolo)	1255	-	-	-	VLDVPPRML	649	1255	SVLDVPPRM	51430	2948	-	-	-	LDVPPRMLS	130	1218
HLA-DRB1*15:01	1	86	100	KDPRVSMRRRSGTLV	Consensus (smm/nn/sturniolo)	1259	-	-	-	SMRRRSGTL	651	1259	MRRRSGTLV	15260	1396	-	-	-	MRRRSGTLV	410	113
HLA-DRB1*15:01	1	1043	1057	AQPIQLTDLYPGMTY	Consensus (smm/nn/sturniolo)	1260	-	-	-	LTDLYPGMT	652	1260	TDLYPGMTY	59210	3165	-	-	-	IQLTDLYPG	2	793
HLA-DRB1*15:01	1	79	93	SRFFNIAKDPRVSMR	Consensus (smm/nn/sturniolo)	1266	-	-	-	FNIAKDPRV	655	1266	FNIAKDPRV	69180	3407	-	-	-	FNIAKDPRV	150	1034
HLA-DRB1*15:01	1	78	92	NSRFFNIAKDPRVSM	Consensus (smm/nn/sturniolo)	1273	-	-	-	FNIAKDPRV	659	1273	FNIAKDPRV	47070	2818	-	-	-	FNIAKDPRV	150	1034
HLA-DRB1*15:01	1	192	206	GHNGDLYFSNVMLQD	Consensus (smm/nn/sturniolo)	1286	-	-	-	DLYFSNVML	289	535	GDLYFSNVM	13660	1286	-	-	-	LYFSNVMLQ	120	1287
HLA-DRB1*15:01	1	191	205	QGHNGDLYFSNVMLQ	Consensus (smm/nn/sturniolo)	1287	-	-	-	DLYFSNVML	287	531	GDLYFSNVM	20150	1704	-	-	-	LYFSNVMLQ	120	1287
HLA-DRB1*15:01	1	193	207	HNGDLYFSNVMLQDM	Consensus (smm/nn/sturniolo)	1287	-	-	-	DLYFSNVML	281	518	GDLYFSNVM	14550	1349	-	-	-	LYFSNVMLQ	120	1287
HLA-DRB1*15:01	1	194	208	NGDLYFSNVMLQDMQ	Consensus (smm/nn/sturniolo)	1287	-	-	-	DLYFSNVML	341	652	GDLYFSNVM	17320	1532	-	-	-	LYFSNVMLQ	120	1287
HLA-DRB1*15:01	1	1113	1127	CFIKRSRGGKYPVRE	Consensus (smm/nn/sturniolo)	1295	-	-	-	IKRSRGGKY	667	1287	IKRSRGGKY	476	2834	-	-	-	IKRSRGGKY	110	1295
HLA-DRB1*15:01	1	391	405	DTIIFRDTQISSRAV	Consensus (smm/nn/sturniolo)	1301	-	-	-	IIFRDTQIS	674	1301	TIIFRDTQI	35750	2430	-	-	-	IFRDTQISS	150	1034
HLA-DRB1*15:01	1	80	94	RFFNIAKDPRVSMRR	Consensus (smm/nn/sturniolo)	1306	-	-	-	FNIAKDPRV	677	1306	FNIAKDPRV	60050	3186	-	-	-	FNIAKDPRV	150	1034
HLA-DRB1*15:01	1	123	137	KFGTALSNRIRLQVS	Consensus (smm/nn/sturniolo)	1319	-	-	-	FGTALSNRI	684	1319	FGTALSNRI	26230	2019	-	-	-	LSNRIRLQV	360	213
HLA-DRB1*15:01	1	127	141	ALSNRIRLQVSKSPL	Consensus (smm/nn/sturniolo)	1319	-	-	-	IRLQVSKSP	684	1319	RLQVSKSPL	143810	4645	-	-	-	LSNRIRLQV	360	213
HLA-DRB1*15:01	1	833	847	KVRVMNSTAISLQWN	Consensus (smm/nn/sturniolo)	1321	-	-	-	VRVMNSTAI	685	1321	VRVMNSTAI	22430	1828	-	-	-	VRVMNSTAI	520	28
HLA-DRB1*15:01	1	834	848	VRVMNSTAISLQWNR	Consensus (smm/nn/sturniolo)	1321	-	-	-	VRVMNSTAI	685	1321	VRVMNSTAI	40740	2610	-	-	-	VRVMNSTAI	520	28
HLA-DRB1*15:01	1	421	435	AFVSVLDVPPRMLSP	Consensus (smm/nn/sturniolo)	1332	-	-	-	VLDVPPRML	691	1332	SVLDVPPRM	547	3042	-	-	-	LDVPPRMLS	130	1218
HLA-DRB1*15:01	1	219	233	FTHTIQQKNPFTLKV	Consensus (smm/nn/sturniolo)	1335	-	-	-	TIQQKNPFT	693	1335	TIQQKNPFT	21940	1803	-	-	-	IQQKNPFTL	220	654
HLA-DRB1*15:01	1	77	91	RNSRFFNIAKDPRVS	Consensus (smm/nn/sturniolo)	1353	-	-	-	FNIAKDPRV	703	1353	NSRFFNIAK	49190	2882	-	-	-	FNIAKDPRV	150	1034
HLA-DRB1*15:01	1	230	244	TLKVLTTRGVAERTP	Consensus (smm/nn/sturniolo)	1353	-	-	-	LKVLTTRGV	703	1353	LKVLTTRGV	38430	2529	-	-	-	LKVLTTRGV	186	851
HLA-DRB1*15:01	1	1052	1066	YPGMTYTLRVYSRDN	Consensus (smm/nn/sturniolo)	1353	-	-	-	GMTYTLRVY	703	1353	MTYTLRVYS	425	2669	-	-	-	MTYTLRVYS	150	1034
HLA-DRB1*15:01	1	693	707	SPYVNYQFRVIAINE	Consensus (smm/nn/sturniolo)	1355	-	-	-	YVNYQFRVI	986	1834	PYVNYQFRV	14640	1355	-	-	-	YVNYQFRVI	4	126
HLA-DRB1*15:01	1	422	436	FVSVLDVPPRMLSPR	Consensus (smm/nn/sturniolo)	1365	-	-	-	VLDVPPRML	709	1365	SVLDVPPRM	63020	3263	-	-	-	LDVPPRMLS	130	1218
HLA-DRB1*15:01	1	778	792	NVTVWGSRYVVGQTP	Consensus (smm/nn/sturniolo)	1369	-	-	-	VTVWGSRYV	711	1369	VTVWGSRYV	17980	1574	-	-	-	VTVWGSRYV	130	1161
HLA-DRB1*15:01	1	231	245	LKVLTTRGVAERTPS	Consensus (smm/nn/sturniolo)	1391	-	-	-	LKVLTTRGV	724	1391	LKVLTTRGV	85480	3749	-	-	-	LKVLTTRGV	186	851
HLA-DRB1*15:01	1	218	232	HFTHTIQQKNPFTLK	Consensus (smm/nn/sturniolo)	1398	-	-	-	TIQQKNPFT	728	1398	TIQQKNPFT	28990	2148	-	-	-	IQQKNPFTL	220	654
HLA-DRB1*15:01	1	838	852	NSTAISLQWNRVYSD	Consensus (smm/nn/sturniolo)	1399	-	-	-	ISLQWNRVY	282	520	ISLQWNRVY	15310	1399	-	-	-	LQWNRVYSD	-50	2419
HLA-DRB1*15:01	1	166	180	PGLPSPVIFWMSSSM	Consensus (smm/nn/sturniolo)	1406	-	-	-	PVIFWMSSS	732	1406	VIFWMSSSM	29430	2168	-	-	-	VIFWMSSSM	328	284
HLA-DRB1*15:01	1	217	231	FHFTHTIQQKNPFTL	Consensus (smm/nn/sturniolo)	1414	-	-	-	TIQQKNPFT	736	1414	TIQQKNPFT	474	2829	-	-	-	IQQKNPFTL	220	654
HLA-DRB1*15:01	1	696	710	VNYQFRVIAINEVGS	Consensus (smm/nn/sturniolo)	1417	-	-	-	FRVIAINEV	738	1417	VNYQFRVIA	65770	3329	-	-	-	FRVIAINEV	335	261
HLA-DRB1*15:01	1	1067	1081	EGISSTVITFMTSTA	Consensus (smm/nn/sturniolo)	1419	-	-	-	SSTVITFMT	739	1419	VITFMTSTA	16290	1465	-	-	-	VITFMTSTA	376	174
HLA-DRB1*15:01	1	840	854	TAISLQWNRVYSDTV	Consensus (smm/nn/sturniolo)	1426	-	-	-	ISLQWNRVY	130	183	ISLQWNRVY	15720	1426	-	-	-	WNRVYSDTV	90	1494
HLA-DRB1*15:01	1	837	851	MNSTAISLQWNRVYS	Consensus (smm/nn/sturniolo)	1429	-	-	-	ISLQWNRVY	279	514	ISLQWNRVY	15760	1429	-	-	-	MNSTAISLQ	-55	2477
HLA-DRB1*15:01	1	251	265	GTASSQMVLRGMDLL	Consensus (smm/nn/sturniolo)	1432	-	-	-	QMVLRGMDL	746	1432	MVLRGMDLL	42370	2664	-	-	-	MVLRGMDLL	320	288
HLA-DRB1*15:01	1	310	324	DSGEYFCLASNKMGS	Consensus (smm/nn/sturniolo)	1432	-	-	-	YFCLASNKM	1217	2160	YFCLASNKM	158	1432	-	-	-	YFCLASNKM	168	966
HLA-DRB1*15:01	1	597	611	ELDQDLAKAYLTVLA	Consensus (smm/nn/sturniolo)	1433	-	-	-	QDLAKAYLT	611	1187	LAKAYLTVL	57680	3123	-	-	-	LAKAYLTVL	90	1433
HLA-DRB1*15:01	1	598	612	LDQDLAKAYLTVLAD	Consensus (smm/nn/sturniolo)	1433	-	-	-	AKAYLTVLA	641	1241	LAKAYLTVL	581	3134	-	-	-	LAKAYLTVL	90	1433
HLA-DRB1*15:01	1	599	613	DQDLAKAYLTVLADQ	Consensus (smm/nn/sturniolo)	1433	-	-	-	AKAYLTVLA	745	1430	LAKAYLTVL	55840	3073	-	-	-	LAKAYLTVL	90	1433
HLA-DRB1*15:01	1	600	614	QDLAKAYLTVLADQA	Consensus (smm/nn/sturniolo)	1433	-	-	-	AKAYLTVLA	696	1340	LAKAYLTVL	529	2990	-	-	-	LAKAYLTVL	90	1433
HLA-DRB1*15:01	1	779	793	VTVWGSRYVVGQTPV	Consensus (smm/nn/sturniolo)	1451	-	-	-	VTVWGSRYV	758	1451	VTVWGSRYV	26640	2040	-	-	-	VTVWGSRYV	130	1161
HLA-DRB1*15:01	1	195	209	GDLYFSNVMLQDMQT	Consensus (smm/nn/sturniolo)	1461	-	-	-	DLYFSNVML	764	1461	GDLYFSNVM	22740	1844	-	-	-	LYFSNVMLQ	120	1287
HLA-DRB1*15:01	1	601	615	DLAKAYLTVLADQAT	Consensus (smm/nn/sturniolo)	1464	-	-	-	AKAYLTVLA	765	1464	LAKAYLTVL	72520	3484	-	-	-	LAKAYLTVL	90	1433
HLA-DRB1*15:01	1	392	406	TIIFRDTQISSRAVY	Consensus (smm/nn/sturniolo)	1476	-	-	-	DTQISSRAV	772	1476	TIIFRDTQI	35990	2439	-	-	-	IFRDTQISS	150	1034
HLA-DRB1*15:01	1	90	104	VSMRRRSGTLVIDFR	Consensus (smm/nn/sturniolo)	1491	-	-	-	MRRRSGTLV	780	1491	MRRRSGTLV	18030	1578	-	-	-	MRRRSGTLV	410	113
HLA-DRB1*15:01	1	133	147	RLQVSKSPLWPKENL	Consensus (smm/nn/sturniolo)	1494	-	-	-	LQVSKSPLW	615	1194	LQVSKSPLW	68180	3386	-	-	-	LQVSKSPLW	90	1494
HLA-DRB1*15:01	1	134	148	LQVSKSPLWPKENLD	Consensus (smm/nn/sturniolo)	1494	-	-	-	LQVSKSPLW	654	1264	LQVSKSPLW	129850	4463	-	-	-	LQVSKSPLW	90	1494
HLA-DRB1*15:01	1	330	344	SVRVKAAPYWLDEPK	Consensus (smm/nn/sturniolo)	1494	-	-	-	SVRVKAAPY	865	1635	VRVKAAPYW	15130	1388	-	-	-	VRVKAAPYW	90	1494
HLA-DRB1*15:01	1	841	855	AISLQWNRVYSDTVQ	Consensus (smm/nn/sturniolo)	1494	-	-	-	WNRVYSDTV	185	297	WNRVYSDTV	18860	1629	-	-	-	WNRVYSDTV	90	1494
HLA-DRB1*15:01	1	842	856	ISLQWNRVYSDTVQG	Consensus (smm/nn/sturniolo)	1494	-	-	-	WNRVYSDTV	192	316	WNRVYSDTV	34380	2375	-	-	-	WNRVYSDTV	90	1494
HLA-DRB1*15:01	1	843	857	SLQWNRVYSDTVQGQ	Consensus (smm/nn/sturniolo)	1494	-	-	-	WNRVYSDTV	315	593	WNRVYSDTV	66770	3353	-	-	-	WNRVYSDTV	90	1494
HLA-DRB1*15:01	1	844	858	LQWNRVYSDTVQGQL	Consensus (smm/nn/sturniolo)	1494	-	-	-	WNRVYSDTV	320	604	WNRVYSDTV	96360	3949	-	-	-	WNRVYSDTV	90	1494
HLA-DRB1*15:01	1	1187	1201	NEDGSFIGQYTVKKD	Consensus (smm/nn/sturniolo)	1501	-	-	-	FIGQYTVKK	779	1490	FIGQYTVKK	16830	1501	-	-	-	IGQYTVKKD	50	1713
HLA-DRB1*15:01	1	172	186	VIFWMSSSMEPITQD	Consensus (smm/nn/sturniolo)	1506	-	-	-	VIFWMSSSM	1348	2333	VIFWMSSSM	16910	1506	-	-	-	VIFWMSSSM	328	284
HLA-DRB1*15:01	1	393	407	IIFRDTQISSRAVYQ	Consensus (smm/nn/sturniolo)	1510	-	-	-	DTQISSRAV	792	1510	QISSRAVYQ	109760	4170	-	-	-	IFRDTQISS	150	1034
HLA-DRB1*15:01	1	126	140	TALSNRIRLQVSKSP	Consensus (smm/nn/sturniolo)	1511	-	-	-	SNRIRLQVS	793	1511	TALSNRIRL	180430	5049	-	-	-	LSNRIRLQV	360	213
HLA-DRB1*15:01	1	839	853	STAISLQWNRVYSDT	Consensus (smm/nn/sturniolo)	1513	-	-	-	ISLQWNRVY	286	529	ISLQWNRVY	170	1513	-	-	-	LQWNRVYSD	-50	2419
HLA-DRB1*15:01	1	697	711	NYQFRVIAINEVGSS	Consensus (smm/nn/sturniolo)	1521	-	-	-	FRVIAINEV	799	1521	NYQFRVIAI	131460	4485	-	-	-	FRVIAINEV	335	261
HLA-DRB1*15:01	1	1053	1067	PGMTYTLRVYSRDNE	Consensus (smm/nn/sturniolo)	1526	-	-	-	TLRVYSRDN	802	1526	MTYTLRVYS	41940	2650	-	-	-	LRVYSRDNE	360	195
HLA-DRB1*15:01	1	124	138	FGTALSNRIRLQVSK	Consensus (smm/nn/sturniolo)	1533	-	-	-	FGTALSNRI	805	1533	FGTALSNRI	49530	2892	-	-	-	LSNRIRLQV	360	213
HLA-DRB1*15:01	1	1186	1200	FNEDGSFIGQYTVKK	Consensus (smm/nn/sturniolo)	1562	-	-	-	DGSFIGQYT	742	1424	FIGQYTVKK	17780	1562	-	-	-	FNEDGSFIG	-60	2480
HLA-DRB1*15:01	1	698	712	YQFRVIAINEVGSSH	Consensus (smm/nn/sturniolo)	1580	-	-	-	FRVIAINEV	832	1580	YQFRVIAIN	200130	5240	-	-	-	FRVIAINEV	335	261
HLA-DRB1*15:01	1	415	429	GYLLANAFVSVLDVP	Consensus (smm/nn/sturniolo)	1591	-	-	-	GYLLANAFV	838	1591	GYLLANAFV	28770	2138	-	-	-	YLLANAFVS	210	702
HLA-DRB1*15:01	1	1074	1088	ITFMTSTAYTNNQAD	Consensus (smm/nn/sturniolo)	1602	-	-	-	ITFMTSTAY	844	1602	ITFMTSTAY	24360	1927	-	-	-	ITFMTSTAY	170	917
HLA-DRB1*15:01	1	754	768	TSAFGPNLRYIVKWR	Consensus (smm/nn/sturniolo)	1637	-	-	-	FGPNLRYIV	1413	2414	NLRYIVKWR	18970	1637	-	-	-	FGPNLRYIV	160	1025
HLA-DRB1*15:01	1	394	408	IFRDTQISSRAVYQC	Consensus (smm/nn/sturniolo)	1638	-	-	-	DTQISSRAV	867	1638	QISSRAVYQ	127090	4426	-	-	-	IFRDTQISS	150	1034
HLA-DRB1*15:01	1	865	879	YWRESSLLKNLWVSQ	Consensus (smm/nn/sturniolo)	1643	-	-	-	SSLLKNLWV	516	1006	SSLLKNLWV	48550	2862	-	-	-	WRESSLLKN	60	1643
HLA-DRB1*15:01	1	866	880	WRESSLLKNLWVSQK	Consensus (smm/nn/sturniolo)	1643	-	-	-	SSLLKNLWV	524	1021	SSLLKNLWV	57660	3123	-	-	-	WRESSLLKN	60	1643
HLA-DRB1*15:01	1	899	913	FPYSNYKLEMVVVNG	Consensus (smm/nn/sturniolo)	1673	-	-	-	YSNYKLEMV	888	1673	SNYKLEMVV	57960	3130	-	-	-	YSNYKLEMV	150	1034
HLA-DRB1*15:01	1	309	323	EDSGEYFCLASNKMG	Consensus (smm/nn/sturniolo)	1674	-	-	-	YFCLASNKM	1222	2168	YFCLASNKM	19620	1674	-	-	-	YFCLASNKM	168	966
HLA-DRB1*15:01	1	1188	1202	EDGSFIGQYTVKKDK	Consensus (smm/nn/sturniolo)	1696	-	-	-	FIGQYTVKK	902	1696	FIGQYTVKK	15480	1410	-	-	-	IGQYTVKKD	50	1713
HLA-DRB1*15:01	1	1189	1203	DGSFIGQYTVKKDKE	Consensus (smm/nn/sturniolo)	1713	-	-	-	FIGQYTVKK	1132	2045	FIGQYTVKK	18730	1622	-	-	-	IGQYTVKKD	50	1713
HLA-DRB1*15:01	1	1048	1062	LTDLYPGMTYTLRVY	Consensus (smm/nn/sturniolo)	1715	-	-	-	LTDLYPGMT	914	1715	TDLYPGMTY	28550	2129	-	-	-	LYPGMTYTL	236	601
HLA-DRB1*15:01	1	845	859	QWNRVYSDTVQGQLR	Consensus (smm/nn/sturniolo)	1724	-	-	-	WNRVYSDTV	919	1724	WNRVYSDTV	110270	4178	-	-	-	WNRVYSDTV	90	1494
HLA-DRB1*15:01	1	427	441	DVPPRMLSPRNQLIR	Consensus (smm/nn/sturniolo)	1740	-	-	-	PPRMLSPRN	928	1740	MLSPRNQLI	160430	4838	-	-	-	MLSPRNQLI	2	793
HLA-DRB1*15:01	1	221	235	HTIQQKNPFTLKVLT	Consensus (smm/nn/sturniolo)	1742	-	-	-	IQQKNPFTL	1082	1973	TIQQKNPFT	20820	1742	-	-	-	IQQKNPFTL	220	654
HLA-DRB1*15:01	1	426	440	LDVPPRMLSPRNQLI	Consensus (smm/nn/sturniolo)	1743	-	-	-	PPRMLSPRN	930	1743	PPRMLSPRN	179080	5036	-	-	-	MLSPRNQLI	2	793
HLA-DRB1*15:01	1	1054	1068	GMTYTLRVYSRDNEG	Consensus (smm/nn/sturniolo)	1750	-	-	-	TLRVYSRDN	934	1750	MTYTLRVYS	66420	3344	-	-	-	LRVYSRDNE	360	195
HLA-DRB1*15:01	1	395	409	FRDTQISSRAVYQCN	Consensus (smm/nn/sturniolo)	1755	-	-	-	DTQISSRAV	937	1755	QISSRAVYQ	151830	4743	-	-	-	ISSRAVYQC	50	1713
HLA-DRB1*15:01	1	1049	1063	TDLYPGMTYTLRVYS	Consensus (smm/nn/sturniolo)	1774	-	-	-	LYPGMTYTL	1262	2221	MTYTLRVYS	21410	1774	-	-	-	LYPGMTYTL	236	601
HLA-DRB1*15:01	1	1042	1056	QAQPIQLTDLYPGMT	Consensus (smm/nn/sturniolo)	1788	-	-	-	IQLTDLYPG	957	1788	PIQLTDLYP	129010	4452	-	-	-	IQLTDLYPG	2	793
HLA-DRB1*15:01	1	1047	1061	QLTDLYPGMTYTLRV	Consensus (smm/nn/sturniolo)	1788	-	-	-	LTDLYPGMT	957	1788	TDLYPGMTY	26260	2021	-	-	-	LYPGMTYTL	236	601
HLA-DRB1*15:01	1	867	881	RESSLLKNLWVSQKR	Consensus (smm/nn/sturniolo)	1793	-	-	-	SSLLKNLWV	467	904	LLKNLWVSQ	39040	2552	-	-	-	LKNLWVSQK	40	1793
HLA-DRB1*15:01	1	868	882	ESSLLKNLWVSQKRQ	Consensus (smm/nn/sturniolo)	1793	-	-	-	SSLLKNLWV	861	1629	LLKNLWVSQ	42220	2659	-	-	-	LKNLWVSQK	40	1793
HLA-DRB1*15:01	1	869	883	SSLLKNLWVSQKRQQ	Consensus (smm/nn/sturniolo)	1793	-	-	-	SSLLKNLWV	932	1747	KNLWVSQKR	45980	2784	-	-	-	LKNLWVSQK	40	1793
HLA-DRB1*15:01	1	257	271	MVLRGMDLLLECIAS	Consensus (smm/nn/sturniolo)	1796	-	-	-	LRGMDLLLE	2118	3179	MVLRGMDLL	21810	1796	-	-	-	VLRGMDLLL	370	192
HLA-DRB1*15:01	1	846	860	WNRVYSDTVQGQLRE	Consensus (smm/nn/sturniolo)	1798	-	-	-	WNRVYSDTV	964	1798	WNRVYSDTV	143370	4639	-	-	-	WNRVYSDTV	90	1494
HLA-DRB1*15:01	1	1089	1103	IATQGWFIGLMCAIA	Consensus (smm/nn/sturniolo)	1804	-	-	-	IATQGWFIG	968	1804	QGWFIGLMC	162920	4866	-	-	-	WFIGLMCAI	210	702
HLA-DRB1*15:01	1	189	203	VSQGHNGDLYFSNVM	Consensus (smm/nn/sturniolo)	1812	-	-	-	VSQGHNGDL	973	1812	GDLYFSNVM	60720	3204	-	-	-	VSQGHNGDL	90	1494
HLA-DRB1*15:01	1	8	22	PWVHAAFLLCLLSLG	Consensus (smm/nn/sturniolo)	1843	-	-	-	AAFLLCLLS	992	1843	VHAAFLLCL	66560	3348	-	-	-	VHAAFLLCL	340	237
HLA-DRB1*15:01	1	70	84	APSFHWTRNSRFFNI	Consensus (smm/nn/sturniolo)	1849	-	-	-	FHWTRNSRF	1656	2698	FHWTRNSRF	22820	1849	-	-	-	WTRNSRFFN	70	1574
HLA-DRB1*15:01	1	419	433	ANAFVSVLDVPPRML	Consensus (smm/nn/sturniolo)	1864	-	-	-	SVLDVPPRM	653	1262	SVLDVPPRM	58280	3139	-	-	-	FVSVLDVPP	30	1864
HLA-DRB1*15:01	1	260	274	RGMDLLLECIASGVP	Consensus (smm/nn/sturniolo)	1869	-	-	-	LLECIASGV	1011	1869	LLLECIASG	1698	4940	-	-	-	LLLECIASG	65	1642
HLA-DRB1*15:01	1	425	439	VLDVPPRMLSPRNQL	Consensus (smm/nn/sturniolo)	1869	-	-	-	PPRMLSPRN	1011	1869	PPRMLSPRN	197140	5213	-	-	-	LDVPPRMLS	130	1218
HLA-DRB1*15:01	1	69	83	PAPSFHWTRNSRFFN	Consensus (smm/nn/sturniolo)	1873	-	-	-	FHWTRNSRF	1727	2778	FHWTRNSRF	233	1873	-	-	-	WTRNSRFFN	70	1574
HLA-DRB1*15:01	1	559	573	KDDEPLYIGNRMKKE	Consensus (smm/nn/sturniolo)	1873	-	-	-	PLYIGNRMK	1013	1873	EPLYIGNRM	119830	4323	-	-	-	LYIGNRMKK	340	258
HLA-DRB1*15:01	1	560	574	DDEPLYIGNRMKKED	Consensus (smm/nn/sturniolo)	1906	-	-	-	PLYIGNRMK	1035	1906	EPLYIGNRM	152370	4749	-	-	-	LYIGNRMKK	340	258
HLA-DRB1*15:01	1	261	275	GMDLLLECIASGVPT	Consensus (smm/nn/sturniolo)	1926	-	-	-	LLECIASGV	1049	1926	LLLECIASG	149080	4711	-	-	-	LLLECIASG	65	1642
HLA-DRB1*15:01	1	196	210	DLYFSNVMLQDMQTD	Consensus (smm/nn/sturniolo)	1937	-	-	-	DLYFSNVML	1057	1937	DLYFSNVML	990	3995	-	-	-	LYFSNVMLQ	120	1287
HLA-DRB1*15:01	1	292	306	AKFENFNKALRITNV	Consensus (smm/nn/sturniolo)	1941	-	-	-	ENFNKALRI	1060	1941	ENFNKALRI	55380	3061	-	-	-	FNKALRITN	110	1355
HLA-DRB1*15:01	1	978	992	GKQIVENFSPNQTKF	Consensus (smm/nn/sturniolo)	1942	-	-	-	VENFSPNQT	1208	2149	IVENFSPNQ	24640	1942	-	-	-	VENFSPNQT	330	261
HLA-DRB1*15:01	1	558	572	LKDDEPLYIGNRMKK	Consensus (smm/nn/sturniolo)	1944	-	-	-	PLYIGNRMK	1062	1944	EPLYIGNRM	134970	4533	-	-	-	LYIGNRMKK	340	258
HLA-DRB1*15:01	1	289	303	SDKAKFENFNKALRI	Consensus (smm/nn/sturniolo)	1947	-	-	-	FENFNKALR	1064	1947	KFENFNKAL	65320	3319	-	-	-	FENFNKALR	70	1574
HLA-DRB1*15:01	1	262	276	MDLLLECIASGVPTP	Consensus (smm/nn/sturniolo)	1964	-	-	-	LLECIASGV	1076	1964	LLECIASGV	152650	4752	-	-	-	LLLECIASG	65	1642
HLA-DRB1*15:01	1	603	617	AKAYLTVLADQATPT	Consensus (smm/nn/sturniolo)	1966	-	-	-	AKAYLTVLA	1077	1966	YLTVLADQA	162730	4864	-	-	-	VLADQATPT	60	1643
HLA-DRB1*15:01	1	979	993	KQIVENFSPNQTKFT	Consensus (smm/nn/sturniolo)	1976	-	-	-	VENFSPNQT	1084	1976	IVENFSPNQ	27990	2102	-	-	-	VENFSPNQT	330	261
HLA-DRB1*15:01	1	424	438	SVLDVPPRMLSPRNQ	Consensus (smm/nn/sturniolo)	1983	-	-	-	VLDVPPRML	1089	1983	SVLDVPPRM	94070	3910	-	-	-	LDVPPRMLS	130	1218
HLA-DRB1*15:01	1	72	86	SFHWTRNSRFFNIAK	Consensus (smm/nn/sturniolo)	1988	-	-	-	FHWTRNSRF	2124	3186	FHWTRNSRF	25550	1988	-	-	-	WTRNSRFFN	70	1574
HLA-DRB1*15:01	1	1055	1069	MTYTLRVYSRDNEGI	Consensus (smm/nn/sturniolo)	1991	-	-	-	TLRVYSRDN	1095	1991	MTYTLRVYS	100940	4028	-	-	-	LRVYSRDNE	360	195
HLA-DRB1*15:01	1	699	713	QFRVIAINEVGSSHP	Consensus (smm/nn/sturniolo)	2001	-	-	-	FRVIAINEV	1102	2001	VIAINEVGS	2676	5782	-	-	-	FRVIAINEV	335	261
HLA-DRB1*15:01	1	216	230	RFHFTHTIQQKNPFT	Consensus (smm/nn/sturniolo)	2001	-	-	-	HTIQQKNPF	896	1686	TIQQKNPFT	126390	4416	-	-	-	FHFTHTIQQ	16	2001
HLA-DRB1*15:01	1	596	610	TELDQDLAKAYLTVL	Consensus (smm/nn/sturniolo)	2004	-	-	-	QDLAKAYLT	1104	2004	LAKAYLTVL	76350	3567	-	-	-	LAKAYLTVL	90	1433
HLA-DRB1*15:01	1	561	575	DEPLYIGNRMKKEDD	Consensus (smm/nn/sturniolo)	2009	-	-	-	PLYIGNRMK	1108	2009	EPLYIGNRM	177660	5021	-	-	-	LYIGNRMKK	340	258
HLA-DRB1*15:01	1	557	571	WLKDDEPLYIGNRMK	Consensus (smm/nn/sturniolo)	2015	-	-	-	EPLYIGNRM	1112	2015	EPLYIGNRM	1516	4740	-	-	-	LKDDEPLYI	180	910
HLA-DRB1*15:01	1	700	714	FRVIAINEVGSSHPS	Consensus (smm/nn/sturniolo)	2016	-	-	-	INEVGSSHP	1113	2016	INEVGSSHP	343030	6257	-	-	-	FRVIAINEV	335	261
HLA-DRB1*15:01	1	6	20	PPPWVHAAFLLCLLS	Consensus (smm/nn/sturniolo)	2024	-	-	-	PWVHAAFLL	1118	2024	VHAAFLLCL	56380	3088	-	-	-	VHAAFLLCL	340	237
HLA-DRB1*15:01	1	976	990	KVGKQIVENFSPNQT	Consensus (smm/nn/sturniolo)	2076	-	-	-	IVENFSPNQ	1155	2076	IVENFSPNQ	43260	2695	-	-	-	VENFSPNQT	330	261
HLA-DRB1*15:01	1	190	204	SQGHNGDLYFSNVML	Consensus (smm/nn/sturniolo)	2077	-	-	-	GDLYFSNVM	299	556	GDLYFSNVM	27450	2077	-	-	-	SQGHNGDLY	-1250	3499
HLA-DRB1*15:01	1	71	85	PSFHWTRNSRFFNIA	Consensus (smm/nn/sturniolo)	2082	-	-	-	FHWTRNSRF	1682	2729	FHWTRNSRF	27570	2082	-	-	-	WTRNSRFFN	70	1574
HLA-DRB1*15:01	1	291	305	KAKFENFNKALRITN	Consensus (smm/nn/sturniolo)	2093	-	-	-	ENFNKALRI	1167	2093	KFENFNKAL	46790	2809	-	-	-	FNKALRITN	110	1355
HLA-DRB1*15:01	1	632	646	RDLELTDLAERSVRL	Consensus (smm/nn/sturniolo)	2095	-	-	-	LTDLAERSV	1166	2092	DLAERSVRL	268420	5788	-	-	-	LELTDLAER	0	2095
HLA-DRB1*15:01	1	633	647	DLELTDLAERSVRLT	Consensus (smm/nn/sturniolo)	2095	-	-	-	DLAERSVRL	1102	2001	DLAERSVRL	2383	5563	-	-	-	LELTDLAER	0	2095
HLA-DRB1*15:01	1	634	648	LELTDLAERSVRLTW	Consensus (smm/nn/sturniolo)	2095	-	-	-	DLAERSVRL	1099	1997	DLAERSVRL	161320	4849	-	-	-	LELTDLAER	0	2095
HLA-DRB1*15:01	1	1190	1204	GSFIGQYTVKKDKEE	Consensus (smm/nn/sturniolo)	2097	-	-	-	FIGQYTVKK	1223	2169	FIGQYTVKK	27880	2097	-	-	-	IGQYTVKKD	50	1713
HLA-DRB1*15:01	1	977	991	VGKQIVENFSPNQTK	Consensus (smm/nn/sturniolo)	2112	-	-	-	VENFSPNQT	1181	2112	IVENFSPNQ	33170	2326	-	-	-	VENFSPNQT	330	261
HLA-DRB1*15:01	1	751	765	MNATSAFGPNLRYIV	Consensus (smm/nn/sturniolo)	2119	-	-	-	TSAFGPNLR	1186	2119	TSAFGPNLR	79540	3633	-	-	-	FGPNLRYIV	160	1025
HLA-DRB1*15:01	1	752	766	NATSAFGPNLRYIVK	Consensus (smm/nn/sturniolo)	2134	-	-	-	FGPNLRYIV	1197	2134	TSAFGPNLR	79610	3635	-	-	-	FGPNLRYIV	160	1025
HLA-DRB1*15:01	1	68	82	NPAPSFHWTRNSRFF	Consensus (smm/nn/sturniolo)	2135	-	-	-	FHWTRNSRF	1776	2833	FHWTRNSRF	28680	2135	-	-	-	FHWTRNSRF	10	2052
HLA-DRB1*15:01	1	16	30	LCLLSLGGAIEIPMD	Consensus (smm/nn/sturniolo)	2145	-	-	-	LLSLGGAIE	1206	2145	CLLSLGGAI	32040	2279	-	-	-	LSLGGAIEI	290	375
HLA-DRB1*15:01	1	1064	1078	RDNEGISSTVITFMT	Consensus (smm/nn/sturniolo)	2148	-	-	-	NEGISSTVI	1157	2079	NEGISSTVI	397260	6542	-	-	-	ISSTVITFM	-7	2148
HLA-DRB1*15:01	1	290	304	DKAKFENFNKALRIT	Consensus (smm/nn/sturniolo)	2151	-	-	-	ENFNKALRI	1210	2151	KFENFNKAL	55590	3066	-	-	-	FENFNKALR	70	1574
HLA-DRB1*15:01	1	389	403	AGDTIIFRDTQISSR	Consensus (smm/nn/sturniolo)	2161	-	-	-	TIIFRDTQI	1561	2588	TIIFRDTQI	29270	2161	-	-	-	IFRDTQISS	150	1034
HLA-DRB1*15:01	1	308	322	EEDSGEYFCLASNKM	Consensus (smm/nn/sturniolo)	2172	-	-	-	EYFCLASNK	1795	2853	YFCLASNKM	29540	2172	-	-	-	YFCLASNKM	168	966
HLA-DRB1*15:01	1	1063	1077	SRDNEGISSTVITFM	Consensus (smm/nn/sturniolo)	2172	-	-	-	NEGISSTVI	1225	2172	NEGISSTVI	361750	6358	-	-	-	ISSTVITFM	-7	2148
HLA-DRB1*15:01	1	263	277	DLLLECIASGVPTPD	Consensus (smm/nn/sturniolo)	2191	-	-	-	LLECIASGV	1239	2191	LLECIASGV	187990	5123	-	-	-	LLLECIASG	65	1642
HLA-DRB1*15:01	1	602	616	LAKAYLTVLADQATP	Consensus (smm/nn/sturniolo)	2204	-	-	-	AKAYLTVLA	1249	2204	AKAYLTVLA	87140	3781	-	-	-	LAKAYLTVL	90	1433
HLA-DRB1*15:01	1	851	865	SDTVQGQLREYRAYY	Consensus (smm/nn/sturniolo)	2210	-	-	-	VQGQLREYR	1445	2452	QLREYRAYY	3420	324	-	-	-	VQGQLREYR	-10	2210
HLA-DRB1*15:01	1	7	21	PPWVHAAFLLCLLSL	Consensus (smm/nn/sturniolo)	2210	-	-	-	AAFLLCLLS	1253	2210	VHAAFLLCL	53590	3011	-	-	-	VHAAFLLCL	340	237
HLA-DRB1*15:01	1	409	423	NTSNEHGYLLANAFV	Consensus (smm/nn/sturniolo)	2219	-	-	-	HGYLLANAF	468	906	GYLLANAFV	306	2219	-	-	-	NTSNEHGYL	-1250	3499
HLA-DRB1*15:01	1	901	915	YSNYKLEMVVVNGRG	Consensus (smm/nn/sturniolo)	2220	-	-	-	YSNYKLEMV	1261	2220	SNYKLEMVV	53760	3015	-	-	-	YSNYKLEMV	150	1034
HLA-DRB1*15:01	1	1056	1070	TYTLRVYSRDNEGIS	Consensus (smm/nn/sturniolo)	2220	-	-	-	TLRVYSRDN	1261	2220	TLRVYSRDN	290270	5936	-	-	-	LRVYSRDNE	360	195
HLA-DRB1*15:01	1	604	618	KAYLTVLADQATPTN	Consensus (smm/nn/sturniolo)	2237	-	-	-	YLTVLADQA	1274	2237	YLTVLADQA	258790	5717	-	-	-	VLADQATPT	60	1643
HLA-DRB1*15:01	1	91	105	SMRRRSGTLVIDFRS	Consensus (smm/nn/sturniolo)	2242	-	-	-	MRRRSGTLV	1695	2743	MRRRSGTLV	31150	2242	-	-	-	MRRRSGTLV	410	113
HLA-DRB1*15:01	1	477	491	NYHVYENGSLEIKMI	Consensus (smm/nn/sturniolo)	2245	-	-	-	YHVYENGSL	1280	2245	YHVYENGSL	51760	2957	-	-	-	YHVYENGSL	4	126
HLA-DRB1*15:01	1	455	469	FGSPIPTLRWFKNGQ	Consensus (smm/nn/sturniolo)	2277	-	-	-	IPTLRWFKN	2933	3844	TLRWFKNGQ	30550	2216	-	-	-	IPTLRWFKN	-20	2277
HLA-DRB1*15:01	1	478	492	YHVYENGSLEIKMIR	Consensus (smm/nn/sturniolo)	2291	-	-	-	YHVYENGSL	1316	2291	YHVYENGSL	78030	3602	-	-	-	YHVYENGSL	4	126
HLA-DRB1*15:01	1	222	236	TIQQKNPFTLKVLTT	Consensus (smm/nn/sturniolo)	2302	-	-	-	TIQQKNPFT	1486	2501	TIQQKNPFT	32590	2302	-	-	-	IQQKNPFTL	220	654
HLA-DRB1*15:01	1	461	475	TLRWFKNGQGSNLDG	Consensus (smm/nn/sturniolo)	2319	-	-	-	LRWFKNGQG	1337	2319	TLRWFKNGQ	57520	3119	-	-	-	LRWFKNGQG	450	73
HLA-DRB1*15:01	1	1051	1065	LYPGMTYTLRVYSRD	Consensus (smm/nn/sturniolo)	2329	-	-	-	PGMTYTLRV	1572	2601	MTYTLRVYS	33240	2329	-	-	-	LYPGMTYTL	236	601
HLA-DRB1*15:01	1	428	442	VPPRMLSPRNQLIRV	Consensus (smm/nn/sturniolo)	2350	-	-	-	MLSPRNQLI	1362	2350	MLSPRNQLI	122160	4356	-	-	-	MLSPRNQLI	2	793
HLA-DRB1*15:01	1	165	179	PPGLPSPVIFWMSSS	Consensus (smm/nn/sturniolo)	2353	-	-	-	PPGLPSPVI	1364	2353	PVIFWMSSS	167410	4916	-	-	-	LPSPVIFWM	93	1432
HLA-DRB1*15:01	1	99	113	LVIDFRSGGRPEEYE	Consensus (smm/nn/sturniolo)	2360	-	-	-	VIDFRSGGR	1370	2360	VIDFRSGGR	36850	2471	-	-	-	LVIDFRSGG	370	176
HLA-DRB1*15:01	1	390	404	GDTIIFRDTQISSRA	Consensus (smm/nn/sturniolo)	2364	-	-	-	TIIFRDTQI	1421	2423	TIIFRDTQI	34110	2364	-	-	-	IFRDTQISS	150	1034
HLA-DRB1*15:01	1	462	476	LRWFKNGQGSNLDGG	Consensus (smm/nn/sturniolo)	2368	-	-	-	LRWFKNGQG	1376	2368	LRWFKNGQG	283370	5891	-	-	-	LRWFKNGQG	450	73
HLA-DRB1*15:01	1	1050	1064	DLYPGMTYTLRVYSR	Consensus (smm/nn/sturniolo)	2372	-	-	-	PGMTYTLRV	1518	2539	MTYTLRVYS	34320	2372	-	-	-	LYPGMTYTL	236	601
HLA-DRB1*15:01	1	429	443	PPRMLSPRNQLIRVI	Consensus (smm/nn/sturniolo)	2376	-	-	-	MLSPRNQLI	1383	2376	MLSPRNQLI	113380	4225	-	-	-	MLSPRNQLI	2	793
HLA-DRB1*15:01	1	331	345	VRVKAAPYWLDEPKN	Consensus (smm/nn/sturniolo)	2383	-	-	-	VRVKAAPYW	1887	2950	VRVKAAPYW	34590	2383	-	-	-	VRVKAAPYW	90	1494
HLA-DRB1*15:01	1	416	430	YLLANAFVSVLDVPP	Consensus (smm/nn/sturniolo)	2389	-	-	-	YLLANAFVS	1393	2389	LLANAFVSV	126740	4421	-	-	-	YLLANAFVS	210	702
HLA-DRB1*15:01	1	259	273	LRGMDLLLECIASGV	Consensus (smm/nn/sturniolo)	2394	-	-	-	LLLECIASG	1397	2394	LLLECIASG	181760	5063	-	-	-	LRGMDLLLE	360	195
HLA-DRB1*15:01	1	789	803	GQTPVYVPYEIRVQA	Consensus (smm/nn/sturniolo)	2395	-	-	-	YVPYEIRVQ	1530	2552	VYVPYEIRV	34870	2395	-	-	-	VYVPYEIRV	190	801
HLA-DRB1*15:01	1	900	914	PYSNYKLEMVVVNGR	Consensus (smm/nn/sturniolo)	2399	-	-	-	YSNYKLEMV	1401	2399	SNYKLEMVV	462	2791	-	-	-	YSNYKLEMV	150	1034
HLA-DRB1*15:01	1	293	307	KFENFNKALRITNVS	Consensus (smm/nn/sturniolo)	2419	-	-	-	ENFNKALRI	1418	2419	ENFNKALRI	61830	3233	-	-	-	FNKALRITN	110	1355
HLA-DRB1*15:01	1	980	994	QIVENFSPNQTKFTV	Consensus (smm/nn/sturniolo)	2424	-	-	-	VENFSPNQT	1422	2424	IVENFSPNQ	37110	2481	-	-	-	VENFSPNQT	330	261
HLA-DRB1*15:01	1	813	827	PESVIGYSGEDYPRA	Consensus (smm/nn/sturniolo)	2434	-	-	-	VIGYSGEDY	1431	2434	VIGYSGEDY	2221	5433	-	-	-	VIGYSGEDY	270	475
HLA-DRB1*15:01	1	544	558	RVKHDPSLKLTVSWL	Consensus (smm/nn/sturniolo)	2437	-	-	-	VKHDPSLKL	1433	2437	HDPSLKLTV	93130	3893	-	-	-	VKHDPSLKL	390	140
HLA-DRB1*15:01	1	788	802	VGQTPVYVPYEIRVQ	Consensus (smm/nn/sturniolo)	2444	-	-	-	TPVYVPYEI	1520	2541	VYVPYEIRV	36130	2444	-	-	-	VYVPYEIRV	190	801
HLA-DRB1*15:01	1	790	804	QTPVYVPYEIRVQAE	Consensus (smm/nn/sturniolo)	2454	-	-	-	YVPYEIRVQ	1781	2838	VYVPYEIRV	36380	2454	-	-	-	VYVPYEIRV	190	801
HLA-DRB1*15:01	1	810	824	GPEPESVIGYSGEDY	Consensus (smm/nn/sturniolo)	2456	-	-	-	SVIGYSGED	1449	2456	VIGYSGEDY	443970	6760	-	-	-	VIGYSGEDY	270	475
HLA-DRB1*15:01	1	5	19	PPPPWVHAAFLLCLL	Consensus (smm/nn/sturniolo)	2457	-	-	-	PWVHAAFLL	1450	2457	VHAAFLLCL	53210	30	-	-	-	VHAAFLLCL	340	237
HLA-DRB1*15:01	1	701	715	RVIAINEVGSSHPSL	Consensus (smm/nn/sturniolo)	2463	-	-	-	INEVGSSHP	1455	2463	INEVGSSHP	293290	5957	-	-	-	VIAINEVGS	70	1574
HLA-DRB1*15:01	1	451	465	DCPFFGSPIPTLRWF	Consensus (smm/nn/sturniolo)	2465	-	-	-	GSPIPTLRW	2350	3388	DCPFFGSPI	367	2465	-	-	-	FFGSPIPTL	55	1709
HLA-DRB1*15:01	1	874	888	NLWVSQKRQQASFPG	Consensus (smm/nn/sturniolo)	2474	-	-	-	WVSQKRQQA	1464	2474	KRQQASFPG	470630	6877	-	-	-	WVSQKRQQA	120	1227
HLA-DRB1*15:01	1	1184	1198	GQFNEDGSFIGQYTV	Consensus (smm/nn/sturniolo)	2480	-	-	-	DGSFIGQYT	1284	2250	DGSFIGQYT	203270	5269	-	-	-	FNEDGSFIG	-60	2480
HLA-DRB1*15:01	1	317	331	LASNKMGSIRHTISV	Consensus (smm/nn/sturniolo)	2485	-	-	-	SNKMGSIRH	1472	2485	SNKMGSIRH	86520	3770	-	-	-	LASNKMGSI	80	1564
HLA-DRB1*15:01	1	811	825	PEPESVIGYSGEDYP	Consensus (smm/nn/sturniolo)	2491	-	-	-	VIGYSGEDY	1477	2491	VIGYSGEDY	353230	6312	-	-	-	VIGYSGEDY	270	475
HLA-DRB1*15:01	1	503	517	ATNILGKAENQVRLE	Consensus (smm/nn/sturniolo)	2494	-	-	-	ILGKAENQV	2130	3192	ILGKAENQV	37460	2494	-	-	-	ILGKAENQV	50	1781
HLA-DRB1*15:01	1	812	826	EPESVIGYSGEDYPR	Consensus (smm/nn/sturniolo)	2494	-	-	-	VIGYSGEDY	1480	2494	VIGYSGEDY	254840	5688	-	-	-	VIGYSGEDY	270	475
HLA-DRB1*15:01	1	835	849	RVMNSTAISLQWNRV	Consensus (smm/nn/sturniolo)	2498	-	-	-	TAISLQWNR	1483	2498	AISLQWNRV	76440	3569	-	-	-	VMNSTAISL	330	261
HLA-DRB1*15:01	1	388	402	VAGDTIIFRDTQISS	Consensus (smm/nn/sturniolo)	2517	-	-	-	TIIFRDTQI	1616	2652	TIIFRDTQI	381	2517	-	-	-	IFRDTQISS	150	1034
HLA-DRB1*15:01	1	814	828	ESVIGYSGEDYPRAA	Consensus (smm/nn/sturniolo)	2519	-	-	-	VIGYSGEDY	1501	2519	VIGYSGEDY	223110	5441	-	-	-	VIGYSGEDY	270	475
HLA-DRB1*15:01	1	207	221	MQTDYSCNARFHFTH	Consensus (smm/nn/sturniolo)	2526	-	-	-	TDYSCNARF	7489	5834	TDYSCNARF	38340	2526	-	-	-	MQTDYSCNA	140	1098
HLA-DRB1*15:01	1	753	767	ATSAFGPNLRYIVKW	Consensus (smm/nn/sturniolo)	2529	-	-	-	FGPNLRYIV	1510	2529	TSAFGPNLR	68530	3393	-	-	-	FGPNLRYIV	160	1025
HLA-DRB1*15:01	1	316	330	CLASNKMGSIRHTIS	Consensus (smm/nn/sturniolo)	2532	-	-	-	SNKMGSIRH	1512	2532	SNKMGSIRH	79170	3626	-	-	-	LASNKMGSI	80	1564
HLA-DRB1*15:01	1	1083	1097	TNNQADIATQGWFIG	Consensus (smm/nn/sturniolo)	2534	-	-	-	DIATQGWFI	1449	2456	DIATQGWFI	103710	4073	-	-	-	IATQGWFIG	-60	2534
HLA-DRB1*15:01	1	1084	1098	NNQADIATQGWFIGL	Consensus (smm/nn/sturniolo)	2534	-	-	-	DIATQGWFI	1342	2325	DIATQGWFI	68140	3384	-	-	-	IATQGWFIG	-60	2534
HLA-DRB1*15:01	1	1085	1099	NQADIATQGWFIGLM	Consensus (smm/nn/sturniolo)	2534	-	-	-	DIATQGWFI	1284	2250	DIATQGWFI	57030	3106	-	-	-	IATQGWFIG	-60	2534
HLA-DRB1*15:01	1	1086	1100	QADIATQGWFIGLMC	Consensus (smm/nn/sturniolo)	2534	-	-	-	DIATQGWFI	1294	2262	DIATQGWFI	61860	3234	-	-	-	IATQGWFIG	-60	2534
HLA-DRB1*15:01	1	208	222	QTDYSCNARFHFTHT	Consensus (smm/nn/sturniolo)	2546	-	-	-	YSCNARFHF	7107	5724	TDYSCNARF	389	2546	-	-	-	YSCNARFHF	50	1781
HLA-DRB1*15:01	1	702	716	VIAINEVGSSHPSLP	Consensus (smm/nn/sturniolo)	2546	-	-	-	INEVGSSHP	1524	2546	INEVGSSHP	330650	6185	-	-	-	VIAINEVGS	70	1574
HLA-DRB1*15:01	1	67	81	GNPAPSFHWTRNSRF	Consensus (smm/nn/sturniolo)	2551	-	-	-	GNPAPSFHW	1529	2551	FHWTRNSRF	46990	2816	-	-	-	FHWTRNSRF	10	2052
HLA-DRB1*15:01	1	703	717	IAINEVGSSHPSLPS	Consensus (smm/nn/sturniolo)	2555	-	-	-	INEVGSSHP	1532	2555	INEVGSSHP	405060	6580	-	-	-	IAINEVGSS	70	1574
HLA-DRB1*15:01	1	989	1003	QTKFTVQRTDPVSRY	Consensus (smm/nn/sturniolo)	2558	-	-	-	FTVQRTDPV	1535	2558	FTVQRTDPV	107320	4132	-	-	-	VQRTDPVSR	70	1574
HLA-DRB1*15:01	1	990	1004	TKFTVQRTDPVSRYR	Consensus (smm/nn/sturniolo)	2574	-	-	-	FTVQRTDPV	1548	2574	FTVQRTDPV	1367	4555	-	-	-	VQRTDPVSR	70	1574
HLA-DRB1*15:01	1	85	99	AKDPRVSMRRRSGTL	Consensus (smm/nn/sturniolo)	2584	-	-	-	RVSMRRRSG	1557	2584	SMRRRSGTL	94870	3923	-	-	-	VSMRRRSGT	240	6
HLA-DRB1*15:01	1	605	619	AYLTVLADQATPTNR	Consensus (smm/nn/sturniolo)	2584	-	-	-	VLADQATPT	1557	2584	YLTVLADQA	313150	6081	-	-	-	VLADQATPT	60	1643
HLA-DRB1*15:01	1	73	87	FHWTRNSRFFNIAKD	Consensus (smm/nn/sturniolo)	2590	-	-	-	NSRFFNIAK	2238	3290	FHWTRNSRF	40160	2590	-	-	-	WTRNSRFFN	70	1574
HLA-DRB1*15:01	1	432	446	MLSPRNQLIRVILYN	Consensus (smm/nn/sturniolo)	2592	-	-	-	NQLIRVILY	1565	2592	QLIRVILYN	92070	3874	-	-	-	MLSPRNQLI	2	793
HLA-DRB1*15:01	1	449	463	RLDCPFFGSPIPTLR	Consensus (smm/nn/sturniolo)	2593	-	-	-	DCPFFGSPI	1584	2615	DCPFFGSPI	40260	2593	-	-	-	FFGSPIPTL	55	1709
HLA-DRB1*15:01	1	988	1002	NQTKFTVQRTDPVSR	Consensus (smm/nn/sturniolo)	2595	-	-	-	FTVQRTDPV	1567	2595	FTVQRTDPV	146970	4684	-	-	-	VQRTDPVSR	70	1574
HLA-DRB1*15:01	1	431	445	RMLSPRNQLIRVILY	Consensus (smm/nn/sturniolo)	2604	-	-	-	PRNQLIRVI	1575	2604	RNQLIRVIL	99930	4011	-	-	-	MLSPRNQLI	2	793
HLA-DRB1*15:01	1	450	464	LDCPFFGSPIPTLRW	Consensus (smm/nn/sturniolo)	2610	-	-	-	CPFFGSPIP	1911	2974	DCPFFGSPI	40730	2610	-	-	-	FFGSPIPTL	55	1709
HLA-DRB1*15:01	1	493	507	KEDQGIYTCVATNIL	Consensus (smm/nn/sturniolo)	2611	-	-	-	IYTCVATNI	1581	2611	YTCVATNIL	162670	4863	-	-	-	IYTCVATNI	180	857
HLA-DRB1*15:01	1	417	431	LLANAFVSVLDVPPR	Consensus (smm/nn/sturniolo)	2618	-	-	-	ANAFVSVLD	1587	2618	LLANAFVSV	129920	4464	-	-	-	LLANAFVSV	110	1295
HLA-DRB1*15:01	1	827	841	AAPTEVKVRVMNSTA	Consensus (smm/nn/sturniolo)	2633	-	-	-	VKVRVMNST	1599	2633	VKVRVMNST	115560	4258	-	-	-	VKVRVMNST	240	561
HLA-DRB1*15:01	1	1066	1080	NEGISSTVITFMTST	Consensus (smm/nn/sturniolo)	2637	-	-	-	NEGISSTVI	1603	2637	TVITFMTST	181680	5062	-	-	-	ISSTVITFM	-7	2148
HLA-DRB1*15:01	1	315	329	FCLASNKMGSIRHTI	Consensus (smm/nn/sturniolo)	2654	-	-	-	SNKMGSIRH	1618	2654	SNKMGSIRH	56110	3080	-	-	-	LASNKMGSI	80	1564
HLA-DRB1*15:01	1	448	462	TRLDCPFFGSPIPTL	Consensus (smm/nn/sturniolo)	2660	-	-	-	DCPFFGSPI	1623	2660	DCPFFGSPI	49910	2903	-	-	-	FFGSPIPTL	55	1709
HLA-DRB1*15:01	1	1183	1197	EGQFNEDGSFIGQYT	Consensus (smm/nn/sturniolo)	2661	-	-	-	FNEDGSFIG	1624	2661	DGSFIGQYT	234980	5537	-	-	-	FNEDGSFIG	-60	2480
HLA-DRB1*15:01	1	494	508	EDQGIYTCVATNILG	Consensus (smm/nn/sturniolo)	2662	-	-	-	YTCVATNIL	1625	2662	YTCVATNIL	171530	4958	-	-	-	IYTCVATNI	180	857
HLA-DRB1*15:01	1	1185	1199	QFNEDGSFIGQYTVK	Consensus (smm/nn/sturniolo)	2675	-	-	-	DGSFIGQYT	1636	2675	DGSFIGQYT	171690	4960	-	-	-	FNEDGSFIG	-60	2480
HLA-DRB1*15:01	1	209	223	TDYSCNARFHFTHTI	Consensus (smm/nn/sturniolo)	2679	-	-	-	NARFHFTHT	4834	4904	TDYSCNARF	428	2679	-	-	-	YSCNARFHF	50	1781
HLA-DRB1*15:01	1	206	220	DMQTDYSCNARFHFT	Consensus (smm/nn/sturniolo)	2699	-	-	-	TDYSCNARF	6929	5668	TDYSCNARF	43370	2699	-	-	-	MQTDYSCNA	140	1098
HLA-DRB1*15:01	1	614	628	ATPTNRLAALPKGRP	Consensus (smm/nn/sturniolo)	2710	-	-	-	TNRLAALPK	1132	2045	TNRLAALPK	250730	5657	-	-	-	LAALPKGRP	-90	2710
HLA-DRB1*15:01	1	615	629	TPTNRLAALPKGRPD	Consensus (smm/nn/sturniolo)	2710	-	-	-	TNRLAALPK	1161	2085	TNRLAALPK	285290	5904	-	-	-	LAALPKGRP	-90	2710
HLA-DRB1*15:01	1	387	401	EVAGDTIIFRDTQIS	Consensus (smm/nn/sturniolo)	2710	-	-	-	TIIFRDTQI	1666	2710	TIIFRDTQI	50370	2917	-	-	-	IIFRDTQIS	146	1091
HLA-DRB1*15:01	1	502	516	VATNILGKAENQVRL	Consensus (smm/nn/sturniolo)	2715	-	-	-	ILGKAENQV	1999	3061	ILGKAENQV	43870	2715	-	-	-	ILGKAENQV	50	1781
HLA-DRB1*15:01	1	1191	1205	SFIGQYTVKKDKEET	Consensus (smm/nn/sturniolo)	2736	-	-	-	FIGQYTVKK	3631	4292	FIGQYTVKK	44480	2736	-	-	-	IGQYTVKKD	50	1713
HLA-DRB1*15:01	1	679	693	SKYPGSVNSAVLRLS	Consensus (smm/nn/sturniolo)	2739	-	-	-	PGSVNSAVL	1691	2739	YPGSVNSAV	322650	6138	-	-	-	VNSAVLRLS	40	1855
HLA-DRB1*15:01	1	504	518	TNILGKAENQVRLEV	Consensus (smm/nn/sturniolo)	2744	-	-	-	ILGKAENQV	2167	3226	ILGKAENQV	44710	2744	-	-	-	ILGKAENQV	50	1781
HLA-DRB1*15:01	1	496	510	QGIYTCVATNILGKA	Consensus (smm/nn/sturniolo)	2757	-	-	-	YTCVATNIL	1708	2757	YTCVATNIL	1123	4210	-	-	-	IYTCVATNI	180	857
HLA-DRB1*15:01	1	1061	1075	VYSRDNEGISSTVIT	Consensus (smm/nn/sturniolo)	2779	-	-	-	NEGISSTVI	1728	2779	NEGISSTVI	611940	7407	-	-	-	VYSRDNEGI	2	747
HLA-DRB1*15:01	1	676	690	HDHSKYPGSVNSAVL	Consensus (smm/nn/sturniolo)	2784	-	-	-	HSKYPGSVN	1732	2784	YPGSVNSAV	236420	5548	-	-	-	YPGSVNSAV	-30	2345
HLA-DRB1*15:01	1	264	278	LLLECIASGVPTPDI	Consensus (smm/nn/sturniolo)	2795	-	-	-	LECIASGVP	1742	2795	LLLECIASG	2050	5285	-	-	-	LLLECIASG	65	1642
HLA-DRB1*15:01	1	742	756	NNMEITWTPMNATSA	Consensus (smm/nn/sturniolo)	2798	-	-	-	MEITWTPMN	1745	2798	ITWTPMNAT	120850	4338	-	-	-	WTPMNATSA	50	1713
HLA-DRB1*15:01	1	495	509	DQGIYTCVATNILGK	Consensus (smm/nn/sturniolo)	2807	-	-	-	YTCVATNIL	1753	2807	YTCVATNIL	131160	4481	-	-	-	IYTCVATNI	180	857
HLA-DRB1*15:01	1	875	889	LWVSQKRQQASFPGD	Consensus (smm/nn/sturniolo)	2807	-	-	-	KRQQASFPG	1753	2807	WVSQKRQQA	551140	7193	-	-	-	WVSQKRQQA	120	1227
HLA-DRB1*15:01	1	975	989	TKVGKQIVENFSPNQ	Consensus (smm/nn/sturniolo)	2813	-	-	-	GKQIVENFS	1759	2813	IVENFSPNQ	54930	3048	-	-	-	IVENFSPNQ	0	2081
HLA-DRB1*15:01	1	1060	1074	RVYSRDNEGISSTVI	Consensus (smm/nn/sturniolo)	2819	-	-	-	YSRDNEGIS	1764	2819	NEGISSTVI	5864	7322	-	-	-	VYSRDNEGI	2	747
HLA-DRB1*15:01	1	223	237	IQQKNPFTLKVLTTR	Consensus (smm/nn/sturniolo)	2820	-	-	-	KNPFTLKVL	1765	2820	KNPFTLKVL	69060	3405	-	-	-	IQQKNPFTL	220	654
HLA-DRB1*15:01	1	791	805	TPVYVPYEIRVQAEN	Consensus (smm/nn/sturniolo)	2820	-	-	-	YVPYEIRVQ	1838	2899	VYVPYEIRV	47150	2820	-	-	-	VYVPYEIRV	190	801
HLA-DRB1*15:01	1	100	114	VIDFRSGGRPEEYEG	Consensus (smm/nn/sturniolo)	2822	-	-	-	VIDFRSGGR	1767	2822	VIDFRSGGR	80370	3650	-	-	-	VIDFRSGGR	180	857
HLA-DRB1*15:01	1	876	890	WVSQKRQQASFPGDR	Consensus (smm/nn/sturniolo)	2851	-	-	-	KRQQASFPG	1793	2851	KRQQASFPG	496070	6983	-	-	-	WVSQKRQQA	120	1227
HLA-DRB1*15:01	1	81	95	FFNIAKDPRVSMRRR	Consensus (smm/nn/sturniolo)	2853	-	-	-	FNIAKDPRV	1795	2853	FNIAKDPRV	67280	3365	-	-	-	FNIAKDPRV	150	1034
HLA-DRB1*15:01	1	571	585	KKEDDSLTIFGVAER	Consensus (smm/nn/sturniolo)	2853	-	-	-	SLTIFGVAE	1794	2853	SLTIFGVAE	388060	6497	-	-	-	LTIFGVAER	260	480
HLA-DRB1*15:01	1	224	238	QQKNPFTLKVLTTRG	Consensus (smm/nn/sturniolo)	2867	-	-	-	KNPFTLKVL	1690	2737	TLKVLTTRG	52290	2973	-	-	-	FTLKVLTTR	-130	2867
HLA-DRB1*15:01	1	680	694	KYPGSVNSAVLRLSP	Consensus (smm/nn/sturniolo)	2872	-	-	-	PGSVNSAVL	1812	2872	YPGSVNSAV	364470	6372	-	-	-	VNSAVLRLS	40	1855
HLA-DRB1*15:01	1	606	620	YLTVLADQATPTNRL	Consensus (smm/nn/sturniolo)	2877	-	-	-	VLADQATPT	1817	2877	VLADQATPT	272820	5818	-	-	-	VLADQATPT	60	1643
HLA-DRB1*15:01	1	82	96	FNIAKDPRVSMRRRS	Consensus (smm/nn/sturniolo)	2881	-	-	-	FNIAKDPRV	1820	2881	FNIAKDPRV	94410	3916	-	-	-	FNIAKDPRV	150	1034
HLA-DRB1*15:01	1	678	692	HSKYPGSVNSAVLRL	Consensus (smm/nn/sturniolo)	2883	-	-	-	PGSVNSAVL	1822	2883	YPGSVNSAV	203080	5267	-	-	-	YPGSVNSAV	-30	2345
HLA-DRB1*15:01	1	1114	1128	FIKRSRGGKYPVREK	Consensus (smm/nn/sturniolo)	2892	-	-	-	IKRSRGGKY	1830	2892	IKRSRGGKY	72340	3480	-	-	-	IKRSRGGKY	110	1295
HLA-DRB1*15:01	1	934	948	APRRFRVRQPNLETI	Consensus (smm/nn/sturniolo)	2894	-	-	-	RVRQPNLET	1832	2894	RFRVRQPNL	91640	3866	-	-	-	VRQPNLETI	210	702
HLA-DRB1*15:01	1	1115	1129	IKRSRGGKYPVREKK	Consensus (smm/nn/sturniolo)	2894	-	-	-	IKRSRGGKY	1832	2894	IKRSRGGKY	89460	3826	-	-	-	IKRSRGGKY	110	1295
HLA-DRB1*15:01	1	430	444	PRMLSPRNQLIRVIL	Consensus (smm/nn/sturniolo)	2907	-	-	-	MLSPRNQLI	1845	2907	MLSPRNQLI	102740	4058	-	-	-	MLSPRNQLI	2	793
HLA-DRB1*15:01	1	205	219	QDMQTDYSCNARFHF	Consensus (smm/nn/sturniolo)	2911	-	-	-	MQTDYSCNA	5747	5271	TDYSCNARF	50180	2911	-	-	-	MQTDYSCNA	140	1098
HLA-DRB1*15:01	1	981	995	IVENFSPNQTKFTVQ	Consensus (smm/nn/sturniolo)	2912	-	-	-	VENFSPNQT	2413	3442	IVENFSPNQ	50210	2912	-	-	-	VENFSPNQT	330	261
HLA-DRB1*15:01	1	607	621	LTVLADQATPTNRLA	Consensus (smm/nn/sturniolo)	2914	-	-	-	VLADQATPT	1852	2914	VLADQATPT	362780	6363	-	-	-	VLADQATPT	60	1643
HLA-DRB1*15:01	1	935	949	PRRFRVRQPNLETIN	Consensus (smm/nn/sturniolo)	2917	-	-	-	RVRQPNLET	1855	2917	RFRVRQPNL	111450	4197	-	-	-	VRQPNLETI	210	702
HLA-DRB1*15:01	1	397	411	DTQISSRAVYQCNTS	Consensus (smm/nn/sturniolo)	2921	-	-	-	DTQISSRAV	1859	2921	QISSRAVYQ	199390	5233	-	-	-	ISSRAVYQC	50	1713
HLA-DRB1*15:01	1	572	586	KEDDSLTIFGVAERD	Consensus (smm/nn/sturniolo)	2922	-	-	-	LTIFGVAER	1860	2922	LTIFGVAER	290740	5940	-	-	-	LTIFGVAER	260	480
HLA-DRB1*15:01	1	396	410	RDTQISSRAVYQCNT	Consensus (smm/nn/sturniolo)	2940	-	-	-	DTQISSRAV	1877	2940	QISSRAVYQ	134110	4521	-	-	-	ISSRAVYQC	50	1713
HLA-DRB1*15:01	1	288	302	PSDKAKFENFNKALR	Consensus (smm/nn/sturniolo)	2944	-	-	-	KAKFENFNK	1880	2944	KFENFNKAL	960	3943	-	-	-	FENFNKALR	70	1574
HLA-DRB1*15:01	1	17	31	CLLSLGGAIEIPMDP	Consensus (smm/nn/sturniolo)	2948	-	-	-	LLSLGGAIE	2566	3566	CLLSLGGAI	51440	2948	-	-	-	LSLGGAIEI	290	375
HLA-DRB1*15:01	1	238	252	GVAERTPSFMYPQGT	Consensus (smm/nn/sturniolo)	2970	-	-	-	AERTPSFMY	1908	2970	VAERTPSFM	123480	4375	-	-	-	VAERTPSFM	-82	2653
HLA-DRB1*15:01	1	996	1010	RTDPVSRYRFTLSAR	Consensus (smm/nn/sturniolo)	2990	-	-	-	VSRYRFTLS	2014	3076	PVSRYRFTL	529	2990	-	-	-	VSRYRFTLS	250	518
HLA-DRB1*15:01	1	902	916	SNYKLEMVVVNGRGD	Consensus (smm/nn/sturniolo)	3002	-	-	-	EMVVVNGRG	1939	3002	SNYKLEMVV	61010	3212	-	-	-	LEMVVVNGR	110	1355
HLA-DRB1*15:01	1	573	587	EDDSLTIFGVAERDQ	Consensus (smm/nn/sturniolo)	3005	-	-	-	LTIFGVAER	1942	3005	LTIFGVAER	276660	5846	-	-	-	LTIFGVAER	260	480
HLA-DRB1*15:01	1	677	691	DHSKYPGSVNSAVLR	Consensus (smm/nn/sturniolo)	3013	-	-	-	PGSVNSAVL	1949	3013	YPGSVNSAV	226750	5471	-	-	-	YPGSVNSAV	-30	2345
HLA-DRB1*15:01	1	1087	1101	ADIATQGWFIGLMCA	Consensus (smm/nn/sturniolo)	3017	-	-	-	DIATQGWFI	1953	3017	DIATQGWFI	69430	3413	-	-	-	IATQGWFIG	-60	2534
HLA-DRB1*15:01	1	482	496	ENGSLEIKMIRKEDQ	Consensus (smm/nn/sturniolo)	3021	-	-	-	SLEIKMIRK	1957	3021	SLEIKMIRK	262860	5747	-	-	-	IKMIRKEDQ	50	1713
HLA-DRB1*15:01	1	486	500	LEIKMIRKEDQGIYT	Consensus (smm/nn/sturniolo)	3022	-	-	-	IKMIRKEDQ	1958	3022	MIRKEDQGI	1464	4677	-	-	-	MIRKEDQGI	110	1295
HLA-DRB1*15:01	1	933	947	SAPRRFRVRQPNLET	Consensus (smm/nn/sturniolo)	3023	-	-	-	RFRVRQPNL	1959	3023	RFRVRQPNL	101050	4030	-	-	-	FRVRQPNLE	50	1713
HLA-DRB1*15:01	1	4	18	QPPPPWVHAAFLLCL	Consensus (smm/nn/sturniolo)	3035	-	-	-	PWVHAAFLL	1971	3035	VHAAFLLCL	64380	3296	-	-	-	VHAAFLLCL	340	237
HLA-DRB1*15:01	1	574	588	DDSLTIFGVAERDQG	Consensus (smm/nn/sturniolo)	3051	-	-	-	LTIFGVAER	1989	3051	LTIFGVAER	332930	6199	-	-	-	LTIFGVAER	260	480
HLA-DRB1*15:01	1	483	497	NGSLEIKMIRKEDQG	Consensus (smm/nn/sturniolo)	3063	-	-	-	IKMIRKEDQ	2001	3063	SLEIKMIRK	328780	6174	-	-	-	IKMIRKEDQ	50	1713
HLA-DRB1*15:01	1	125	139	GTALSNRIRLQVSKS	Consensus (smm/nn/sturniolo)	3080	-	-	-	SNRIRLQVS	2018	3080	TALSNRIRL	153550	4763	-	-	-	LSNRIRLQV	360	213
HLA-DRB1*15:01	1	986	1000	SPNQTKFTVQRTDPV	Consensus (smm/nn/sturniolo)	3081	-	-	-	QTKFTVQRT	1600	2634	FTVQRTDPV	230110	5498	-	-	-	FTVQRTDPV	-174	3081
HLA-DRB1*15:01	1	987	1001	PNQTKFTVQRTDPVS	Consensus (smm/nn/sturniolo)	3081	-	-	-	FTVQRTDPV	1600	2634	FTVQRTDPV	207370	5306	-	-	-	FTVQRTDPV	-174	3081
HLA-DRB1*15:01	1	338	352	YWLDEPKNLILAPGE	Consensus (smm/nn/sturniolo)	3083	-	-	-	LDEPKNLIL	2021	3083	KNLILAPGE	501950	7007	-	-	-	LDEPKNLIL	30	1864
HLA-DRB1*15:01	1	452	466	CPFFGSPIPTLRWFK	Consensus (smm/nn/sturniolo)	3083	-	-	-	GSPIPTLRW	2267	3316	PIPTLRWFK	56210	3083	-	-	-	FFGSPIPTL	55	1709
HLA-DRB1*15:01	1	505	519	NILGKAENQVRLEVK	Consensus (smm/nn/sturniolo)	3087	-	-	-	LGKAENQVR	3850	4419	ILGKAENQV	56360	3087	-	-	-	ILGKAENQV	50	1781
HLA-DRB1*15:01	1	418	432	LANAFVSVLDVPPRM	Consensus (smm/nn/sturniolo)	3095	-	-	-	VSVLDVPPR	2033	3095	SVLDVPPRM	88050	3798	-	-	-	LANAFVSVL	1	1364
HLA-DRB1*15:01	1	453	467	PFFGSPIPTLRWFKN	Consensus (smm/nn/sturniolo)	3103	-	-	-	GSPIPTLRW	2042	3103	PIPTLRWFK	59540	3173	-	-	-	FFGSPIPTL	55	1709
HLA-DRB1*15:01	1	994	1008	VQRTDPVSRYRFTLS	Consensus (smm/nn/sturniolo)	3116	-	-	-	PVSRYRFTL	2055	3116	PVSRYRFTL	127710	4435	-	-	-	VSRYRFTLS	250	518
HLA-DRB1*15:01	1	793	807	VYVPYEIRVQAENDF	Consensus (smm/nn/sturniolo)	3125	-	-	-	YVPYEIRVQ	2065	3125	VYVPYEIRV	71790	3468	-	-	-	VYVPYEIRV	190	801
HLA-DRB1*15:01	1	294	308	FENFNKALRITNVSE	Consensus (smm/nn/sturniolo)	3129	-	-	-	NKALRITNV	2068	3129	KALRITNVS	89290	3823	-	-	-	FNKALRITN	110	1355
HLA-DRB1*15:01	1	936	950	RRFRVRQPNLETINL	Consensus (smm/nn/sturniolo)	3129	-	-	-	RVRQPNLET	2068	3129	RFRVRQPNL	137090	4560	-	-	-	VRQPNLETI	210	702
HLA-DRB1*15:01	1	163	177	NPPPGLPSPVIFWMS	Consensus (smm/nn/sturniolo)	3130	-	-	-	PPGLPSPVI	2069	3130	GLPSPVIFW	514460	7055	-	-	-	LPSPVIFWM	93	1432
HLA-DRB1*15:01	1	556	570	SWLKDDEPLYIGNRM	Consensus (smm/nn/sturniolo)	3135	-	-	-	LKDDEPLYI	2074	3135	EPLYIGNRM	174370	4987	-	-	-	LKDDEPLYI	180	910
HLA-DRB1*15:01	1	743	757	NMEITWTPMNATSAF	Consensus (smm/nn/sturniolo)	3139	-	-	-	WTPMNATSA	2077	3139	ITWTPMNAT	109730	4169	-	-	-	WTPMNATSA	50	1713
HLA-DRB1*15:01	1	995	1009	QRTDPVSRYRFTLSA	Consensus (smm/nn/sturniolo)	3139	-	-	-	VSRYRFTLS	2077	3139	PVSRYRFTL	115990	4265	-	-	-	VSRYRFTLS	250	518
HLA-DRB1*15:01	1	485	499	SLEIKMIRKEDQGIY	Consensus (smm/nn/sturniolo)	3146	-	-	-	IKMIRKEDQ	2085	3146	MIRKEDQGI	1354	4538	-	-	-	MIRKEDQGI	110	1295
HLA-DRB1*15:01	1	1065	1079	DNEGISSTVITFMTS	Consensus (smm/nn/sturniolo)	3146	-	-	-	NEGISSTVI	2085	3146	ISSTVITFM	442440	6754	-	-	-	ISSTVITFM	-7	2148
HLA-DRB1*15:01	1	635	649	ELTDLAERSVRLTWI	Consensus (smm/nn/sturniolo)	3152	-	-	-	DLAERSVRL	1384	2377	DLAERSVRL	129420	4457	-	-	-	LTDLAERSV	-2	3152
HLA-DRB1*15:01	1	636	650	LTDLAERSVRLTWIP	Consensus (smm/nn/sturniolo)	3152	-	-	-	DLAERSVRL	1401	2399	DLAERSVRL	155090	4780	-	-	-	LTDLAERSV	-2	3152
HLA-DRB1*15:01	1	762	776	RYIVKWRRRETREAW	Consensus (smm/nn/sturniolo)	3154	-	-	-	IVKWRRRET	2493	3508	IVKWRRRET	58840	3154	-	-	-	IVKWRRRET	280	406
HLA-DRB1*15:01	1	880	894	KRQQASFPGDRLRGV	Consensus (smm/nn/sturniolo)	3157	-	-	-	QASFPGDRL	2095	3157	QASFPGDRL	207490	5307	-	-	-	FPGDRLRGV	-170	3045
HLA-DRB1*15:01	1	454	468	FFGSPIPTLRWFKNG	Consensus (smm/nn/sturniolo)	3169	-	-	-	IPTLRWFKN	2107	3169	PIPTLRWFK	70730	3444	-	-	-	FFGSPIPTL	55	1709
HLA-DRB1*15:01	1	354	368	GRLVCRANGNPKPTV	Consensus (smm/nn/sturniolo)	3170	-	-	-	VCRANGNPK	3962	4479	VCRANGNPK	59410	3170	-	-	-	LVCRANGNP	190	801
HLA-DRB1*15:01	1	750	764	PMNATSAFGPNLRYI	Consensus (smm/nn/sturniolo)	3178	-	-	-	TSAFGPNLR	2116	3178	TSAFGPNLR	142510	4629	-	-	-	MNATSAFGP	80	1564
HLA-DRB1*15:01	1	386	400	REVAGDTIIFRDTQI	Consensus (smm/nn/sturniolo)	3193	-	-	-	VAGDTIIFR	2341	3380	TIIFRDTQI	60270	3193	-	-	-	VAGDTIIFR	35	1860
HLA-DRB1*15:01	1	484	498	GSLEIKMIRKEDQGI	Consensus (smm/nn/sturniolo)	3203	-	-	-	IKMIRKEDQ	2142	3203	MIRKEDQGI	174780	4991	-	-	-	MIRKEDQGI	110	1295
HLA-DRB1*15:01	1	903	917	NYKLEMVVVNGRGDG	Consensus (smm/nn/sturniolo)	3217	-	-	-	EMVVVNGRG	2157	3217	NYKLEMVVV	165090	4890	-	-	-	VVVNGRGDG	260	512
HLA-DRB1*15:01	1	744	758	MEITWTPMNATSAFG	Consensus (smm/nn/sturniolo)	3229	-	-	-	WTPMNATSA	2170	3229	ITWTPMNAT	136250	4549	-	-	-	WTPMNATSA	50	1713
HLA-DRB1*15:01	1	748	762	WTPMNATSAFGPNLR	Consensus (smm/nn/sturniolo)	3233	-	-	-	MNATSAFGP	2174	3233	TSAFGPNLR	289130	5929	-	-	-	MNATSAFGP	80	1564
HLA-DRB1*15:01	1	1082	1096	YTNNQADIATQGWFI	Consensus (smm/nn/sturniolo)	3235	-	-	-	QADIATQGW	2177	3235	DIATQGWFI	113110	4221	-	-	-	YTNNQADIA	-140	2918
HLA-DRB1*15:01	1	1062	1076	YSRDNEGISSTVITF	Consensus (smm/nn/sturniolo)	3240	-	-	-	NEGISSTVI	1544	2569	NEGISSTVI	477530	6907	-	-	-	YSRDNEGIS	-230	3240
HLA-DRB1*15:01	1	501	515	CVATNILGKAENQVR	Consensus (smm/nn/sturniolo)	3252	-	-	-	ILGKAENQV	2195	3252	ILGKAENQV	66020	3334	-	-	-	ILGKAENQV	50	1781
HLA-DRB1*15:01	1	240	254	AERTPSFMYPQGTAS	Consensus (smm/nn/sturniolo)	3253	-	-	-	PSFMYPQGT	2197	3253	SFMYPQGTA	307780	6047	-	-	-	FMYPQGTAS	1	1364
HLA-DRB1*15:01	1	241	255	ERTPSFMYPQGTASS	Consensus (smm/nn/sturniolo)	3259	-	-	-	PSFMYPQGT	2203	3259	SFMYPQGTA	292840	5954	-	-	-	FMYPQGTAS	1	1364
HLA-DRB1*15:01	1	877	891	VSQKRQQASFPGDRL	Consensus (smm/nn/sturniolo)	3265	-	-	-	KRQQASFPG	1427	2429	QASFPGDRL	231680	5511	-	-	-	VSQKRQQAS	-240	3265
HLA-DRB1*15:01	1	242	256	RTPSFMYPQGTASSQ	Consensus (smm/nn/sturniolo)	3268	-	-	-	PSFMYPQGT	2214	3268	SFMYPQGTA	269710	5797	-	-	-	FMYPQGTAS	1	1364
HLA-DRB1*15:01	1	749	763	TPMNATSAFGPNLRY	Consensus (smm/nn/sturniolo)	3274	-	-	-	TSAFGPNLR	2221	3274	TSAFGPNLR	190510	5148	-	-	-	MNATSAFGP	80	1564
HLA-DRB1*15:01	1	575	589	DSLTIFGVAERDQGS	Consensus (smm/nn/sturniolo)	3292	-	-	-	LTIFGVAER	2240	3292	LTIFGVAER	365540	6378	-	-	-	LTIFGVAER	260	480
HLA-DRB1*15:01	1	616	630	PTNRLAALPKGRPDR	Consensus (smm/nn/sturniolo)	3305	-	-	-	TNRLAALPK	2254	3305	TNRLAALPK	339260	6235	-	-	-	LAALPKGRP	-90	2710
HLA-DRB1*15:01	1	162	176	CNPPPGLPSPVIFWM	Consensus (smm/nn/sturniolo)	3309	-	-	-	PPGLPSPVI	2258	3309	PGLPSPVIF	560130	7226	-	-	-	LPSPVIFWM	93	1432
HLA-DRB1*15:01	1	870	884	SLLKNLWVSQKRQQA	Consensus (smm/nn/sturniolo)	3317	-	-	-	KNLWVSQKR	2408	3438	KNLWVSQKR	65230	3317	-	-	-	WVSQKRQQA	120	1227
HLA-DRB1*15:01	1	469	483	QGSNLDGGNYHVYEN	Consensus (smm/nn/sturniolo)	3333	-	-	-	NLDGGNYHV	4394	47	SNLDGGNYH	65950	3333	-	-	-	LDGGNYHVY	-1	2716
HLA-DRB1*15:01	1	850	864	YSDTVQGQLREYRAY	Consensus (smm/nn/sturniolo)	3333	-	-	-	VQGQLREYR	2287	3333	VQGQLREYR	280120	5869	-	-	-	VQGQLREYR	-10	2210
HLA-DRB1*15:01	1	617	631	TNRLAALPKGRPDRP	Consensus (smm/nn/sturniolo)	3334	-	-	-	TNRLAALPK	2288	3334	TNRLAALPK	3818	6464	-	-	-	LAALPKGRP	-90	2710
HLA-DRB1*15:01	1	92	106	MRRRSGTLVIDFRSG	Consensus (smm/nn/sturniolo)	3345	-	-	-	MRRRSGTLV	2300	3345	MRRRSGTLV	85750	3755	-	-	-	MRRRSGTLV	410	113
HLA-DRB1*15:01	1	1034	1048	KKTVPVKAQAQPIQL	Consensus (smm/nn/sturniolo)	3345	-	-	-	VKAQAQPIQ	2300	3345	PVKAQAQPI	376860	6438	-	-	-	VKAQAQPIQ	-180	3085
HLA-DRB1*15:01	1	849	863	VYSDTVQGQLREYRA	Consensus (smm/nn/sturniolo)	3346	-	-	-	VQGQLREYR	2301	3346	VQGQLREYR	392920	6520	-	-	-	VQGQLREYR	-10	2210
HLA-DRB1*15:01	1	594	608	ASTELDQDLAKAYLT	Consensus (smm/nn/sturniolo)	3365	-	-	-	LDQDLAKAY	1774	2830	DQDLAKAYL	307420	6044	-	-	-	LDQDLAKAY	-290	3365
HLA-DRB1*15:01	1	595	609	STELDQDLAKAYLTV	Consensus (smm/nn/sturniolo)	3365	-	-	-	QDLAKAYLT	1655	2697	DQDLAKAYL	2164	5383	-	-	-	LDQDLAKAY	-290	3365
HLA-DRB1*15:01	1	446	460	NRTRLDCPFFGSPIP	Consensus (smm/nn/sturniolo)	3380	-	-	-	DCPFFGSPI	2042	3103	DCPFFGSPI	92840	3889	-	-	-	LDCPFFGSP	-3	3380
HLA-DRB1*15:01	1	447	461	RTRLDCPFFGSPIPT	Consensus (smm/nn/sturniolo)	3380	-	-	-	DCPFFGSPI	2259	3310	DCPFFGSPI	68840	34	-	-	-	LDCPFFGSP	-3	3380
HLA-DRB1*15:01	1	468	482	GQGSNLDGGNYHVYE	Consensus (smm/nn/sturniolo)	3386	-	-	-	NLDGGNYHV	4241	4623	SNLDGGNYH	68210	3386	-	-	-	LDGGNYHVY	-1	2716
HLA-DRB1*15:01	1	115	129	EYQCFARNKFGTALS	Consensus (smm/nn/sturniolo)	3387	-	-	-	YQCFARNKF	2348	3387	YQCFARNKF	77550	3591	-	-	-	YQCFARNKF	390	140
HLA-DRB1*15:01	1	114	128	GEYQCFARNKFGTAL	Consensus (smm/nn/sturniolo)	3391	-	-	-	YQCFARNKF	2831	3770	YQCFARNKF	68410	3391	-	-	-	YQCFARNKF	390	140
HLA-DRB1*15:01	1	904	918	YKLEMVVVNGRGDGP	Consensus (smm/nn/sturniolo)	3394	-	-	-	MVVVNGRGD	2356	3394	LEMVVVNGR	282360	5884	-	-	-	VVVNGRGDG	260	512
HLA-DRB1*15:01	1	631	645	PRDLELTDLAERSVR	Consensus (smm/nn/sturniolo)	3404	-	-	-	LTDLAERSV	2368	3404	RDLELTDLA	1011610	8445	-	-	-	LELTDLAER	0	2095
HLA-DRB1*15:01	1	637	651	TDLAERSVRLTWIPG	Consensus (smm/nn/sturniolo)	3407	-	-	-	LAERSVRLT	2371	3407	DLAERSVRL	142050	4624	-	-	-	LAERSVRLT	-2	3152
HLA-DRB1*15:01	1	562	576	EPLYIGNRMKKEDDS	Consensus (smm/nn/sturniolo)	3408	-	-	-	PLYIGNRMK	2372	3408	EPLYIGNRM	206180	5296	-	-	-	LYIGNRMKK	340	258
HLA-DRB1*15:01	1	1033	1047	TKKTVPVKAQAQPIQ	Consensus (smm/nn/sturniolo)	3422	-	-	-	TVPVKAQAQ	2388	3422	PVKAQAQPI	520750	7080	-	-	-	VKAQAQPIQ	-180	3085
HLA-DRB1*15:01	1	792	806	PVYVPYEIRVQAEND	Consensus (smm/nn/sturniolo)	3423	-	-	-	YVPYEIRVQ	2391	3424	VYVPYEIRV	69860	3423	-	-	-	VYVPYEIRV	190	801
HLA-DRB1*15:01	1	471	485	SNLDGGNYHVYENGS	Consensus (smm/nn/sturniolo)	3424	-	-	-	NLDGGNYHV	7446	5821	SNLDGGNYH	69870	3424	-	-	-	LDGGNYHVY	-1	2716
HLA-DRB1*15:01	1	295	309	ENFNKALRITNVSEE	Consensus (smm/nn/sturniolo)	3425	-	-	-	NKALRITNV	2393	3425	KALRITNVS	101060	4031	-	-	-	LRITNVSEE	150	1034
HLA-DRB1*15:01	1	340	354	LDEPKNLILAPGEDG	Consensus (smm/nn/sturniolo)	3433	-	-	-	KNLILAPGE	2403	3433	KNLILAPGE	652120	7540	-	-	-	LILAPGEDG	110	1295
HLA-DRB1*15:01	1	318	332	ASNKMGSIRHTISVR	Consensus (smm/nn/sturniolo)	3461	-	-	-	MGSIRHTIS	2434	3461	SNKMGSIRH	99780	4009	-	-	-	MGSIRHTIS	70	1633
HLA-DRB1*15:01	1	113	127	EGEYQCFARNKFGTA	Consensus (smm/nn/sturniolo)	3462	-	-	-	YQCFARNKF	2812	3755	YQCFARNKF	71520	3462	-	-	-	YQCFARNKF	390	140
HLA-DRB1*15:01	1	355	369	RLVCRANGNPKPTVQ	Consensus (smm/nn/sturniolo)	3463	-	-	-	VCRANGNPK	4412	4709	VCRANGNPK	71570	3463	-	-	-	LVCRANGNP	190	801
HLA-DRB1*15:01	1	497	511	GIYTCVATNILGKAE	Consensus (smm/nn/sturniolo)	3481	-	-	-	YTCVATNIL	2460	3481	YTCVATNIL	124550	4391	-	-	-	IYTCVATNI	180	857
HLA-DRB1*15:01	1	630	644	RPRDLELTDLAERSV	Consensus (smm/nn/sturniolo)	3487	-	-	-	ELTDLAERS	2467	3487	RDLELTDLA	937850	8290	-	-	-	LELTDLAER	0	2095
HLA-DRB1*15:01	1	1088	1102	DIATQGWFIGLMCAI	Consensus (smm/nn/sturniolo)	3489	-	-	-	DIATQGWFI	2471	3489	DIATQGWFI	93070	3892	-	-	-	WFIGLMCAI	210	702
HLA-DRB1*15:01	1	335	349	AAPYWLDEPKNLILA	Consensus (smm/nn/sturniolo)	3497	-	-	-	LDEPKNLIL	2480	3497	YWLDEPKNL	340120	6240	-	-	-	LDEPKNLIL	30	1864
HLA-DRB1*15:01	1	63	77	CEAKGNPAPSFHWTR	Consensus (smm/nn/sturniolo)	3499	-	-	-	GNPAPSFHW	2363	34	KGNPAPSFH	581140	7304	-	-	-	CEAKGNPAP	-1250	3499
HLA-DRB1*15:01	1	65	79	AKGNPAPSFHWTRNS	Consensus (smm/nn/sturniolo)	3499	-	-	-	GNPAPSFHW	2200	3256	GNPAPSFHW	541530	7159	-	-	-	AKGNPAPSF	-1250	3499
HLA-DRB1*15:01	1	161	175	QCNPPPGLPSPVIFW	Consensus (smm/nn/sturniolo)	3499	-	-	-	PPGLPSPVI	2385	3418	PPGLPSPVI	696920	7675	-	-	-	QCNPPPGLP	-1250	3499
HLA-DRB1*15:01	1	250	264	QGTASSQMVLRGMDL	Consensus (smm/nn/sturniolo)	3499	-	-	-	TASSQMVLR	1225	2172	QMVLRGMDL	352720	6309	-	-	-	QGTASSQMV	-1250	3499
HLA-DRB1*15:01	1	408	422	CNTSNEHGYLLANAF	Consensus (smm/nn/sturniolo)	3499	-	-	-	EHGYLLANA	1079	1969	HGYLLANAF	142260	4626	-	-	-	CNTSNEHGY	-1250	3499
HLA-DRB1*15:01	1	611	625	ADQATPTNRLAALPK	Consensus (smm/nn/sturniolo)	3499	-	-	-	DQATPTNRL	1519	2540	TNRLAALPK	413750	6622	-	-	-	ADQATPTNR	-1250	3499
HLA-DRB1*15:01	1	612	626	DQATPTNRLAALPKG	Consensus (smm/nn/sturniolo)	3499	-	-	-	TNRLAALPK	1565	2592	TNRLAALPK	408260	6595	-	-	-	DQATPTNRL	-1250	3499
HLA-DRB1*15:01	1	613	627	QATPTNRLAALPKGR	Consensus (smm/nn/sturniolo)	3499	-	-	-	TNRLAALPK	1470	2482	TNRLAALPK	280240	5869	-	-	-	QATPTNRLA	-1250	3499
HLA-DRB1*15:01	1	878	892	SQKRQQASFPGDRLR	Consensus (smm/nn/sturniolo)	3499	-	-	-	KRQQASFPG	1450	2457	QASFPGDRL	240990	5584	-	-	-	SQKRQQASF	-1250	3499
HLA-DRB1*15:01	1	953	967	DHPEHPNGIMIGYTL	Consensus (smm/nn/sturniolo)	3499	-	-	-	PNGIMIGYT	936	1753	NGIMIGYTL	235020	5537	-	-	-	DHPEHPNGI	-1250	3499
HLA-DRB1*15:01	1	954	968	HPEHPNGIMIGYTLK	Consensus (smm/nn/sturniolo)	3499	-	-	-	NGIMIGYTL	831	1578	NGIMIGYTL	149070	4711	-	-	-	HPEHPNGIM	-1250	3499
HLA-DRB1*15:01	1	1192	1206	FIGQYTVKKDKEETE	Consensus (smm/nn/sturniolo)	3503	-	-	-	FIGQYTVKK	4428	4716	FIGQYTVKK	73390	3503	-	-	-	IGQYTVKKD	50	1713
HLA-DRB1*15:01	1	198	212	YFSNVMLQDMQTDYS	Consensus (smm/nn/sturniolo)	3505	-	-	-	NVMLQDMQT	2489	3505	NVMLQDMQT	278880	5860	-	-	-	YFSNVMLQD	-10	2150
HLA-DRB1*15:01	1	342	356	EPKNLILAPGEDGRL	Consensus (smm/nn/sturniolo)	3507	-	-	-	KNLILAPGE	2491	3507	LAPGEDGRL	238690	5566	-	-	-	LILAPGEDG	110	1295
HLA-DRB1*15:01	1	116	130	YQCFARNKFGTALSN	Consensus (smm/nn/sturniolo)	3510	-	-	-	RNKFGTALS	2496	3510	YQCFARNKF	82920	37	-	-	-	YQCFARNKF	390	140
HLA-DRB1*15:01	1	879	893	QKRQQASFPGDRLRG	Consensus (smm/nn/sturniolo)	3513	-	-	-	QASFPGDRL	2499	3513	QASFPGDRL	270950	5805	-	-	-	QKRQQASFP	-1250	3499
HLA-DRB1*15:01	1	341	355	DEPKNLILAPGEDGR	Consensus (smm/nn/sturniolo)	3518	-	-	-	KNLILAPGE	2506	3518	KNLILAPGE	411620	6612	-	-	-	LILAPGEDG	110	1295
HLA-DRB1*15:01	1	236	250	TRGVAERTPSFMYPQ	Consensus (smm/nn/sturniolo)	3522	-	-	-	AERTPSFMY	2511	3522	VAERTPSFM	99480	4003	-	-	-	VAERTPSFM	-82	2653
HLA-DRB1*15:01	1	64	78	EAKGNPAPSFHWTRN	Consensus (smm/nn/sturniolo)	3525	-	-	-	GNPAPSFHW	2514	3525	GNPAPSFHW	532130	7124	-	-	-	EAKGNPAPS	-1250	3499
HLA-DRB1*15:01	1	506	520	ILGKAENQVRLEVKD	Consensus (smm/nn/sturniolo)	3530	-	-	-	ILGKAENQV	5801	5292	ILGKAENQV	746	3530	-	-	-	ILGKAENQV	50	1781
HLA-DRB1*15:01	1	160	174	LQCNPPPGLPSPVIF	Consensus (smm/nn/sturniolo)	3532	-	-	-	PPGLPSPVI	2523	3532	LQCNPPPGL	666650	7585	-	-	-	LQCNPPPGL	160	975
HLA-DRB1*15:01	1	234	248	LTTRGVAERTPSFMY	Consensus (smm/nn/sturniolo)	3537	-	-	-	GVAERTPSF	2530	3537	VAERTPSFM	160750	4842	-	-	-	VAERTPSFM	-82	2653
HLA-DRB1*15:01	1	334	348	KAAPYWLDEPKNLIL	Consensus (smm/nn/sturniolo)	3553	-	-	-	YWLDEPKNL	2551	3553	YWLDEPKNL	334040	6206	-	-	-	LDEPKNLIL	30	1864
HLA-DRB1*15:01	1	552	566	KLTVSWLKDDEPLYI	Consensus (smm/nn/sturniolo)	3553	-	-	-	WLKDDEPLY	2551	3553	LKDDEPLYI	394610	6529	-	-	-	LKDDEPLYI	180	910
HLA-DRB1*15:01	1	470	484	GSNLDGGNYHVYENG	Consensus (smm/nn/sturniolo)	3556	-	-	-	NLDGGNYHV	5920	5335	SNLDGGNYH	75830	3556	-	-	-	LDGGNYHVY	-1	2716
HLA-DRB1*15:01	1	500	514	TCVATNILGKAENQV	Consensus (smm/nn/sturniolo)	3558	-	-	-	TNILGKAEN	2557	3558	ILGKAENQV	88120	3799	-	-	-	ILGKAENQV	50	1781
HLA-DRB1*15:01	1	199	213	FSNVMLQDMQTDYSC	Consensus (smm/nn/sturniolo)	3560	-	-	-	LQDMQTDYS	2558	3560	NVMLQDMQT	5376	7145	-	-	-	LQDMQTDYS	-14	2214
HLA-DRB1*15:01	1	235	249	TTRGVAERTPSFMYP	Consensus (smm/nn/sturniolo)	3580	-	-	-	AERTPSFMY	2585	3580	VAERTPSFM	143420	4640	-	-	-	VAERTPSFM	-82	2653
HLA-DRB1*15:01	1	555	569	VSWLKDDEPLYIGNR	Consensus (smm/nn/sturniolo)	3587	-	-	-	LKDDEPLYI	2592	3587	LKDDEPLYI	357370	6334	-	-	-	LKDDEPLYI	180	910
HLA-DRB1*15:01	1	445	459	YNRTRLDCPFFGSPI	Consensus (smm/nn/sturniolo)	3589	-	-	-	TRLDCPFFG	2596	3589	DCPFFGSPI	126050	4412	-	-	-	YNRTRLDCP	-140	2918
HLA-DRB1*15:01	1	239	253	VAERTPSFMYPQGTA	Consensus (smm/nn/sturniolo)	3595	-	-	-	PSFMYPQGT	2603	3595	VAERTPSFM	121450	4346	-	-	-	VAERTPSFM	-82	2653
HLA-DRB1*15:01	1	336	350	APYWLDEPKNLILAP	Consensus (smm/nn/sturniolo)	3596	-	-	-	LDEPKNLIL	2604	3596	YWLDEPKNL	389280	6503	-	-	-	LDEPKNLIL	30	1864
HLA-DRB1*15:01	1	154	168	EGAPLTLQCNPPPGL	Consensus (smm/nn/sturniolo)	36	-	-	-	LTLQCNPPP	2609	36	LTLQCNPPP	429810	6697	-	-	-	LQCNPPPGL	160	975
HLA-DRB1*15:01	1	553	567	LTVSWLKDDEPLYIG	Consensus (smm/nn/sturniolo)	3611	-	-	-	LKDDEPLYI	2623	3611	LKDDEPLYI	427670	6687	-	-	-	LKDDEPLYI	180	910
HLA-DRB1*15:01	1	681	695	YPGSVNSAVLRLSPY	Consensus (smm/nn/sturniolo)	3616	-	-	-	PGSVNSAVL	2629	3616	SAVLRLSPY	273630	5824	-	-	-	VNSAVLRLS	40	1855
HLA-DRB1*15:01	1	155	169	GAPLTLQCNPPPGLP	Consensus (smm/nn/sturniolo)	3643	-	-	-	LTLQCNPPP	2664	3643	LTLQCNPPP	395060	6531	-	-	-	LQCNPPPGL	160	975
HLA-DRB1*15:01	1	884	898	ASFPGDRLRGVVSRL	Consensus (smm/nn/sturniolo)	3646	-	-	-	GDRLRGVVS	2668	3646	RLRGVVSRL	218590	5403	-	-	-	FPGDRLRGV	-170	3045
HLA-DRB1*15:01	1	1182	1196	GEGQFNEDGSFIGQY	Consensus (smm/nn/sturniolo)	3659	-	-	-	FNEDGSFIG	2683	3659	FNEDGSFIG	541450	7159	-	-	-	FNEDGSFIG	-60	2480
HLA-DRB1*15:01	1	794	808	YVPYEIRVQAENDFG	Consensus (smm/nn/sturniolo)	3667	-	-	-	IRVQAENDF	2694	3667	YVPYEIRVQ	660930	7568	-	-	-	YVPYEIRVQ	185	854
HLA-DRB1*15:01	1	937	951	RFRVRQPNLETINLE	Consensus (smm/nn/sturniolo)	3668	-	-	-	RVRQPNLET	2696	3668	RFRVRQPNL	218140	5398	-	-	-	VRQPNLETI	210	702
HLA-DRB1*15:01	1	519	533	KDPTRIYRMPEDQVA	Consensus (smm/nn/sturniolo)	3670	-	-	-	IYRMPEDQV	2698	3670	PTRIYRMPE	1596	4830	-	-	-	YRMPEDQVA	160	975
HLA-DRB1*15:01	1	1035	1049	KTVPVKAQAQPIQLT	Consensus (smm/nn/sturniolo)	3671	-	-	-	VKAQAQPIQ	2699	3671	VKAQAQPIQ	3441	6262	-	-	-	VKAQAQPIQ	-180	3085
HLA-DRB1*15:01	1	554	568	TVSWLKDDEPLYIGN	Consensus (smm/nn/sturniolo)	3674	-	-	-	LKDDEPLYI	2704	3674	LKDDEPLYI	378630	6447	-	-	-	LKDDEPLYI	180	910
HLA-DRB1*15:01	1	62	76	ECEAKGNPAPSFHWT	Consensus (smm/nn/sturniolo)	3691	-	-	-	GNPAPSFHW	2726	3691	KGNPAPSFH	777560	7906	-	-	-	ECEAKGNPA	-1250	3499
HLA-DRB1*15:01	1	61	75	IECEAKGNPAPSFHW	Consensus (smm/nn/sturniolo)	3704	-	-	-	AKGNPAPSF	2741	3704	GNPAPSFHW	7728	7893	-	-	-	IECEAKGNP	-190	3149
HLA-DRB1*15:01	1	173	187	IFWMSSSMEPITQDK	Consensus (smm/nn/sturniolo)	3714	-	-	-	IFWMSSSME	2755	3714	IFWMSSSME	123480	4375	-	-	-	FWMSSSMEP	120	1287
HLA-DRB1*15:01	1	518	532	VKDPTRIYRMPEDQV	Consensus (smm/nn/sturniolo)	3717	-	-	-	TRIYRMPED	2759	3717	PTRIYRMPE	148780	4707	-	-	-	IYRMPEDQV	120	1227
HLA-DRB1*15:01	1	638	652	DLAERSVRLTWIPGD	Consensus (smm/nn/sturniolo)	3723	-	-	-	SVRLTWIPG	2767	3723	DLAERSVRL	184530	5090	-	-	-	VRLTWIPGD	135	1157
HLA-DRB1*15:01	1	237	251	RGVAERTPSFMYPQG	Consensus (smm/nn/sturniolo)	3725	-	-	-	AERTPSFMY	2770	3725	VAERTPSFM	1223	4358	-	-	-	VAERTPSFM	-82	2653
HLA-DRB1*15:01	1	563	577	PLYIGNRMKKEDDSL	Consensus (smm/nn/sturniolo)	3725	-	-	-	PLYIGNRMK	2769	3725	LYIGNRMKK	605650	7387	-	-	-	LYIGNRMKK	340	258
HLA-DRB1*15:01	1	1036	1050	TVPVKAQAQPIQLTD	Consensus (smm/nn/sturniolo)	3728	-	-	-	VKAQAQPIQ	2773	3728	VKAQAQPIQ	372640	6415	-	-	-	VKAQAQPIQ	-180	3085
HLA-DRB1*15:01	1	156	170	APLTLQCNPPPGLPS	Consensus (smm/nn/sturniolo)	3729	-	-	-	LTLQCNPPP	2775	3729	LTLQCNPPP	417910	6641	-	-	-	LQCNPPPGL	160	975
HLA-DRB1*15:01	1	520	534	DPTRIYRMPEDQVAR	Consensus (smm/nn/sturniolo)	3733	-	-	-	IYRMPEDQV	2781	3733	IYRMPEDQV	190440	5147	-	-	-	YRMPEDQVA	160	975
HLA-DRB1*15:01	1	339	353	WLDEPKNLILAPGED	Consensus (smm/nn/sturniolo)	3741	-	-	-	KNLILAPGE	2792	3741	KNLILAPGE	597440	7360	-	-	-	LDEPKNLIL	30	1864
HLA-DRB1*15:01	1	1057	1071	YTLRVYSRDNEGISS	Consensus (smm/nn/sturniolo)	3745	-	-	-	TLRVYSRDN	2798	3745	TLRVYSRDN	344870	6267	-	-	-	LRVYSRDNE	360	195
HLA-DRB1*15:01	1	1181	1195	GGEGQFNEDGSFIGQ	Consensus (smm/nn/sturniolo)	3745	-	-	-	FNEDGSFIG	2798	3745	FNEDGSFIG	814760	8003	-	-	-	FNEDGSFIG	-60	2480
HLA-DRB1*15:01	1	871	885	LLKNLWVSQKRQQAS	Consensus (smm/nn/sturniolo)	3746	-	-	-	KNLWVSQKR	2850	3783	KNLWVSQKR	85350	3746	-	-	-	WVSQKRQQA	120	1227
HLA-DRB1*15:01	1	882	896	QQASFPGDRLRGVVS	Consensus (smm/nn/sturniolo)	3747	-	-	-	FPGDRLRGV	2801	3747	QASFPGDRL	319670	6120	-	-	-	FPGDRLRGV	-170	3045
HLA-DRB1*15:01	1	1180	1194	EGGEGQFNEDGSFIG	Consensus (smm/nn/sturniolo)	3747	-	-	-	QFNEDGSFI	2801	3747	FNEDGSFIG	928690	8269	-	-	-	FNEDGSFIG	-60	2480
HLA-DRB1*15:01	1	117	131	QCFARNKFGTALSNR	Consensus (smm/nn/sturniolo)	3775	-	-	-	RNKFGTALS	2839	3775	QCFARNKFG	118440	4302	-	-	-	FARNKFGTA	-80	26
HLA-DRB1*15:01	1	492	506	RKEDQGIYTCVATNI	Consensus (smm/nn/sturniolo)	3777	-	-	-	QGIYTCVAT	2842	3777	IYTCVATNI	462140	6841	-	-	-	IYTCVATNI	180	857
HLA-DRB1*15:01	1	353	367	DGRLVCRANGNPKPT	Consensus (smm/nn/sturniolo)	3782	-	-	-	VCRANGNPK	3412	4161	VCRANGNPK	87180	3782	-	-	-	LVCRANGNP	190	801
HLA-DRB1*15:01	1	883	897	QASFPGDRLRGVVSR	Consensus (smm/nn/sturniolo)	3787	-	-	-	GDRLRGVVS	2854	3787	QASFPGDRL	3589	6342	-	-	-	FPGDRLRGV	-170	3045
HLA-DRB1*15:01	1	112	126	YEGEYQCFARNKFGT	Consensus (smm/nn/sturniolo)	3808	-	-	-	YQCFARNKF	3460	4190	YQCFARNKF	88570	3808	-	-	-	YQCFARNKF	390	140
HLA-DRB1*15:01	1	905	919	KLEMVVVNGRGDGPR	Consensus (smm/nn/sturniolo)	3808	-	-	-	EMVVVNGRG	2884	3808	MVVVNGRGD	230610	5502	-	-	-	VVVNGRGDG	260	512
HLA-DRB1*15:01	1	3	17	RQPPPPWVHAAFLLC	Consensus (smm/nn/sturniolo)	3814	-	-	-	PWVHAAFLL	2892	3814	PPWVHAAFL	162240	4859	-	-	-	WVHAAFLLC	290	375
HLA-DRB1*15:01	1	159	173	TLQCNPPPGLPSPVI	Consensus (smm/nn/sturniolo)	3815	-	-	-	LQCNPPPGL	2893	3815	LQCNPPPGL	757110	7849	-	-	-	LQCNPPPGL	160	975
HLA-DRB1*15:01	1	265	279	LLECIASGVPTPDIA	Consensus (smm/nn/sturniolo)	3816	-	-	-	LLECIASGV	2895	3816	LLECIASGV	366170	6382	-	-	-	LLECIASGV	40	1793
HLA-DRB1*15:01	1	200	214	SNVMLQDMQTDYSCN	Consensus (smm/nn/sturniolo)	3839	-	-	-	LQDMQTDYS	2926	3839	NVMLQDMQT	524290	7094	-	-	-	LQDMQTDYS	-14	2214
HLA-DRB1*15:01	1	75	89	WTRNSRFFNIAKDPR	Consensus (smm/nn/sturniolo)	3846	-	-	-	NSRFFNIAK	2967	3869	NSRFFNIAK	90590	3846	-	-	-	WTRNSRFFN	70	1574
HLA-DRB1*15:01	1	672	686	PGVWHDHSKYPGSVN	Consensus (smm/nn/sturniolo)	3857	-	-	-	WHDHSKYPG	2952	3857	DHSKYPGSV	261690	5738	-	-	-	WHDHSKYPG	-80	26
HLA-DRB1*15:01	1	881	895	RQQASFPGDRLRGVV	Consensus (smm/nn/sturniolo)	3857	-	-	-	QASFPGDRL	2951	3857	QASFPGDRL	271720	5810	-	-	-	FPGDRLRGV	-170	3045
HLA-DRB1*15:01	1	368	382	VQWMVNGEPLQSAPP	Consensus (smm/nn/sturniolo)	3862	-	-	-	WMVNGEPLQ	2958	3862	QWMVNGEPL	259910	5725	-	-	-	MVNGEPLQS	4	126
HLA-DRB1*15:01	1	467	481	NGQGSNLDGGNYHVY	Consensus (smm/nn/sturniolo)	3868	-	-	-	NLDGGNYHV	4263	4634	SNLDGGNYH	91760	3868	-	-	-	LDGGNYHVY	-1	2716
HLA-DRB1*15:01	1	772	786	TREAWNNVTVWGSRY	Consensus (smm/nn/sturniolo)	3878	-	-	-	WNNVTVWGS	2979	3878	NVTVWGSRY	130770	4476	-	-	-	WNNVTVWGS	50	1713
HLA-DRB1*15:01	1	210	224	DYSCNARFHFTHTIQ	Consensus (smm/nn/sturniolo)	3879	-	-	-	ARFHFTHTI	5407	5143	YSCNARFHF	92330	3879	-	-	-	YSCNARFHF	50	1781
HLA-DRB1*15:01	1	2	16	ARQPPPPWVHAAFLL	Consensus (smm/nn/sturniolo)	3881	-	-	-	PPWVHAAFL	2984	3881	PPWVHAAFL	182150	5066	-	-	-	ARQPPPPWV	-1250	3499
HLA-DRB1*15:01	1	1075	1089	TFMTSTAYTNNQADI	Consensus (smm/nn/sturniolo)	3884	-	-	-	STAYTNNQA	2989	3884	TFMTSTAYT	174240	4986	-	-	-	FMTSTAYTN	-70	2540
HLA-DRB1*15:01	1	740	754	RKNNMEITWTPMNAT	Consensus (smm/nn/sturniolo)	3885	-	-	-	MEITWTPMN	2990	3885	ITWTPMNAT	165020	4889	-	-	-	MEITWTPMN	36	1856
HLA-DRB1*15:01	1	741	755	KNNMEITWTPMNATS	Consensus (smm/nn/sturniolo)	3888	-	-	-	MEITWTPMN	2994	3888	ITWTPMNAT	130960	4478	-	-	-	MEITWTPMN	36	1856
HLA-DRB1*15:01	1	201	215	NVMLQDMQTDYSCNA	Consensus (smm/nn/sturniolo)	3901	-	-	-	LQDMQTDYS	3012	3901	NVMLQDMQT	484410	6936	-	-	-	MQTDYSCNA	140	1098
HLA-DRB1*15:01	1	258	272	VLRGMDLLLECIASG	Consensus (smm/nn/sturniolo)	3930	-	-	-	MDLLLECIA	3115	3970	VLRGMDLLL	95230	3930	-	-	-	VLRGMDLLL	370	192
HLA-DRB1*15:01	1	1	15	MARQPPPPWVHAAFL	Consensus (smm/nn/sturniolo)	3931	-	-	-	MARQPPPPW	3460	4190	MARQPPPPW	953	3931	-	-	-	MARQPPPPW	-140	2918
HLA-DRB1*15:01	1	74	88	HWTRNSRFFNIAKDP	Consensus (smm/nn/sturniolo)	3934	-	-	-	NSRFFNIAK	3059	3934	NSRFFNIAK	112540	4213	-	-	-	WTRNSRFFN	70	1574
HLA-DRB1*15:01	1	366	380	PTVQWMVNGEPLQSA	Consensus (smm/nn/sturniolo)	3947	-	-	-	QWMVNGEPL	3080	3947	QWMVNGEPL	155320	4783	-	-	-	MVNGEPLQS	4	126
HLA-DRB1*15:01	1	780	794	TVWGSRYVVGQTPVY	Consensus (smm/nn/sturniolo)	3949	-	-	-	SRYVVGQTP	3083	3949	RYVVGQTPV	102050	4046	-	-	-	YVVGQTPVY	96	1424
HLA-DRB1*15:01	1	480	494	VYENGSLEIKMIRKE	Consensus (smm/nn/sturniolo)	3950	-	-	-	SLEIKMIRK	3085	3950	SLEIKMIRK	257120	5705	-	-	-	VYENGSLEI	270	442
HLA-DRB1*15:01	1	153	167	QEGAPLTLQCNPPPG	Consensus (smm/nn/sturniolo)	3958	-	-	-	LTLQCNPPP	3097	3958	LTLQCNPPP	903760	8213	-	-	-	LTLQCNPPP	10	2069
HLA-DRB1*15:01	1	991	1005	KFTVQRTDPVSRYRF	Consensus (smm/nn/sturniolo)	3960	-	-	-	FTVQRTDPV	3101	3960	FTVQRTDPV	143320	4639	-	-	-	VQRTDPVSR	70	1574
HLA-DRB1*15:01	1	745	759	EITWTPMNATSAFGP	Consensus (smm/nn/sturniolo)	3964	-	-	-	WTPMNATSA	3107	3964	ITWTPMNAT	198020	5220	-	-	-	MNATSAFGP	80	1564
HLA-DRB1*15:01	1	274	288	PTPDIAWYKKGGDLP	Consensus (smm/nn/sturniolo)	3966	-	-	-	IAWYKKGGD	3110	3966	IAWYKKGGD	115090	4252	-	-	-	IAWYKKGGD	30	1864
HLA-DRB1*15:01	1	640	654	AERSVRLTWIPGDAN	Consensus (smm/nn/sturniolo)	3968	-	-	-	SVRLTWIPG	3113	3968	SVRLTWIPG	306740	6040	-	-	-	VRLTWIPGD	135	1157
HLA-DRB1*15:01	1	746	760	ITWTPMNATSAFGPN	Consensus (smm/nn/sturniolo)	3974	-	-	-	WTPMNATSA	3122	3974	ITWTPMNAT	227770	5479	-	-	-	MNATSAFGP	80	1564
HLA-DRB1*15:01	1	244	258	PSFMYPQGTASSQMV	Consensus (smm/nn/sturniolo)	3975	-	-	-	FMYPQGTAS	3123	3975	FMYPQGTAS	309960	6061	-	-	-	FMYPQGTAS	1	1364
HLA-DRB1*15:01	1	982	996	VENFSPNQTKFTVQR	Consensus (smm/nn/sturniolo)	3985	-	-	-	FSPNQTKFT	3139	3985	FSPNQTKFT	359260	6344	-	-	-	VENFSPNQT	330	261
HLA-DRB1*15:01	1	992	1006	FTVQRTDPVSRYRFT	Consensus (smm/nn/sturniolo)	3987	-	-	-	FTVQRTDPV	3142	3987	FTVQRTDPV	178230	5027	-	-	-	VQRTDPVSR	70	1574
HLA-DRB1*15:01	1	275	289	TPDIAWYKKGGDLPS	Consensus (smm/nn/sturniolo)	3989	-	-	-	IAWYKKGGD	3145	3989	IAWYKKGGD	109240	4162	-	-	-	YKKGGDLPS	130	1161
HLA-DRB1*15:01	1	337	351	PYWLDEPKNLILAPG	Consensus (smm/nn/sturniolo)	3990	-	-	-	LDEPKNLIL	3147	3990	YWLDEPKNL	443260	6757	-	-	-	LDEPKNLIL	30	1864
HLA-DRB1*15:01	1	926	940	TTPEGVPSAPRRFRV	Consensus (smm/nn/sturniolo)	40	-	-	-	PEGVPSAPR	3161	40	GVPSAPRRF	896830	8197	-	-	-	VPSAPRRFR	-80	26
HLA-DRB1*15:01	1	932	946	PSAPRRFRVRQPNLE	Consensus (smm/nn/sturniolo)	4016	-	-	-	RFRVRQPNL	3186	4016	RFRVRQPNL	108280	4147	-	-	-	FRVRQPNLE	50	1713
HLA-DRB1*15:01	1	763	777	YIVKWRRRETREAWN	Consensus (smm/nn/sturniolo)	4034	-	-	-	WRRRETREA	5050	4999	IVKWRRRET	101270	4034	-	-	-	IVKWRRRET	280	406
HLA-DRB1*15:01	1	488	502	IKMIRKEDQGIYTCV	Consensus (smm/nn/sturniolo)	4036	-	-	-	RKEDQGIYT	3218	4036	MIRKEDQGI	166050	4901	-	-	-	MIRKEDQGI	110	1295
HLA-DRB1*15:01	1	973	987	NGTKVGKQIVENFSP	Consensus (smm/nn/sturniolo)	4043	-	-	-	GKQIVENFS	3228	4043	GKQIVENFS	517090	7065	-	-	-	VGKQIVENF	-170	3081
HLA-DRB1*15:01	1	351	365	GEDGRLVCRANGNPK	Consensus (smm/nn/sturniolo)	4044	-	-	-	RLVCRANGN	3229	4044	VCRANGNPK	131980	4492	-	-	-	LVCRANGNP	190	801
HLA-DRB1*15:01	1	356	370	LVCRANGNPKPTVQW	Consensus (smm/nn/sturniolo)	4048	-	-	-	VCRANGNPK	9132	6252	VCRANGNPK	102120	4048	-	-	-	LVCRANGNP	190	801
HLA-DRB1*15:01	1	1076	1090	FMTSTAYTNNQADIA	Consensus (smm/nn/sturniolo)	4052	-	-	-	STAYTNNQA	3242	4052	STAYTNNQA	748440	7824	-	-	-	FMTSTAYTN	-70	2540
HLA-DRB1*15:01	1	296	310	NFNKALRITNVSEED	Consensus (smm/nn/sturniolo)	4058	-	-	-	NKALRITNV	3251	4058	KALRITNVS	159150	4825	-	-	-	LRITNVSEE	150	1034
HLA-DRB1*15:01	1	593	607	VASTELDQDLAKAYL	Consensus (smm/nn/sturniolo)	4060	-	-	-	LDQDLAKAY	3254	4060	DQDLAKAYL	4750	6896	-	-	-	VASTELDQD	-250	3287
HLA-DRB1*15:01	1	974	988	GTKVGKQIVENFSPN	Consensus (smm/nn/sturniolo)	4061	-	-	-	GKQIVENFS	3255	4061	GKQIVENFS	398420	6548	-	-	-	VGKQIVENF	-170	3081
HLA-DRB1*15:01	1	487	501	EIKMIRKEDQGIYTC	Consensus (smm/nn/sturniolo)	4063	-	-	-	RKEDQGIYT	3259	4063	MIRKEDQGI	149260	4713	-	-	-	MIRKEDQGI	110	1295
HLA-DRB1*15:01	1	521	535	PTRIYRMPEDQVARR	Consensus (smm/nn/sturniolo)	4069	-	-	-	IYRMPEDQV	3268	4069	IYRMPEDQV	195530	5196	-	-	-	YRMPEDQVA	160	975
HLA-DRB1*15:01	1	795	809	VPYEIRVQAENDFGK	Consensus (smm/nn/sturniolo)	4072	-	-	-	IRVQAENDF	3273	4072	IRVQAENDF	770690	7887	-	-	-	IRVQAENDF	120	1227
HLA-DRB1*15:01	1	652	666	DANNSPITDYVVQFE	Consensus (smm/nn/sturniolo)	4074	-	-	-	NSPITDYVV	3276	4074	NSPITDYVV	146970	4684	-	-	-	ITDYVVQFE	-130	2867
HLA-DRB1*15:01	1	925	939	FTTPEGVPSAPRRFR	Consensus (smm/nn/sturniolo)	4080	-	-	-	PEGVPSAPR	3285	4080	GVPSAPRRF	948980	8314	-	-	-	FTTPEGVPS	-80	26
HLA-DRB1*15:01	1	273	287	VPTPDIAWYKKGGDL	Consensus (smm/nn/sturniolo)	4083	-	-	-	IAWYKKGGD	3290	4083	IAWYKKGGD	126310	4415	-	-	-	IAWYKKGGD	30	1864
HLA-DRB1*15:01	1	364	378	PKPTVQWMVNGEPLQ	Consensus (smm/nn/sturniolo)	4083	-	-	-	QWMVNGEPL	3291	4083	QWMVNGEPL	155230	4782	-	-	-	VQWMVNGEP	180	857
HLA-DRB1*15:01	1	152	166	VQEGAPLTLQCNPPP	Consensus (smm/nn/sturniolo)	4085	-	-	-	VQEGAPLTL	3293	4085	LTLQCNPPP	807070	7984	-	-	-	VQEGAPLTL	220	654
HLA-DRB1*15:01	1	653	667	ANNSPITDYVVQFEE	Consensus (smm/nn/sturniolo)	4088	-	-	-	NSPITDYVV	3299	4088	NSPITDYVV	143960	4647	-	-	-	ITDYVVQFE	-130	2867
HLA-DRB1*15:01	1	641	655	ERSVRLTWIPGDANN	Consensus (smm/nn/sturniolo)	4092	-	-	-	SVRLTWIPG	3305	4092	SVRLTWIPG	311060	6069	-	-	-	VRLTWIPGD	135	1157
HLA-DRB1*15:01	1	522	536	TRIYRMPEDQVARRG	Consensus (smm/nn/sturniolo)	4103	-	-	-	IYRMPEDQV	3324	4103	IYRMPEDQV	439340	6740	-	-	-	YRMPEDQVA	160	975
HLA-DRB1*15:01	1	276	290	PDIAWYKKGGDLPSD	Consensus (smm/nn/sturniolo)	4104	-	-	-	IAWYKKGGD	3325	4104	IAWYKKGGD	125680	4407	-	-	-	YKKGGDLPS	130	1161
HLA-DRB1*15:01	1	111	125	EYEGEYQCFARNKFG	Consensus (smm/nn/sturniolo)	4108	-	-	-	YQCFARNKF	3332	4108	YQCFARNKF	109370	4163	-	-	-	YQCFARNKF	390	140
HLA-DRB1*15:01	1	211	225	YSCNARFHFTHTIQQ	Consensus (smm/nn/sturniolo)	4109	-	-	-	ARFHFTHTI	5119	5028	YSCNARFHF	105950	4109	-	-	-	YSCNARFHF	50	1781
HLA-DRB1*15:01	1	481	495	YENGSLEIKMIRKED	Consensus (smm/nn/sturniolo)	4113	-	-	-	SLEIKMIRK	3338	4113	SLEIKMIRK	284510	5899	-	-	-	LEIKMIRKE	-145	2961
HLA-DRB1*15:01	1	1058	1072	TLRVYSRDNEGISST	Consensus (smm/nn/sturniolo)	4114	-	-	-	TLRVYSRDN	3340	4114	TLRVYSRDN	498790	6995	-	-	-	LRVYSRDNE	360	195
HLA-DRB1*15:01	1	352	366	EDGRLVCRANGNPKP	Consensus (smm/nn/sturniolo)	4116	-	-	-	VCRANGNPK	3343	4116	VCRANGNPK	111620	4199	-	-	-	LVCRANGNP	190	801
HLA-DRB1*15:01	1	202	216	VMLQDMQTDYSCNAR	Consensus (smm/nn/sturniolo)	4131	-	-	-	LQDMQTDYS	3365	4131	LQDMQTDYS	619160	7432	-	-	-	MQTDYSCNA	140	1098
HLA-DRB1*15:01	1	287	301	LPSDKAKFENFNKAL	Consensus (smm/nn/sturniolo)	4137	-	-	-	KAKFENFNK	3376	4137	KFENFNKAL	179190	5037	-	-	-	LPSDKAKFE	-290	3365
HLA-DRB1*15:01	1	56	70	RDNILIECEAKGNPA	Consensus (smm/nn/sturniolo)	4140	-	-	-	ILIECEAKG	3380	4140	ILIECEAKG	118470	4303	-	-	-	ILIECEAKG	10	2069
HLA-DRB1*15:01	1	369	383	QWMVNGEPLQSAPPN	Consensus (smm/nn/sturniolo)	4166	-	-	-	GEPLQSAPP	3421	4166	QWMVNGEPL	325230	6152	-	-	-	MVNGEPLQS	4	126
HLA-DRB1*15:01	1	704	718	AINEVGSSHPSLPSE	Consensus (smm/nn/sturniolo)	4168	-	-	-	INEVGSSHP	3424	4168	INEVGSSHP	488830	6955	-	-	-	INEVGSSHP	-40	2354
HLA-DRB1*15:01	1	639	653	LAERSVRLTWIPGDA	Consensus (smm/nn/sturniolo)	4184	-	-	-	SVRLTWIPG	3449	4184	SVRLTWIPG	3618	6358	-	-	-	VRLTWIPGD	135	1157
HLA-DRB1*15:01	1	54	68	DPRDNILIECEAKGN	Consensus (smm/nn/sturniolo)	4190	-	-	-	ILIECEAKG	3459	4190	ILIECEAKG	182430	5069	-	-	-	ILIECEAKG	10	2069
HLA-DRB1*15:01	1	479	493	HVYENGSLEIKMIRK	Consensus (smm/nn/sturniolo)	4190	-	-	-	NGSLEIKMI	3460	4190	SLEIKMIRK	218950	5406	-	-	-	VYENGSLEI	270	442
HLA-DRB1*15:01	1	796	810	PYEIRVQAENDFGKG	Consensus (smm/nn/sturniolo)	4198	-	-	-	IRVQAENDF	3472	4198	IRVQAENDF	8508	8090	-	-	-	IRVQAENDF	120	1227
HLA-DRB1*15:01	1	924	938	EFTTPEGVPSAPRRF	Consensus (smm/nn/sturniolo)	4199	-	-	-	PEGVPSAPR	3474	4199	GVPSAPRRF	1130620	8670	-	-	-	FTTPEGVPS	-80	26
HLA-DRB1*15:01	1	705	719	INEVGSSHPSLPSER	Consensus (smm/nn/sturniolo)	4208	-	-	-	INEVGSSHP	3488	4208	INEVGSSHP	701830	7690	-	-	-	INEVGSSHP	-40	2354
HLA-DRB1*15:01	1	816	830	VIGYSGEDYPRAAPT	Consensus (smm/nn/sturniolo)	4210	-	-	-	VIGYSGEDY	3493	4210	VIGYSGEDY	311780	6073	-	-	-	VIGYSGEDY	270	475
HLA-DRB1*15:01	1	367	381	TVQWMVNGEPLQSAP	Consensus (smm/nn/sturniolo)	4213	-	-	-	QWMVNGEPL	3496	4213	QWMVNGEPL	186920	5113	-	-	-	MVNGEPLQS	4	126
HLA-DRB1*15:01	1	673	687	GVWHDHSKYPGSVNS	Consensus (smm/nn/sturniolo)	4214	-	-	-	WHDHSKYPG	3497	4214	HSKYPGSVN	234270	5531	-	-	-	WHDHSKYPG	-80	26
HLA-DRB1*15:01	1	243	257	TPSFMYPQGTASSQM	Consensus (smm/nn/sturniolo)	4219	-	-	-	PSFMYPQGT	3506	4219	FMYPQGTAS	294380	5964	-	-	-	FMYPQGTAS	1	1364
HLA-DRB1*15:01	1	55	69	PRDNILIECEAKGNP	Consensus (smm/nn/sturniolo)	4233	-	-	-	ILIECEAKG	3529	4233	ILIECEAKG	152510	4751	-	-	-	ILIECEAKG	10	2069
HLA-DRB1*15:01	1	57	71	DNILIECEAKGNPAP	Consensus (smm/nn/sturniolo)	4233	-	-	-	ILIECEAKG	3529	4233	ILIECEAKG	155690	4787	-	-	-	ILIECEAKG	10	2069
HLA-DRB1*15:01	1	815	829	SVIGYSGEDYPRAAP	Consensus (smm/nn/sturniolo)	4235	-	-	-	VIGYSGEDY	3533	4235	VIGYSGEDY	253840	5681	-	-	-	VIGYSGEDY	270	475
HLA-DRB1*15:01	1	365	379	KPTVQWMVNGEPLQS	Consensus (smm/nn/sturniolo)	4244	-	-	-	QWMVNGEPL	3548	4244	QWMVNGEPL	181120	5056	-	-	-	MVNGEPLQS	4	126
HLA-DRB1*15:01	1	714	728	SLPSERYRTSGAPPE	Consensus (smm/nn/sturniolo)	4259	-	-	-	SERYRTSGA	3572	4259	SERYRTSGA	543450	7166	-	-	-	YRTSGAPPE	-70	2540
HLA-DRB1*15:01	1	1210	1224	SSEATSPVNAIYSLA	Consensus (smm/nn/sturniolo)	4277	-	-	-	TSPVNAIYS	3605	4277	TSPVNAIYS	916140	8241	-	-	-	SSEATSPVN	-1250	3499
HLA-DRB1*15:01	1	715	729	LPSERYRTSGAPPES	Consensus (smm/nn/sturniolo)	4287	-	-	-	SERYRTSGA	3622	4287	RYRTSGAPP	643030	7511	-	-	-	YRTSGAPPE	-70	2540
HLA-DRB1*15:01	1	797	811	YEIRVQAENDFGKGP	Consensus (smm/nn/sturniolo)	4324	-	-	-	IRVQAENDF	3684	4324	IRVQAENDF	865480	8125	-	-	-	IRVQAENDF	120	1227
HLA-DRB1*15:01	1	1209	1223	ESSEATSPVNAIYSL	Consensus (smm/nn/sturniolo)	4329	-	-	-	TSPVNAIYS	3692	4329	TSPVNAIYS	1224720	8828	-	-	-	ESSEATSPV	-1250	3499
HLA-DRB1*15:01	1	826	840	RAAPTEVKVRVMNST	Consensus (smm/nn/sturniolo)	4343	-	-	-	PTEVKVRVM	3717	4343	VKVRVMNST	342240	6252	-	-	-	VKVRVMNST	240	561
HLA-DRB1*15:01	1	343	357	PKNLILAPGEDGRLV	Consensus (smm/nn/sturniolo)	4345	-	-	-	LILAPGEDG	3720	4345	LAPGEDGRL	205650	5291	-	-	-	LILAPGEDG	110	1295
HLA-DRB1*15:01	1	490	504	MIRKEDQGIYTCVAT	Consensus (smm/nn/sturniolo)	4355	-	-	-	RKEDQGIYT	3737	4355	MIRKEDQGI	2900	5935	-	-	-	MIRKEDQGI	110	1295
HLA-DRB1*15:01	1	906	920	LEMVVVNGRGDGPRS	Consensus (smm/nn/sturniolo)	4356	-	-	-	MVVVNGRGD	3740	4356	MVVVNGRGD	266950	5777	-	-	-	VVVNGRGDG	260	512
HLA-DRB1*15:01	1	872	886	LKNLWVSQKRQQASF	Consensus (smm/nn/sturniolo)	4367	-	-	-	WVSQKRQQA	3757	4367	KNLWVSQKR	130820	4477	-	-	-	WVSQKRQQA	120	1227
HLA-DRB1*15:01	1	272	286	GVPTPDIAWYKKGGD	Consensus (smm/nn/sturniolo)	4368	-	-	-	PTPDIAWYK	3760	4368	IAWYKKGGD	170240	4945	-	-	-	IAWYKKGGD	30	1864
HLA-DRB1*15:01	1	577	591	LTIFGVAERDQGSYT	Consensus (smm/nn/sturniolo)	4377	-	-	-	LTIFGVAER	3775	4377	LTIFGVAER	525620	7099	-	-	-	LTIFGVAER	260	480
HLA-DRB1*15:01	1	18	32	LLSLGGAIEIPMDPS	Consensus (smm/nn/sturniolo)	4390	-	-	-	LLSLGGAIE	3797	4390	LLSLGGAIE	190770	5150	-	-	-	LSLGGAIEI	290	375
HLA-DRB1*15:01	1	357	371	VCRANGNPKPTVQWM	Consensus (smm/nn/sturniolo)	4398	-	-	-	VCRANGNPK	9976	6434	VCRANGNPK	125030	4398	-	-	-	VCRANGNPK	20	1999
HLA-DRB1*15:01	1	363	377	NPKPTVQWMVNGEPL	Consensus (smm/nn/sturniolo)	44	-	-	-	VQWMVNGEP	3815	44	QWMVNGEPL	202650	5264	-	-	-	VQWMVNGEP	180	857
HLA-DRB1*15:01	1	608	622	TVLADQATPTNRLAA	Consensus (smm/nn/sturniolo)	4401	-	-	-	VLADQATPT	3818	4401	VLADQATPT	391770	6515	-	-	-	VLADQATPT	60	1643
HLA-DRB1*15:01	1	512	526	NQVRLEVKDPTRIYR	Consensus (smm/nn/sturniolo)	4404	-	-	-	LEVKDPTRI	3823	4404	LEVKDPTRI	241510	5589	-	-	-	VRLEVKDPT	140	1098
HLA-DRB1*15:01	1	972	986	FNGTKVGKQIVENFS	Consensus (smm/nn/sturniolo)	4410	-	-	-	GTKVGKQIV	3832	4410	GKQIVENFS	514140	7054	-	-	-	VGKQIVENF	-170	3081
HLA-DRB1*15:01	1	1037	1051	VPVKAQAQPIQLTDL	Consensus (smm/nn/sturniolo)	4412	-	-	-	VKAQAQPIQ	3836	4412	VKAQAQPIQ	391670	6515	-	-	-	VKAQAQPIQ	-180	3085
HLA-DRB1*15:01	1	1032	1046	HTKKTVPVKAQAQPI	Consensus (smm/nn/sturniolo)	4419	-	-	-	TVPVKAQAQ	3851	4419	TKKTVPVKA	530280	7117	-	-	-	VPVKAQAQP	-260	3311
HLA-DRB1*15:01	1	372	386	VNGEPLQSAPPNPNR	Consensus (smm/nn/sturniolo)	4421	-	-	-	LQSAPPNPN	3854	4421	LQSAPPNPN	1017790	8457	-	-	-	LQSAPPNPN	70	1574
HLA-DRB1*15:01	1	333	347	VKAAPYWLDEPKNLI	Consensus (smm/nn/sturniolo)	4423	-	-	-	YWLDEPKNL	3858	4423	YWLDEPKNL	5984	7364	-	-	-	VKAAPYWLD	20	1936
HLA-DRB1*15:01	1	204	218	LQDMQTDYSCNARFH	Consensus (smm/nn/sturniolo)	4437	-	-	-	LQDMQTDYS	5048	4998	TDYSCNARF	127880	4437	-	-	-	MQTDYSCNA	140	1098
HLA-DRB1*15:01	1	511	525	ENQVRLEVKDPTRIY	Consensus (smm/nn/sturniolo)	4444	-	-	-	LEVKDPTRI	3898	4444	LEVKDPTRI	267240	5780	-	-	-	VRLEVKDPT	140	1098
HLA-DRB1*15:01	1	371	385	MVNGEPLQSAPPNPN	Consensus (smm/nn/sturniolo)	4445	-	-	-	GEPLQSAPP	3900	4445	LQSAPPNPN	1077890	8573	-	-	-	MVNGEPLQS	4	126
HLA-DRB1*15:01	1	642	656	RSVRLTWIPGDANNS	Consensus (smm/nn/sturniolo)	4445	-	-	-	LTWIPGDAN	3900	4445	SVRLTWIPG	341830	6250	-	-	-	VRLTWIPGD	135	1157
HLA-DRB1*15:01	1	286	300	DLPSDKAKFENFNKA	Consensus (smm/nn/sturniolo)	4456	-	-	-	KAKFENFNK	3919	4456	DKAKFENFN	501530	7006	-	-	-	LPSDKAKFE	-290	3365
HLA-DRB1*15:01	1	489	503	KMIRKEDQGIYTCVA	Consensus (smm/nn/sturniolo)	4462	-	-	-	RKEDQGIYT	3930	4462	MIRKEDQGI	2050	5285	-	-	-	MIRKEDQGI	110	1295
HLA-DRB1*15:01	1	285	299	GDLPSDKAKFENFNK	Consensus (smm/nn/sturniolo)	4463	-	-	-	LPSDKAKFE	3933	4463	DKAKFENFN	579940	7299	-	-	-	LPSDKAKFE	-290	3365
HLA-DRB1*15:01	1	370	384	WMVNGEPLQSAPPNP	Consensus (smm/nn/sturniolo)	4476	-	-	-	GEPLQSAPP	3956	4476	WMVNGEPLQ	812690	7998	-	-	-	MVNGEPLQS	4	126
HLA-DRB1*15:01	1	1041	1055	AQAQPIQLTDLYPGM	Consensus (smm/nn/sturniolo)	4478	-	-	-	IQLTDLYPG	3961	4478	PIQLTDLYP	186620	5110	-	-	-	IQLTDLYPG	2	793
HLA-DRB1*15:01	1	873	887	KNLWVSQKRQQASFP	Consensus (smm/nn/sturniolo)	4479	-	-	-	WVSQKRQQA	3963	4479	KNLWVSQKR	156980	4802	-	-	-	WVSQKRQQA	120	1227
HLA-DRB1*15:01	1	110	124	EEYEGEYQCFARNKF	Consensus (smm/nn/sturniolo)	4488	-	-	-	EGEYQCFAR	3979	4488	YQCFARNKF	1585	4819	-	-	-	YQCFARNKF	390	140
HLA-DRB1*15:01	1	498	512	IYTCVATNILGKAEN	Consensus (smm/nn/sturniolo)	4490	-	-	-	YTCVATNIL	3983	4490	YTCVATNIL	139510	4591	-	-	-	IYTCVATNI	180	857
HLA-DRB1*15:01	1	344	358	KNLILAPGEDGRLVC	Consensus (smm/nn/sturniolo)	4496	-	-	-	LILAPGEDG	3994	4496	LAPGEDGRL	1783	5028	-	-	-	LILAPGEDG	110	1295
HLA-DRB1*15:01	1	1208	1222	NESSEATSPVNAIYS	Consensus (smm/nn/sturniolo)	45	-	-	-	ATSPVNAIY	4001	45	TSPVNAIYS	14103	9094	-	-	-	NESSEATSP	-1250	3499
HLA-DRB1*15:01	1	671	685	QPGVWHDHSKYPGSV	Consensus (smm/nn/sturniolo)	4501	-	-	-	WHDHSKYPG	4004	4501	DHSKYPGSV	3961	6536	-	-	-	WHDHSKYPG	-80	26
HLA-DRB1*15:01	1	215	229	ARFHFTHTIQQKNPF	Consensus (smm/nn/sturniolo)	4506	-	-	-	FHFTHTIQQ	4011	4506	HTIQQKNPF	2784	5857	-	-	-	FHFTHTIQQ	16	2001
HLA-DRB1*15:01	1	931	945	VPSAPRRFRVRQPNL	Consensus (smm/nn/sturniolo)	4510	-	-	-	PRRFRVRQP	4848	4910	RFRVRQPNL	133340	4510	-	-	-	VPSAPRRFR	-80	26
HLA-DRB1*15:01	1	770	784	RETREAWNNVTVWGS	Consensus (smm/nn/sturniolo)	4520	-	-	-	TREAWNNVT	4038	4520	AWNNVTVWG	732150	7777	-	-	-	WNNVTVWGS	50	1713
HLA-DRB1*15:01	1	245	259	SFMYPQGTASSQMVL	Consensus (smm/nn/sturniolo)	4524	-	-	-	QGTASSQMV	4046	4524	FMYPQGTAS	406140	6585	-	-	-	FMYPQGTAS	1	1364
HLA-DRB1*15:01	1	983	997	ENFSPNQTKFTVQRT	Consensus (smm/nn/sturniolo)	4536	-	-	-	FSPNQTKFT	4069	4536	FSPNQTKFT	378810	6448	-	-	-	FSPNQTKFT	-174	3081
HLA-DRB1*15:01	1	675	689	WHDHSKYPGSVNSAV	Consensus (smm/nn/sturniolo)	4560	-	-	-	HSKYPGSVN	4118	4560	HSKYPGSVN	241040	5585	-	-	-	YPGSVNSAV	-30	2345
HLA-DRB1*15:01	1	739	753	TRKNNMEITWTPMNA	Consensus (smm/nn/sturniolo)	4563	-	-	-	MEITWTPMN	4123	4563	MEITWTPMN	4268	6683	-	-	-	MEITWTPMN	36	1856
HLA-DRB1*15:01	1	711	725	SHPSLPSERYRTSGA	Consensus (smm/nn/sturniolo)	4573	-	-	-	SLPSERYRT	4144	4573	SERYRTSGA	731650	7775	-	-	-	LPSERYRTS	-130	2867
HLA-DRB1*15:01	1	651	665	GDANNSPITDYVVQF	Consensus (smm/nn/sturniolo)	4590	-	-	-	NSPITDYVV	4177	4590	NSPITDYVV	168430	4926	-	-	-	GDANNSPIT	-1250	3499
HLA-DRB1*15:01	1	39	53	QPPTITKQSAKDHIV	Consensus (smm/nn/sturniolo)	4594	-	-	-	ITKQSAKDH	4185	4594	TITKQSAKD	551460	7195	-	-	-	ITKQSAKDH	-220	3212
HLA-DRB1*15:01	1	407	421	QCNTSNEHGYLLANA	Consensus (smm/nn/sturniolo)	4601	-	-	-	TSNEHGYLL	4198	4601	NTSNEHGYL	426080	6680	-	-	-	QCNTSNEHG	-1250	3499
HLA-DRB1*15:01	1	53	67	VDPRDNILIECEAKG	Consensus (smm/nn/sturniolo)	4612	-	-	-	NILIECEAK	4220	4612	ILIECEAKG	2331	5522	-	-	-	VDPRDNILI	210	741
HLA-DRB1*15:01	1	513	527	QVRLEVKDPTRIYRM	Consensus (smm/nn/sturniolo)	4619	-	-	-	LEVKDPTRI	4233	4619	LEVKDPTRI	224210	5450	-	-	-	VRLEVKDPT	140	1098
HLA-DRB1*15:01	1	164	178	PPPGLPSPVIFWMSS	Consensus (smm/nn/sturniolo)	4627	-	-	-	PPGLPSPVI	4250	4627	GLPSPVIFW	474780	6895	-	-	-	LPSPVIFWM	93	1432
HLA-DRB1*15:01	1	40	54	PPTITKQSAKDHIVD	Consensus (smm/nn/sturniolo)	4635	-	-	-	ITKQSAKDH	4265	4635	TITKQSAKD	568750	7258	-	-	-	ITKQSAKDH	-220	3212
HLA-DRB1*15:01	1	277	291	DIAWYKKGGDLPSDK	Consensus (smm/nn/sturniolo)	4635	-	-	-	AWYKKGGDL	5164	5046	IAWYKKGGD	142960	4635	-	-	-	YKKGGDLPS	130	1161
HLA-DRB1*15:01	1	466	480	KNGQGSNLDGGNYHV	Consensus (smm/nn/sturniolo)	4635	-	-	-	SNLDGGNYH	4264	4635	SNLDGGNYH	160240	4836	-	-	-	KNGQGSNLD	-1250	3499
HLA-DRB1*15:01	1	848	862	RVYSDTVQGQLREYR	Consensus (smm/nn/sturniolo)	4658	-	-	-	SDTVQGQLR	4308	4658	VQGQLREYR	514980	7057	-	-	-	VQGQLREYR	-10	2210
HLA-DRB1*15:01	1	712	726	HPSLPSERYRTSGAP	Consensus (smm/nn/sturniolo)	4670	-	-	-	SERYRTSGA	4333	4670	SERYRTSGA	860750	8114	-	-	-	LPSERYRTS	-130	2867
HLA-DRB1*15:01	1	151	165	VVQEGAPLTLQCNPP	Consensus (smm/nn/sturniolo)	4688	-	-	-	VVQEGAPLT	4369	4688	VVQEGAPLT	457180	6819	-	-	-	VQEGAPLTL	220	654
HLA-DRB1*15:01	1	643	657	SVRLTWIPGDANNSP	Consensus (smm/nn/sturniolo)	4707	-	-	-	LTWIPGDAN	4408	4707	SVRLTWIPG	378750	6448	-	-	-	VRLTWIPGD	135	1157
HLA-DRB1*15:01	1	510	524	AENQVRLEVKDPTRI	Consensus (smm/nn/sturniolo)	4727	-	-	-	VRLEVKDPT	4453	4727	VRLEVKDPT	365680	6379	-	-	-	VRLEVKDPT	140	1098
HLA-DRB1*15:01	1	362	376	GNPKPTVQWMVNGEP	Consensus (smm/nn/sturniolo)	4730	-	-	-	PKPTVQWMV	4459	4730	PKPTVQWMV	476770	6903	-	-	-	VQWMVNGEP	180	857
HLA-DRB1*15:01	1	66	80	KGNPAPSFHWTRNSR	Consensus (smm/nn/sturniolo)	4734	-	-	-	GNPAPSFHW	4468	4734	GNPAPSFHW	378010	6444	-	-	-	KGNPAPSFH	-1250	3499
HLA-DRB1*15:01	1	609	623	VLADQATPTNRLAAL	Consensus (smm/nn/sturniolo)	4737	-	-	-	VLADQATPT	4474	4737	VLADQATPT	443510	6758	-	-	-	VLADQATPT	60	1643
HLA-DRB1*15:01	1	47	61	SAKDHIVDPRDNILI	Consensus (smm/nn/sturniolo)	4741	-	-	-	IVDPRDNIL	4481	4741	IVDPRDNIL	344360	6264	-	-	-	VDPRDNILI	210	741
HLA-DRB1*15:01	1	674	688	VWHDHSKYPGSVNSA	Consensus (smm/nn/sturniolo)	4743	-	-	-	HSKYPGSVN	4486	4743	DHSKYPGSV	293940	5961	-	-	-	WHDHSKYPG	-80	26
HLA-DRB1*15:01	1	514	528	VRLEVKDPTRIYRMP	Consensus (smm/nn/sturniolo)	4752	-	-	-	LEVKDPTRI	4503	4752	LEVKDPTRI	263550	5752	-	-	-	VRLEVKDPT	140	1098
HLA-DRB1*15:01	1	48	62	AKDHIVDPRDNILIE	Consensus (smm/nn/sturniolo)	4759	-	-	-	VDPRDNILI	4521	4759	IVDPRDNIL	3082	6050	-	-	-	VDPRDNILI	210	741
HLA-DRB1*15:01	1	38	52	TQPPTITKQSAKDHI	Consensus (smm/nn/sturniolo)	4761	-	-	-	ITKQSAKDH	4524	4761	TITKQSAKD	641540	7505	-	-	-	ITKQSAKDH	-220	3212
HLA-DRB1*15:01	1	738	752	GTRKNNMEITWTPMN	Consensus (smm/nn/sturniolo)	4764	-	-	-	NMEITWTPM	4531	4764	MEITWTPMN	498950	6995	-	-	-	MEITWTPMN	36	1856
HLA-DRB1*15:01	1	713	727	PSLPSERYRTSGAPP	Consensus (smm/nn/sturniolo)	4775	-	-	-	SERYRTSGA	4552	4775	SERYRTSGA	654310	7547	-	-	-	LPSERYRTS	-130	2867
HLA-DRB1*15:01	1	297	311	FNKALRITNVSEEDS	Consensus (smm/nn/sturniolo)	4781	-	-	-	ALRITNVSE	4565	4781	KALRITNVS	236320	5548	-	-	-	LRITNVSEE	150	1034
HLA-DRB1*15:01	1	1040	1054	KAQAQPIQLTDLYPG	Consensus (smm/nn/sturniolo)	4786	-	-	-	QPIQLTDLY	4577	4786	PIQLTDLYP	265410	5765	-	-	-	IQLTDLYPG	2	793
HLA-DRB1*15:01	1	1030	1044	GNHTKKTVPVKAQAQ	Consensus (smm/nn/sturniolo)	4793	-	-	-	TKKTVPVKA	4590	4793	NHTKKTVPV	320620	6125	-	-	-	GNHTKKTVP	-1250	3499
HLA-DRB1*15:01	1	669	683	QFQPGVWHDHSKYPG	Consensus (smm/nn/sturniolo)	4807	-	-	-	VWHDHSKYP	4621	4807	GVWHDHSKY	606820	7391	-	-	-	FQPGVWHDH	-40	2412
HLA-DRB1*15:01	1	670	684	FQPGVWHDHSKYPGS	Consensus (smm/nn/sturniolo)	4807	-	-	-	WHDHSKYPG	4621	4807	VWHDHSKYP	577910	7291	-	-	-	FQPGVWHDH	-40	2412
HLA-DRB1*15:01	1	41	55	PTITKQSAKDHIVDP	Consensus (smm/nn/sturniolo)	4812	-	-	-	ITKQSAKDH	4633	4812	TITKQSAKD	583930	7314	-	-	-	ITKQSAKDH	-220	3212
HLA-DRB1*15:01	1	515	529	RLEVKDPTRIYRMPE	Consensus (smm/nn/sturniolo)	4820	-	-	-	LEVKDPTRI	6100	5397	LEVKDPTRI	158610	4820	-	-	-	VKDPTRIYR	1	1364
HLA-DRB1*15:01	1	1031	1045	NHTKKTVPVKAQAQP	Consensus (smm/nn/sturniolo)	4831	-	-	-	TVPVKAQAQ	4672	4831	NHTKKTVPV	374240	6423	-	-	-	VPVKAQAQP	-260	3311
HLA-DRB1*15:01	1	246	260	FMYPQGTASSQMVLR	Consensus (smm/nn/sturniolo)	4876	-	-	-	QGTASSQMV	4771	4876	MYPQGTASS	512210	7046	-	-	-	FMYPQGTAS	1	1364
HLA-DRB1*15:01	1	649	663	IPGDANNSPITDYVV	Consensus (smm/nn/sturniolo)	4877	-	-	-	GDANNSPIT	4774	4877	NNSPITDYV	556870	7215	-	-	-	IPGDANNSP	-40	2412
HLA-DRB1*15:01	1	654	668	NNSPITDYVVQFEED	Consensus (smm/nn/sturniolo)	4899	-	-	-	NSPITDYVV	6009	5367	ITDYVVQFE	165860	4899	-	-	-	ITDYVVQFE	-130	2867
HLA-DRB1*15:01	1	618	632	NRLAALPKGRPDRPR	Consensus (smm/nn/sturniolo)	4906	-	-	-	LAALPKGRP	4839	4906	LAALPKGRP	1020520	8463	-	-	-	LAALPKGRP	-90	2710
HLA-DRB1*15:01	1	527	541	MPEDQVARRGTTVQL	Consensus (smm/nn/sturniolo)	4924	-	-	-	QVARRGTTV	4877	4924	QVARRGTTV	269070	5792	-	-	-	VARRGTTVQ	-54	2477
HLA-DRB1*15:01	1	644	658	VRLTWIPGDANNSPI	Consensus (smm/nn/sturniolo)	4928	-	-	-	LTWIPGDAN	4885	4928	LTWIPGDAN	670490	7597	-	-	-	VRLTWIPGD	135	1157
HLA-DRB1*15:01	1	1162	1176	LDGTIKQQESDDSLV	Consensus (smm/nn/sturniolo)	4931	-	-	-	IKQQESDDS	4892	4931	IKQQESDDS	871190	8138	-	-	-	IKQQESDDS	-10	2165
HLA-DRB1*15:01	1	398	412	TQISSRAVYQCNTSN	Consensus (smm/nn/sturniolo)	4937	-	-	-	RAVYQCNTS	5416	5146	QISSRAVYQ	169510	4937	-	-	-	ISSRAVYQC	50	1713
HLA-DRB1*15:01	1	516	530	LEVKDPTRIYRMPED	Consensus (smm/nn/sturniolo)	4947	-	-	-	LEVKDPTRI	5022	4986	PTRIYRMPE	170460	4947	-	-	-	VKDPTRIYR	1	1364
HLA-DRB1*15:01	1	499	513	YTCVATNILGKAENQ	Consensus (smm/nn/sturniolo)	4966	-	-	-	YTCVATNIL	4972	4966	YTCVATNIL	204710	5283	-	-	-	YTCVATNIL	36	1860
HLA-DRB1*15:01	1	443	457	ILYNRTRLDCPFFGS	Consensus (smm/nn/sturniolo)	4968	-	-	-	ILYNRTRLD	4978	4968	ILYNRTRLD	301620	6009	-	-	-	LYNRTRLDC	450	73
HLA-DRB1*15:01	1	247	261	MYPQGTASSQMVLRG	Consensus (smm/nn/sturniolo)	4975	-	-	-	QGTASSQMV	4992	4975	MYPQGTASS	691810	7660	-	-	-	MYPQGTASS	6	2074
HLA-DRB1*15:01	1	93	107	RRRSGTLVIDFRSGG	Consensus (smm/nn/sturniolo)	4977	-	-	-	GTLVIDFRS	4998	4977	LVIDFRSGG	191880	5161	-	-	-	LVIDFRSGG	370	176
HLA-DRB1*15:01	1	203	217	MLQDMQTDYSCNARF	Consensus (smm/nn/sturniolo)	4977	-	-	-	LQDMQTDYS	5259	5084	TDYSCNARF	173290	4977	-	-	-	MQTDYSCNA	140	1098
HLA-DRB1*15:01	1	58	72	NILIECEAKGNPAPS	Consensus (smm/nn/sturniolo)	4978	-	-	-	LIECEAKGN	5871	5316	ILIECEAKG	173410	4978	-	-	-	ILIECEAKG	10	2069
HLA-DRB1*15:01	1	526	540	RMPEDQVARRGTTVQ	Consensus (smm/nn/sturniolo)	4979	-	-	-	QVARRGTTV	5003	4979	QVARRGTTV	420290	6653	-	-	-	VARRGTTVQ	-54	2477
HLA-DRB1*15:01	1	1160	1174	TSLDGTIKQQESDDS	Consensus (smm/nn/sturniolo)	4990	-	-	-	LDGTIKQQE	5031	4990	LDGTIKQQE	915520	8239	-	-	-	IKQQESDDS	-10	2165
HLA-DRB1*15:01	1	266	280	LECIASGVPTPDIAW	Consensus (smm/nn/sturniolo)	5003	-	-	-	ASGVPTPDI	5060	5003	ECIASGVPT	697870	7678	-	-	-	LECIASGVP	20	1999
HLA-DRB1*15:01	1	1161	1175	SLDGTIKQQESDDSL	Consensus (smm/nn/sturniolo)	5006	-	-	-	IKQQESDDS	5067	5006	LDGTIKQQE	906940	8220	-	-	-	IKQQESDDS	-10	2165
HLA-DRB1*15:01	1	923	937	KEFTTPEGVPSAPRR	Consensus (smm/nn/sturniolo)	5021	-	-	-	PEGVPSAPR	5104	5021	FTTPEGVPS	1549790	9265	-	-	-	FTTPEGVPS	-80	26
HLA-DRB1*15:01	1	248	262	YPQGTASSQMVLRGM	Consensus (smm/nn/sturniolo)	5032	-	-	-	QGTASSQMV	5131	5032	GTASSQMVL	831330	8043	-	-	-	YPQGTASSQ	-280	3348
HLA-DRB1*15:01	1	157	171	PLTLQCNPPPGLPSP	Consensus (smm/nn/sturniolo)	5033	-	-	-	LTLQCNPPP	5133	5033	LQCNPPPGL	476060	69	-	-	-	LQCNPPPGL	160	975
HLA-DRB1*15:01	1	576	590	SLTIFGVAERDQGSY	Consensus (smm/nn/sturniolo)	5037	-	-	-	LTIFGVAER	5143	5037	LTIFGVAER	427570	6687	-	-	-	LTIFGVAER	260	480
HLA-DRB1*15:01	1	212	226	SCNARFHFTHTIQQK	Consensus (smm/nn/sturniolo)	5040	-	-	-	ARFHFTHTI	5601	5217	ARFHFTHTI	179520	5040	-	-	-	FHFTHTIQQ	16	2001
HLA-DRB1*15:01	1	1163	1177	DGTIKQQESDDSLVD	Consensus (smm/nn/sturniolo)	5040	-	-	-	IKQQESDDS	5148	5040	IKQQESDDS	1290140	8926	-	-	-	IKQQESDDS	-10	2165
HLA-DRB1*15:01	1	584	598	ERDQGSYTCVASTEL	Consensus (smm/nn/sturniolo)	5047	-	-	-	ERDQGSYTC	5165	5047	YTCVASTEL	389480	6504	-	-	-	YTCVASTEL	50	1781
HLA-DRB1*15:01	1	767	781	WRRRETREAWNNVTV	Consensus (smm/nn/sturniolo)	5054	-	-	-	TREAWNNVT	5181	5054	TREAWNNVT	768340	7881	-	-	-	WRRRETREA	156	1027
HLA-DRB1*15:01	1	49	63	KDHIVDPRDNILIEC	Consensus (smm/nn/sturniolo)	5058	-	-	-	VDPRDNILI	5191	5058	IVDPRDNIL	310570	6066	-	-	-	VDPRDNILI	210	741
HLA-DRB1*15:01	1	197	211	LYFSNVMLQDMQTDY	Consensus (smm/nn/sturniolo)	5062	-	-	-	FSNVMLQDM	5203	5062	YFSNVMLQD	299660	5997	-	-	-	LYFSNVMLQ	120	1287
HLA-DRB1*15:01	1	528	542	PEDQVARRGTTVQLE	Consensus (smm/nn/sturniolo)	5069	-	-	-	QVARRGTTV	5221	5069	QVARRGTTV	228240	5483	-	-	-	VARRGTTVQ	-54	2477
HLA-DRB1*15:01	1	332	346	RVKAAPYWLDEPKNL	Consensus (smm/nn/sturniolo)	5072	-	-	-	RVKAAPYWL	5228	5072	RVKAAPYWL	254540	5686	-	-	-	VKAAPYWLD	20	1936
HLA-DRB1*15:01	1	31	45	PSIQNELTQPPTITK	Consensus (smm/nn/sturniolo)	5074	-	-	-	QNELTQPPT	5233	5074	QNELTQPPT	462850	6844	-	-	-	IQNELTQPP	-34	2350
HLA-DRB1*15:01	1	1164	1178	GTIKQQESDDSLVDY	Consensus (smm/nn/sturniolo)	5074	-	-	-	IKQQESDDS	5234	5074	IKQQESDDS	1295020	8934	-	-	-	IKQQESDDS	-10	2165
HLA-DRB1*15:01	1	1150	1164	EDNKPLQGSQTSLDG	Consensus (smm/nn/sturniolo)	5079	-	-	-	NKPLQGSQT	5247	5079	NKPLQGSQT	714650	7727	-	-	-	LQGSQTSLD	-54	2473
HLA-DRB1*15:01	1	922	936	TKEFTTPEGVPSAPR	Consensus (smm/nn/sturniolo)	5081	-	-	-	FTTPEGVPS	5251	5081	FTTPEGVPS	1355810	9020	-	-	-	FTTPEGVPS	-80	26
HLA-DRB1*15:01	1	84	98	IAKDPRVSMRRRSGT	Consensus (smm/nn/sturniolo)	5084	-	-	-	RVSMRRRSG	5259	5084	KDPRVSMRR	264420	5758	-	-	-	VSMRRRSGT	240	6
HLA-DRB1*15:01	1	400	414	ISSRAVYQCNTSNEH	Consensus (smm/nn/sturniolo)	5086	-	-	-	RAVYQCNTS	5264	5086	YQCNTSNEH	3865	6489	-	-	-	ISSRAVYQC	50	1713
HLA-DRB1*15:01	1	771	785	ETREAWNNVTVWGSR	Consensus (smm/nn/sturniolo)	5086	-	-	-	WNNVTVWGS	5264	5086	AWNNVTVWG	604840	7384	-	-	-	WNNVTVWGS	50	1713
HLA-DRB1*15:01	1	928	942	PEGVPSAPRRFRVRQ	Consensus (smm/nn/sturniolo)	5101	-	-	-	GVPSAPRRF	5298	5101	GVPSAPRRF	574930	7280	-	-	-	VPSAPRRFR	-80	26
HLA-DRB1*15:01	1	529	543	EDQVARRGTTVQLEC	Consensus (smm/nn/sturniolo)	5102	-	-	-	QVARRGTTV	5301	5102	QVARRGTTV	242150	5593	-	-	-	VARRGTTVQ	-54	2477
HLA-DRB1*15:01	1	1077	1091	MTSTAYTNNQADIAT	Consensus (smm/nn/sturniolo)	5109	-	-	-	STAYTNNQA	5317	5109	STAYTNNQA	783280	7921	-	-	-	MTSTAYTNN	-70	2540
HLA-DRB1*15:01	1	927	941	TPEGVPSAPRRFRVR	Consensus (smm/nn/sturniolo)	5143	-	-	-	GVPSAPRRF	5408	5143	GVPSAPRRF	749760	7827	-	-	-	VPSAPRRFR	-80	26
HLA-DRB1*15:01	1	278	292	IAWYKKGGDLPSDKA	Consensus (smm/nn/sturniolo)	5164	-	-	-	IAWYKKGGD	6022	5371	IAWYKKGGD	192140	5164	-	-	-	YKKGGDLPS	130	1161
HLA-DRB1*15:01	1	37	51	LTQPPTITKQSAKDH	Consensus (smm/nn/sturniolo)	5167	-	-	-	TITKQSAKD	5469	5167	TITKQSAKD	1052210	8525	-	-	-	LTQPPTITK	-54	2473
HLA-DRB1*15:01	1	1149	1163	DEDNKPLQGSQTSLD	Consensus (smm/nn/sturniolo)	5175	-	-	-	NKPLQGSQT	5486	5175	NKPLQGSQT	641460	7505	-	-	-	LQGSQTSLD	-54	2473
HLA-DRB1*15:01	1	768	782	RRRETREAWNNVTVW	Consensus (smm/nn/sturniolo)	5183	-	-	-	TREAWNNVT	5510	5183	TREAWNNVT	768320	7881	-	-	-	RRRETREAW	-1250	3499
HLA-DRB1*15:01	1	50	64	DHIVDPRDNILIECE	Consensus (smm/nn/sturniolo)	5188	-	-	-	VDPRDNILI	5521	5188	IVDPRDNIL	372080	6412	-	-	-	VDPRDNILI	210	741
HLA-DRB1*15:01	1	401	415	SSRAVYQCNTSNEHG	Consensus (smm/nn/sturniolo)	5201	-	-	-	RAVYQCNTS	5556	5201	YQCNTSNEH	389570	6504	-	-	-	YQCNTSNEH	20	1999
HLA-DRB1*15:01	1	30	44	DPSIQNELTQPPTIT	Consensus (smm/nn/sturniolo)	5203	-	-	-	QNELTQPPT	5562	5203	QNELTQPPT	602610	7376	-	-	-	IQNELTQPP	-34	2350
HLA-DRB1*15:01	1	993	1007	TVQRTDPVSRYRFTL	Consensus (smm/nn/sturniolo)	5210	-	-	-	TDPVSRYRF	5581	5210	PVSRYRFTL	204250	5278	-	-	-	VQRTDPVSR	70	1574
HLA-DRB1*15:01	1	59	73	ILIECEAKGNPAPSF	Consensus (smm/nn/sturniolo)	5211	-	-	-	ILIECEAKG	5966	5351	ILIECEAKG	196940	5211	-	-	-	ILIECEAKG	10	2069
HLA-DRB1*15:01	1	650	664	PGDANNSPITDYVVQ	Consensus (smm/nn/sturniolo)	5212	-	-	-	NSPITDYVV	5585	5212	NNSPITDYV	509190	7034	-	-	-	PGDANNSPI	-1250	3499
HLA-DRB1*15:01	1	747	761	TWTPMNATSAFGPNL	Consensus (smm/nn/sturniolo)	5217	-	-	-	WTPMNATSA	5602	5217	PMNATSAFG	674870	7610	-	-	-	MNATSAFGP	80	1564
HLA-DRB1*15:01	1	32	46	SIQNELTQPPTITKQ	Consensus (smm/nn/sturniolo)	5219	-	-	-	QNELTQPPT	5607	5219	QNELTQPPT	457210	6819	-	-	-	IQNELTQPP	-34	2350
HLA-DRB1*15:01	1	399	413	QISSRAVYQCNTSNE	Consensus (smm/nn/sturniolo)	5232	-	-	-	RAVYQCNTS	5644	5232	QISSRAVYQ	247740	5636	-	-	-	ISSRAVYQC	50	1713
HLA-DRB1*15:01	1	358	372	CRANGNPKPTVQWMV	Consensus (smm/nn/sturniolo)	5249	-	-	-	ANGNPKPTV	5686	5249	PKPTVQWMV	543790	7167	-	-	-	CRANGNPKP	-1250	3499
HLA-DRB1*15:01	1	1038	1052	PVKAQAQPIQLTDLY	Consensus (smm/nn/sturniolo)	5251	-	-	-	AQAQPIQLT	5690	5251	VKAQAQPIQ	393690	6524	-	-	-	VKAQAQPIQ	-180	3085
HLA-DRB1*15:01	1	298	312	NKALRITNVSEEDSG	Consensus (smm/nn/sturniolo)	5257	-	-	-	ALRITNVSE	5705	5257	KALRITNVS	311540	6071	-	-	-	LRITNVSEE	150	1034
HLA-DRB1*15:01	1	585	599	RDQGSYTCVASTELD	Consensus (smm/nn/sturniolo)	5257	-	-	-	YTCVASTEL	5706	5257	YTCVASTEL	343680	6260	-	-	-	YTCVASTEL	50	1781
HLA-DRB1*15:01	1	525	539	YRMPEDQVARRGTTV	Consensus (smm/nn/sturniolo)	5259	-	-	-	EDQVARRGT	5710	5259	QVARRGTTV	576360	7286	-	-	-	YRMPEDQVA	160	975
HLA-DRB1*15:01	1	268	282	CIASGVPTPDIAWYK	Consensus (smm/nn/sturniolo)	5272	-	-	-	ASGVPTPDI	5748	5272	IASGVPTPD	848160	8083	-	-	-	VPTPDIAWY	-165	3044
HLA-DRB1*15:01	1	158	172	LTLQCNPPPGLPSPV	Consensus (smm/nn/sturniolo)	5276	-	-	-	LTLQCNPPP	5757	5276	LQCNPPPGL	5287	7111	-	-	-	LQCNPPPGL	160	975
HLA-DRB1*15:01	1	769	783	RRETREAWNNVTVWG	Consensus (smm/nn/sturniolo)	5282	-	-	-	TREAWNNVT	5773	5282	TREAWNNVT	784680	7924	-	-	-	RRETREAWN	-1250	3499
HLA-DRB1*15:01	1	463	477	RWFKNGQGSNLDGGN	Consensus (smm/nn/sturniolo)	5286	-	-	-	FKNGQGSNL	5785	5286	FKNGQGSNL	699660	7683	-	-	-	FKNGQGSNL	190	801
HLA-DRB1*15:01	1	531	545	QVARRGTTVQLECRV	Consensus (smm/nn/sturniolo)	5299	-	-	-	QVARRGTTV	10255	6488	QVARRGTTV	2065	5299	-	-	-	VARRGTTVQ	-54	2477
HLA-DRB1*15:01	1	373	387	NGEPLQSAPPNPNRE	Consensus (smm/nn/sturniolo)	5305	-	-	-	LQSAPPNPN	5837	5305	LQSAPPNPN	1248660	8866	-	-	-	LQSAPPNPN	70	1574
HLA-DRB1*15:01	1	1028	1042	NEGNHTKKTVPVKAQ	Consensus (smm/nn/sturniolo)	5306	-	-	-	NHTKKTVPV	5841	5306	NHTKKTVPV	302540	6015	-	-	-	NEGNHTKKT	-1250	3499
HLA-DRB1*15:01	1	970	984	VAFNGTKVGKQIVEN	Consensus (smm/nn/sturniolo)	5313	-	-	-	FNGTKVGKQ	5861	5313	VAFNGTKVG	640370	7502	-	-	-	VAFNGTKVG	-54	2473
HLA-DRB1*15:01	1	350	364	PGEDGRLVCRANGNP	Consensus (smm/nn/sturniolo)	5320	-	-	-	RLVCRANGN	5879	5320	RLVCRANGN	1253570	8874	-	-	-	LVCRANGNP	190	801
HLA-DRB1*15:01	1	592	606	CVASTELDQDLAKAY	Consensus (smm/nn/sturniolo)	5329	-	-	-	STELDQDLA	5903	5329	LDQDLAKAY	13840	9058	-	-	-	VASTELDQD	-250	3287
HLA-DRB1*15:01	1	1027	1041	PNEGNHTKKTVPVKA	Consensus (smm/nn/sturniolo)	5329	-	-	-	NHTKKTVPV	5905	5329	NHTKKTVPV	3566	6330	-	-	-	PNEGNHTKK	-1250	3499
HLA-DRB1*15:01	1	1029	1043	EGNHTKKTVPVKAQA	Consensus (smm/nn/sturniolo)	5330	-	-	-	NHTKKTVPV	5907	5330	NHTKKTVPV	284270	5897	-	-	-	EGNHTKKTV	-1250	3499
HLA-DRB1*15:01	1	655	669	NSPITDYVVQFEEDQ	Consensus (smm/nn/sturniolo)	5336	-	-	-	NSPITDYVV	5923	5336	ITDYVVQFE	217680	5394	-	-	-	ITDYVVQFE	-130	2867
HLA-DRB1*15:01	1	23	37	GAIEIPMDPSIQNEL	Consensus (smm/nn/sturniolo)	5342	-	-	-	IPMDPSIQN	5941	5342	MDPSIQNEL	414320	6624	-	-	-	IEIPMDPSI	190	801
HLA-DRB1*15:01	1	1039	1053	VKAQAQPIQLTDLYP	Consensus (smm/nn/sturniolo)	5362	-	-	-	AQAQPIQLT	5998	5362	PIQLTDLYP	274120	5828	-	-	-	VKAQAQPIQ	-180	3085
HLA-DRB1*15:01	1	1148	1162	SDEDNKPLQGSQTSL	Consensus (smm/nn/sturniolo)	5378	-	-	-	NKPLQGSQT	6042	5378	NKPLQGSQT	6480	7526	-	-	-	SDEDNKPLQ	-1250	3499
HLA-DRB1*15:01	1	213	227	CNARFHFTHTIQQKN	Consensus (smm/nn/sturniolo)	5381	-	-	-	ARFHFTHTI	6264	5454	ARFHFTHTI	216130	5381	-	-	-	FHFTHTIQQ	16	2001
HLA-DRB1*15:01	1	21	35	LGGAIEIPMDPSIQN	Consensus (smm/nn/sturniolo)	5385	-	-	-	IEIPMDPSI	6062	5385	IEIPMDPSI	643290	7511	-	-	-	IEIPMDPSI	190	801
HLA-DRB1*15:01	1	491	505	IRKEDQGIYTCVATN	Consensus (smm/nn/sturniolo)	5385	-	-	-	QGIYTCVAT	6064	5385	RKEDQGIYT	608770	7397	-	-	-	IRKEDQGIY	-10	2165
HLA-DRB1*15:01	1	952	966	WDHPEHPNGIMIGYT	Consensus (smm/nn/sturniolo)	5409	-	-	-	PEHPNGIMI	6137	5409	PNGIMIGYT	8230	8022	-	-	-	WDHPEHPNG	-340	3424
HLA-DRB1*15:01	1	707	721	EVGSSHPSLPSERYR	Consensus (smm/nn/sturniolo)	5414	-	-	-	GSSHPSLPS	6152	5414	SHPSLPSER	1045760	8512	-	-	-	VGSSHPSLP	-60	2534
HLA-DRB1*15:01	1	360	374	ANGNPKPTVQWMVNG	Consensus (smm/nn/sturniolo)	5420	-	-	-	PKPTVQWMV	6167	5420	PKPTVQWMV	574410	7278	-	-	-	ANGNPKPTV	-1250	3499
HLA-DRB1*15:01	1	374	388	GEPLQSAPPNPNREV	Consensus (smm/nn/sturniolo)	5424	-	-	-	LQSAPPNPN	6178	5424	LQSAPPNPN	1182620	8758	-	-	-	LQSAPPNPN	70	1574
HLA-DRB1*15:01	1	716	730	PSERYRTSGAPPESN	Consensus (smm/nn/sturniolo)	5425	-	-	-	YRTSGAPPE	6184	5425	RYRTSGAPP	5777	7291	-	-	-	YRTSGAPPE	-70	2540
HLA-DRB1*15:01	1	938	952	FRVRQPNLETINLEW	Consensus (smm/nn/sturniolo)	5446	-	-	-	RVRQPNLET	6244	5446	FRVRQPNLE	465040	6853	-	-	-	VRQPNLETI	210	702
HLA-DRB1*15:01	1	517	531	EVKDPTRIYRMPEDQ	Consensus (smm/nn/sturniolo)	5447	-	-	-	TRIYRMPED	6400	5501	PTRIYRMPE	223860	5447	-	-	-	VKDPTRIYR	1	1364
HLA-DRB1*15:01	1	717	731	SERYRTSGAPPESNP	Consensus (smm/nn/sturniolo)	5456	-	-	-	YRTSGAPPE	6270	5456	RYRTSGAPP	647740	7525	-	-	-	YRTSGAPPE	-70	2540
HLA-DRB1*15:01	1	534	548	RRGTTVQLECRVKHD	Consensus (smm/nn/sturniolo)	5466	-	-	-	TVQLECRVK	6573	5556	TTVQLECRV	226140	5466	-	-	-	VQLECRVKH	180	910
HLA-DRB1*15:01	1	706	720	NEVGSSHPSLPSERY	Consensus (smm/nn/sturniolo)	5470	-	-	-	GSSHPSLPS	6308	5470	SHPSLPSER	1267930	8894	-	-	-	VGSSHPSLP	-60	2534
HLA-DRB1*15:01	1	361	375	NGNPKPTVQWMVNGE	Consensus (smm/nn/sturniolo)	5474	-	-	-	PKPTVQWMV	6320	5474	PKPTVQWMV	519270	7074	-	-	-	NGNPKPTVQ	-1250	3499
HLA-DRB1*15:01	1	24	38	AIEIPMDPSIQNELT	Consensus (smm/nn/sturniolo)	5475	-	-	-	IPMDPSIQN	6323	5475	MDPSIQNEL	407750	6592	-	-	-	IEIPMDPSI	190	801
HLA-DRB1*15:01	1	586	600	DQGSYTCVASTELDQ	Consensus (smm/nn/sturniolo)	5482	-	-	-	YTCVASTEL	6344	5482	YTCVASTEL	299370	5995	-	-	-	YTCVASTEL	50	1781
HLA-DRB1*15:01	1	22	36	GGAIEIPMDPSIQNE	Consensus (smm/nn/sturniolo)	5484	-	-	-	IEIPMDPSI	6349	5484	IEIPMDPSI	823250	8022	-	-	-	IEIPMDPSI	190	801
HLA-DRB1*15:01	1	19	33	LSLGGAIEIPMDPSI	Consensus (smm/nn/sturniolo)	5507	-	-	-	LSLGGAIEI	6418	5507	LSLGGAIEI	423610	6668	-	-	-	LSLGGAIEI	290	375
HLA-DRB1*15:01	1	233	247	VLTTRGVAERTPSFM	Consensus (smm/nn/sturniolo)	5516	-	-	-	GVAERTPSF	7593	5863	VAERTPSFM	232360	5516	-	-	-	VLTTRGVAE	-40	2354
HLA-DRB1*15:01	1	579	593	IFGVAERDQGSYTCV	Consensus (smm/nn/sturniolo)	5528	-	-	-	AERDQGSYT	6482	5528	AERDQGSYT	938560	8291	-	-	-	FGVAERDQG	-50	2419
HLA-DRB1*15:01	1	533	547	ARRGTTVQLECRVKH	Consensus (smm/nn/sturniolo)	5533	-	-	-	TVQLECRVK	6770	5621	TTVQLECRV	234480	5533	-	-	-	VQLECRVKH	180	910
HLA-DRB1*15:01	1	1147	1161	YSDEDNKPLQGSQTS	Consensus (smm/nn/sturniolo)	5536	-	-	-	NKPLQGSQT	6508	5536	NKPLQGSQT	1110320	8633	-	-	-	YSDEDNKPL	-230	3240
HLA-DRB1*15:01	1	907	921	EMVVVNGRGDGPRSE	Consensus (smm/nn/sturniolo)	5556	-	-	-	MVVVNGRGD	6573	5556	MVVVNGRGD	446270	6771	-	-	-	VVVNGRGDG	260	512
HLA-DRB1*15:01	1	764	778	IVKWRRRETREAWNN	Consensus (smm/nn/sturniolo)	5568	-	-	-	WRRRETREA	6905	5661	IVKWRRRET	239030	5568	-	-	-	IVKWRRRET	280	406
HLA-DRB1*15:01	1	580	594	FGVAERDQGSYTCVA	Consensus (smm/nn/sturniolo)	5570	-	-	-	AERDQGSYT	6617	5570	VAERDQGSY	907710	8222	-	-	-	FGVAERDQG	-50	2419
HLA-DRB1*15:01	1	581	595	GVAERDQGSYTCVAS	Consensus (smm/nn/sturniolo)	5575	-	-	-	AERDQGSYT	6630	5575	AERDQGSYT	865280	8124	-	-	-	VAERDQGSY	-270	3330
HLA-DRB1*15:01	1	709	723	GSSHPSLPSERYRTS	Consensus (smm/nn/sturniolo)	5591	-	-	-	SLPSERYRT	6678	5591	SHPSLPSER	942370	83	-	-	-	LPSERYRTS	-130	2867
HLA-DRB1*15:01	1	349	363	APGEDGRLVCRANGN	Consensus (smm/nn/sturniolo)	5593	-	-	-	GRLVCRANG	6687	5593	GRLVCRANG	1560110	9276	-	-	-	APGEDGRLV	-1250	3499
HLA-DRB1*15:01	1	382	396	PNPNREVAGDTIIFR	Consensus (smm/nn/sturniolo)	5596	-	-	-	NREVAGDTI	6695	5596	VAGDTIIFR	534270	7132	-	-	-	VAGDTIIFR	35	1860
HLA-DRB1*15:01	1	83	97	NIAKDPRVSMRRRSG	Consensus (smm/nn/sturniolo)	5601	-	-	-	KDPRVSMRR	6712	5601	KDPRVSMRR	266720	5776	-	-	-	IAKDPRVSM	98	1424
HLA-DRB1*15:01	1	345	359	NLILAPGEDGRLVCR	Consensus (smm/nn/sturniolo)	5608	-	-	-	LILAPGEDG	9559	6343	LAPGEDGRL	243990	5608	-	-	-	LILAPGEDG	110	1295
HLA-DRB1*15:01	1	656	670	SPITDYVVQFEEDQF	Consensus (smm/nn/sturniolo)	5613	-	-	-	ITDYVVQFE	7286	5776	ITDYVVQFE	244810	5613	-	-	-	VVQFEEDQF	240	561
HLA-DRB1*15:01	1	535	549	RGTTVQLECRVKHDP	Consensus (smm/nn/sturniolo)	5620	-	-	-	TVQLECRVK	6767	5620	TTVQLECRV	291870	5948	-	-	-	VQLECRVKH	180	910
HLA-DRB1*15:01	1	465	479	FKNGQGSNLDGGNYH	Consensus (smm/nn/sturniolo)	5623	-	-	-	FKNGQGSNL	7043	5705	SNLDGGNYH	246020	5623	-	-	-	FKNGQGSNL	190	801
HLA-DRB1*15:01	1	578	592	TIFGVAERDQGSYTC	Consensus (smm/nn/sturniolo)	5623	-	-	-	AERDQGSYT	6778	5623	AERDQGSYT	8728	8141	-	-	-	FGVAERDQG	-50	2419
HLA-DRB1*15:01	1	359	373	RANGNPKPTVQWMVN	Consensus (smm/nn/sturniolo)	5634	-	-	-	PKPTVQWMV	6813	5634	PKPTVQWMV	572140	7270	-	-	-	RANGNPKPT	-1250	3499
HLA-DRB1*15:01	1	766	780	KWRRRETREAWNNVT	Consensus (smm/nn/sturniolo)	5649	-	-	-	ETREAWNNV	6861	5649	TREAWNNVT	916310	8242	-	-	-	WRRRETREA	156	1027
HLA-DRB1*15:01	1	29	43	MDPSIQNELTQPPTI	Consensus (smm/nn/sturniolo)	5654	-	-	-	QNELTQPPT	6881	5654	MDPSIQNEL	3988	6550	-	-	-	IQNELTQPP	-34	2350
HLA-DRB1*15:01	1	174	188	FWMSSSMEPITQDKR	Consensus (smm/nn/sturniolo)	5659	-	-	-	MSSSMEPIT	6899	5659	MEPITQDKR	678530	7621	-	-	-	FWMSSSMEP	120	1287
HLA-DRB1*15:01	1	232	246	KVLTTRGVAERTPSF	Consensus (smm/nn/sturniolo)	5659	-	-	-	TTRGVAERT	9362	6301	KVLTTRGVA	251030	5659	-	-	-	VLTTRGVAE	-40	2354
HLA-DRB1*15:01	1	984	998	NFSPNQTKFTVQRTD	Consensus (smm/nn/sturniolo)	5681	-	-	-	QTKFTVQRT	6966	5681	FSPNQTKFT	4011	6561	-	-	-	FSPNQTKFT	-174	3081
HLA-DRB1*15:01	1	509	523	KAENQVRLEVKDPTR	Consensus (smm/nn/sturniolo)	5688	-	-	-	VRLEVKDPT	6989	5688	VRLEVKDPT	787660	7932	-	-	-	VRLEVKDPT	140	1098
HLA-DRB1*15:01	1	645	659	RLTWIPGDANNSPIT	Consensus (smm/nn/sturniolo)	5689	-	-	-	WIPGDANNS	6991	5689	LTWIPGDAN	7020	7691	-	-	-	WIPGDANNS	80	1504
HLA-DRB1*15:01	1	587	601	QGSYTCVASTELDQD	Consensus (smm/nn/sturniolo)	5696	-	-	-	YTCVASTEL	7013	5696	YTCVASTEL	308440	6051	-	-	-	YTCVASTEL	50	1781
HLA-DRB1*15:01	1	51	65	HIVDPRDNILIECEA	Consensus (smm/nn/sturniolo)	5711	-	-	-	VDPRDNILI	7061	5711	IVDPRDNIL	433970	6716	-	-	-	VDPRDNILI	210	741
HLA-DRB1*15:01	1	971	985	AFNGTKVGKQIVENF	Consensus (smm/nn/sturniolo)	5728	-	-	-	GTKVGKQIV	7122	5728	GTKVGKQIV	757740	7851	-	-	-	VGKQIVENF	-170	3081
HLA-DRB1*15:01	1	536	550	GTTVQLECRVKHDPS	Consensus (smm/nn/sturniolo)	5730	-	-	-	TVQLECRVK	7129	5730	VQLECRVKH	341810	6249	-	-	-	VQLECRVKH	180	910
HLA-DRB1*15:01	1	1026	1040	PPNEGNHTKKTVPVK	Consensus (smm/nn/sturniolo)	5743	-	-	-	NHTKKTVPV	7174	5743	NHTKKTVPV	560880	7229	-	-	-	PPNEGNHTK	-1250	3499
HLA-DRB1*15:01	1	710	724	SSHPSLPSERYRTSG	Consensus (smm/nn/sturniolo)	5750	-	-	-	SLPSERYRT	7196	5750	SHPSLPSER	949030	8314	-	-	-	LPSERYRTS	-130	2867
HLA-DRB1*15:01	1	588	602	GSYTCVASTELDQDL	Consensus (smm/nn/sturniolo)	5752	-	-	-	YTCVASTEL	7205	5752	YTCVASTEL	374020	6422	-	-	-	YTCVASTEL	50	1781
HLA-DRB1*15:01	1	1004	1018	RFTLSARTQVGSGEA	Consensus (smm/nn/sturniolo)	5760	-	-	-	FTLSARTQV	7232	5760	FTLSARTQV	403890	6574	-	-	-	FTLSARTQV	120	1227
HLA-DRB1*15:01	1	444	458	LYNRTRLDCPFFGSP	Consensus (smm/nn/sturniolo)	5772	-	-	-	TRLDCPFFG	7274	5772	TRLDCPFFG	581080	7303	-	-	-	LYNRTRLDC	450	73
HLA-DRB1*15:01	1	708	722	VGSSHPSLPSERYRT	Consensus (smm/nn/sturniolo)	5779	-	-	-	HPSLPSERY	7300	5779	SHPSLPSER	969070	8356	-	-	-	VGSSHPSLP	-60	2534
HLA-DRB1*15:01	1	985	999	FSPNQTKFTVQRTDP	Consensus (smm/nn/sturniolo)	5781	-	-	-	QTKFTVQRT	7307	5781	FSPNQTKFT	624590	7451	-	-	-	FSPNQTKFT	-174	3081
HLA-DRB1*15:01	1	646	660	LTWIPGDANNSPITD	Consensus (smm/nn/sturniolo)	5793	-	-	-	GDANNSPIT	7348	5793	LTWIPGDAN	815370	8004	-	-	-	WIPGDANNS	80	1504
HLA-DRB1*15:01	1	1025	1039	APPNEGNHTKKTVPV	Consensus (smm/nn/sturniolo)	5796	-	-	-	GNHTKKTVP	7361	5796	NHTKKTVPV	6239	7449	-	-	-	APPNEGNHT	-1250	3499
HLA-DRB1*15:01	1	383	397	NPNREVAGDTIIFRD	Consensus (smm/nn/sturniolo)	5797	-	-	-	NREVAGDTI	7364	5797	VAGDTIIFR	5112	7042	-	-	-	VAGDTIIFR	35	1860
HLA-DRB1*15:01	1	1119	1133	RGGKYPVREKKDVPL	Consensus (smm/nn/sturniolo)	5797	-	-	-	KYPVREKKD	7363	5797	VREKKDVPL	713820	7725	-	-	-	VREKKDVPL	70	1574
HLA-DRB1*15:01	1	403	417	RAVYQCNTSNEHGYL	Consensus (smm/nn/sturniolo)	5798	-	-	-	RAVYQCNTS	10779	6585	YQCNTSNEH	269880	5798	-	-	-	YQCNTSNEH	20	1999
HLA-DRB1*15:01	1	25	39	IEIPMDPSIQNELTQ	Consensus (smm/nn/sturniolo)	5808	-	-	-	IPMDPSIQN	7397	5808	MDPSIQNEL	447140	6775	-	-	-	IEIPMDPSI	190	801
HLA-DRB1*15:01	1	1146	1160	DYSDEDNKPLQGSQT	Consensus (smm/nn/sturniolo)	5820	-	-	-	YSDEDNKPL	7441	5820	NKPLQGSQT	1163450	8726	-	-	-	YSDEDNKPL	-230	3240
HLA-DRB1*15:01	1	375	389	EPLQSAPPNPNREVA	Consensus (smm/nn/sturniolo)	5825	-	-	-	LQSAPPNPN	7456	5825	LQSAPPNPN	1369240	9038	-	-	-	LQSAPPNPN	70	1574
HLA-DRB1*15:01	1	657	671	PITDYVVQFEEDQFQ	Consensus (smm/nn/sturniolo)	5832	-	-	-	VVQFEEDQF	9508	6332	VVQFEEDQF	274760	5832	-	-	-	VVQFEEDQF	240	561
HLA-DRB1*15:01	1	33	47	IQNELTQPPTITKQS	Consensus (smm/nn/sturniolo)	5838	-	-	-	ELTQPPTIT	7508	5838	QNELTQPPT	600420	7370	-	-	-	IQNELTQPP	-34	2350
HLA-DRB1*15:01	1	28	42	PMDPSIQNELTQPPT	Consensus (smm/nn/sturniolo)	5842	-	-	-	IQNELTQPP	7521	5842	MDPSIQNEL	534740	7134	-	-	-	IQNELTQPP	-34	2350
HLA-DRB1*15:01	1	530	544	DQVARRGTTVQLECR	Consensus (smm/nn/sturniolo)	5867	-	-	-	QVARRGTTV	10398	6517	QVARRGTTV	279870	5867	-	-	-	VARRGTTVQ	-54	2477
HLA-DRB1*15:01	1	214	228	NARFHFTHTIQQKNP	Consensus (smm/nn/sturniolo)	5868	-	-	-	FHFTHTIQQ	8581	6123	ARFHFTHTI	280060	5868	-	-	-	FHFTHTIQQ	16	2001
HLA-DRB1*15:01	1	1120	1134	GGKYPVREKKDVPLG	Consensus (smm/nn/sturniolo)	5868	-	-	-	VREKKDVPL	7607	5868	VREKKDVPL	853280	8096	-	-	-	VREKKDVPL	70	1574
HLA-DRB1*15:01	1	620	634	LAALPKGRPDRPRDL	Consensus (smm/nn/sturniolo)	5874	-	-	-	LAALPKGRP	7628	5874	LAALPKGRP	1325210	8979	-	-	-	LAALPKGRP	-90	2710
HLA-DRB1*15:01	1	728	742	ESNPGDVKGEGTRKN	Consensus (smm/nn/sturniolo)	5875	-	-	-	PGDVKGEGT	7630	5875	DVKGEGTRK	1614910	9336	-	-	-	VKGEGTRKN	-104	2764
HLA-DRB1*15:01	1	729	743	SNPGDVKGEGTRKNN	Consensus (smm/nn/sturniolo)	59	-	-	-	VKGEGTRKN	7720	59	DVKGEGTRK	1515620	9225	-	-	-	VKGEGTRKN	-104	2764
HLA-DRB1*15:01	1	523	537	RIYRMPEDQVARRGT	Consensus (smm/nn/sturniolo)	5929	-	-	-	IYRMPEDQV	7825	5929	IYRMPEDQV	717520	7736	-	-	-	YRMPEDQVA	160	975
HLA-DRB1*15:01	1	270	284	ASGVPTPDIAWYKKG	Consensus (smm/nn/sturniolo)	5931	-	-	-	PTPDIAWYK	7832	5931	PTPDIAWYK	960450	8339	-	-	-	VPTPDIAWY	-165	3044
HLA-DRB1*15:01	1	249	263	PQGTASSQMVLRGMD	Consensus (smm/nn/sturniolo)	5935	-	-	-	QGTASSQMV	7851	5935	SSQMVLRGM	8030	7973	-	-	-	PQGTASSQM	-1250	3499
HLA-DRB1*15:01	1	662	676	VVQFEEDQFQPGVWH	Consensus (smm/nn/sturniolo)	5943	-	-	-	EDQFQPGVW	7878	5943	DQFQPGVWH	593960	7348	-	-	-	VVQFEEDQF	240	561
HLA-DRB1*15:01	1	269	283	IASGVPTPDIAWYKK	Consensus (smm/nn/sturniolo)	5945	-	-	-	PTPDIAWYK	7888	5945	PTPDIAWYK	815430	8004	-	-	-	VPTPDIAWY	-165	3044
HLA-DRB1*15:01	1	183	197	ITQDKRVSQGHNGDL	Consensus (smm/nn/sturniolo)	5958	-	-	-	DKRVSQGHN	7935	5958	QDKRVSQGH	540320	7154	-	-	-	VSQGHNGDL	90	1494
HLA-DRB1*15:01	1	1005	1019	FTLSARTQVGSGEAV	Consensus (smm/nn/sturniolo)	5959	-	-	-	RTQVGSGEA	7939	5959	FTLSARTQV	5326	7126	-	-	-	FTLSARTQV	120	1227
HLA-DRB1*15:01	1	46	60	QSAKDHIVDPRDNIL	Consensus (smm/nn/sturniolo)	5960	-	-	-	DHIVDPRDN	7944	5960	IVDPRDNIL	537370	7144	-	-	-	IVDPRDNIL	130	1218
HLA-DRB1*15:01	1	184	198	TQDKRVSQGHNGDLY	Consensus (smm/nn/sturniolo)	5963	-	-	-	DKRVSQGHN	7957	5963	QDKRVSQGH	572050	7270	-	-	-	VSQGHNGDL	90	1494
HLA-DRB1*15:01	1	20	34	SLGGAIEIPMDPSIQ	Consensus (smm/nn/sturniolo)	5974	-	-	-	IEIPMDPSI	7996	5974	LGGAIEIPM	744110	7812	-	-	-	IEIPMDPSI	190	801
HLA-DRB1*15:01	1	508	522	GKAENQVRLEVKDPT	Consensus (smm/nn/sturniolo)	5975	-	-	-	ENQVRLEVK	8000	5975	VRLEVKDPT	898610	8202	-	-	-	VRLEVKDPT	140	1098
HLA-DRB1*15:01	1	939	953	RVRQPNLETINLEWD	Consensus (smm/nn/sturniolo)	5997	-	-	-	RVRQPNLET	8077	5997	NLETINLEW	762290	7864	-	-	-	VRQPNLETI	210	702
HLA-DRB1*15:01	1	610	624	LADQATPTNRLAALP	Consensus (smm/nn/sturniolo)	6008	-	-	-	DQATPTNRL	8116	6008	DQATPTNRL	1235540	8846	-	-	-	LADQATPTN	-304	3391
HLA-DRB1*15:01	1	661	675	YVVQFEEDQFQPGVW	Consensus (smm/nn/sturniolo)	6010	-	-	-	VQFEEDQFQ	8124	6010	VVQFEEDQF	860040	8113	-	-	-	VVQFEEDQF	240	561
HLA-DRB1*15:01	1	404	418	AVYQCNTSNEHGYLL	Consensus (smm/nn/sturniolo)	6019	-	-	-	YQCNTSNEH	9454	6321	YQCNTSNEH	303310	6019	-	-	-	YQCNTSNEH	20	1999
HLA-DRB1*15:01	1	180	194	MEPITQDKRVSQGHN	Consensus (smm/nn/sturniolo)	6046	-	-	-	PITQDKRVS	8271	6046	QDKRVSQGH	596160	7356	-	-	-	ITQDKRVSQ	-70	2592
HLA-DRB1*15:01	1	1121	1135	GKYPVREKKDVPLGP	Consensus (smm/nn/sturniolo)	6046	-	-	-	VREKKDVPL	8271	6046	VREKKDVPL	884470	8168	-	-	-	VREKKDVPL	70	1574
HLA-DRB1*15:01	1	1151	1165	DNKPLQGSQTSLDGT	Consensus (smm/nn/sturniolo)	6048	-	-	-	NKPLQGSQT	8277	6048	PLQGSQTSL	762440	7864	-	-	-	LQGSQTSLD	-54	2473
HLA-DRB1*15:01	1	402	416	SRAVYQCNTSNEHGY	Consensus (smm/nn/sturniolo)	6057	-	-	-	AVYQCNTSN	8312	6057	YQCNTSNEH	379620	6452	-	-	-	YQCNTSNEH	20	1999
HLA-DRB1*15:01	1	60	74	LIECEAKGNPAPSFH	Consensus (smm/nn/sturniolo)	6077	-	-	-	AKGNPAPSF	8393	6077	AKGNPAPSF	1117430	8645	-	-	-	LIECEAKGN	-160	3003
HLA-DRB1*15:01	1	908	922	MVVVNGRGDGPRSET	Consensus (smm/nn/sturniolo)	6078	-	-	-	MVVVNGRGD	8396	6078	MVVVNGRGD	522350	7086	-	-	-	VVVNGRGDG	260	512
HLA-DRB1*15:01	1	663	677	VQFEEDQFQPGVWHD	Consensus (smm/nn/sturniolo)	6085	-	-	-	EDQFQPGVW	8425	6085	DQFQPGVWH	638640	7496	-	-	-	VQFEEDQFQ	-90	2710
HLA-DRB1*15:01	1	565	579	YIGNRMKKEDDSLTI	Consensus (smm/nn/sturniolo)	6114	-	-	-	MKKEDDSLT	8542	6114	YIGNRMKKE	768310	7881	-	-	-	MKKEDDSLT	20	1936
HLA-DRB1*15:01	1	42	56	TITKQSAKDHIVDPR	Consensus (smm/nn/sturniolo)	6123	-	-	-	ITKQSAKDH	8580	6123	TKQSAKDHI	695870	7672	-	-	-	ITKQSAKDH	-220	3212
HLA-DRB1*15:01	1	568	582	NRMKKEDDSLTIFGV	Consensus (smm/nn/sturniolo)	6144	-	-	-	MKKEDDSLT	8662	6144	MKKEDDSLT	9512	8318	-	-	-	MKKEDDSLT	20	1936
HLA-DRB1*15:01	1	1122	1136	KYPVREKKDVPLGPE	Consensus (smm/nn/sturniolo)	6145	-	-	-	VREKKDVPL	8666	6145	VREKKDVPL	921540	8254	-	-	-	VREKKDVPL	70	1574
HLA-DRB1*15:01	1	175	189	WMSSSMEPITQDKRV	Consensus (smm/nn/sturniolo)	6150	-	-	-	WMSSSMEPI	8687	6150	MEPITQDKR	698320	7679	-	-	-	WMSSSMEPI	10	2010
HLA-DRB1*15:01	1	271	285	SGVPTPDIAWYKKGG	Consensus (smm/nn/sturniolo)	6155	-	-	-	PTPDIAWYK	8713	6155	PTPDIAWYK	626640	7457	-	-	-	VPTPDIAWY	-165	3044
HLA-DRB1*15:01	1	464	478	WFKNGQGSNLDGGNY	Consensus (smm/nn/sturniolo)	6156	-	-	-	KNGQGSNLD	8719	6156	FKNGQGSNL	793130	7947	-	-	-	FKNGQGSNL	190	801
HLA-DRB1*15:01	1	267	281	ECIASGVPTPDIAWY	Consensus (smm/nn/sturniolo)	6175	-	-	-	ASGVPTPDI	8798	6175	ECIASGVPT	782490	7919	-	-	-	VPTPDIAWY	-165	3044
HLA-DRB1*15:01	1	136	150	VSKSPLWPKENLDPV	Consensus (smm/nn/sturniolo)	6181	-	-	-	VSKSPLWPK	8822	6181	VSKSPLWPK	593430	7346	-	-	-	LWPKENLDP	1	1422
HLA-DRB1*15:01	1	798	812	EIRVQAENDFGKGPE	Consensus (smm/nn/sturniolo)	6192	-	-	-	IRVQAENDF	8870	6192	IRVQAENDF	858330	8109	-	-	-	IRVQAENDF	120	1227
HLA-DRB1*15:01	1	532	546	VARRGTTVQLECRVK	Consensus (smm/nn/sturniolo)	6202	-	-	-	TTVQLECRV	8914	6202	TTVQLECRV	423750	6669	-	-	-	VARRGTTVQ	-54	2477
HLA-DRB1*15:01	1	668	682	DQFQPGVWHDHSKYP	Consensus (smm/nn/sturniolo)	6202	-	-	-	GVWHDHSKY	8911	6202	DQFQPGVWH	4963	6984	-	-	-	FQPGVWHDH	-40	2412
HLA-DRB1*15:01	1	731	745	PGDVKGEGTRKNNME	Consensus (smm/nn/sturniolo)	6215	-	-	-	VKGEGTRKN	8964	6215	DVKGEGTRK	1543520	9258	-	-	-	VKGEGTRKN	-104	2764
HLA-DRB1*15:01	1	27	41	IPMDPSIQNELTQPP	Consensus (smm/nn/sturniolo)	6220	-	-	-	MDPSIQNEL	8988	6220	MDPSIQNEL	567080	7251	-	-	-	IPMDPSIQN	140	1151
HLA-DRB1*15:01	1	135	149	QVSKSPLWPKENLDP	Consensus (smm/nn/sturniolo)	6221	-	-	-	VSKSPLWPK	8992	6221	VSKSPLWPK	533490	7129	-	-	-	LWPKENLDP	1	1422
HLA-DRB1*15:01	1	664	678	QFEEDQFQPGVWHDH	Consensus (smm/nn/sturniolo)	6223	-	-	-	EDQFQPGVW	9000	6223	DQFQPGVWH	587610	7327	-	-	-	FQPGVWHDH	-40	2412
HLA-DRB1*15:01	1	619	633	RLAALPKGRPDRPRD	Consensus (smm/nn/sturniolo)	6225	-	-	-	LAALPKGRP	9011	6225	LAALPKGRP	1210530	8804	-	-	-	LAALPKGRP	-90	2710
HLA-DRB1*15:01	1	524	538	IYRMPEDQVARRGTT	Consensus (smm/nn/sturniolo)	6226	-	-	-	IYRMPEDQV	9016	6226	IYRMPEDQV	962870	8344	-	-	-	YRMPEDQVA	160	975
HLA-DRB1*15:01	1	799	813	IRVQAENDFGKGPEP	Consensus (smm/nn/sturniolo)	6226	-	-	-	IRVQAENDF	9018	6226	IRVQAENDF	1000870	8423	-	-	-	IRVQAENDF	120	1227
HLA-DRB1*15:01	1	718	732	ERYRTSGAPPESNPG	Consensus (smm/nn/sturniolo)	6232	-	-	-	YRTSGAPPE	9048	6232	RYRTSGAPP	856470	8104	-	-	-	YRTSGAPPE	-70	2540
HLA-DRB1*15:01	1	181	195	EPITQDKRVSQGHNG	Consensus (smm/nn/sturniolo)	6246	-	-	-	DKRVSQGHN	9107	6246	QDKRVSQGH	638710	7496	-	-	-	ITQDKRVSQ	-70	2592
HLA-DRB1*15:01	1	732	746	GDVKGEGTRKNNMEI	Consensus (smm/nn/sturniolo)	6247	-	-	-	VKGEGTRKN	9111	6247	DVKGEGTRK	13996	9079	-	-	-	VKGEGTRKN	-104	2764
HLA-DRB1*15:01	1	1123	1137	YPVREKKDVPLGPED	Consensus (smm/nn/sturniolo)	6257	-	-	-	VREKKDVPL	9157	6257	VREKKDVPL	1105920	8625	-	-	-	VREKKDVPL	70	1574
HLA-DRB1*15:01	1	665	679	FEEDQFQPGVWHDHS	Consensus (smm/nn/sturniolo)	6258	-	-	-	EDQFQPGVW	9161	6258	DQFQPGVWH	597360	7360	-	-	-	FQPGVWHDH	-40	2412
HLA-DRB1*15:01	1	730	744	NPGDVKGEGTRKNNM	Consensus (smm/nn/sturniolo)	6271	-	-	-	VKGEGTRKN	9221	6271	DVKGEGTRK	1441390	9134	-	-	-	VKGEGTRKN	-104	2764
HLA-DRB1*15:01	1	34	48	QNELTQPPTITKQSA	Consensus (smm/nn/sturniolo)	6294	-	-	-	ELTQPPTIT	9336	6294	QNELTQPPT	732760	7778	-	-	-	LTQPPTITK	-54	2473
HLA-DRB1*15:01	1	406	420	YQCNTSNEHGYLLAN	Consensus (smm/nn/sturniolo)	6324	-	-	-	TSNEHGYLL	12374	6850	YQCNTSNEH	355230	6324	-	-	-	YQCNTSNEH	20	1999
HLA-DRB1*15:01	1	138	152	KSPLWPKENLDPVVV	Consensus (smm/nn/sturniolo)	6330	-	-	-	PKENLDPVV	9497	6330	WPKENLDPV	762540	7865	-	-	-	LWPKENLDP	1	1422
HLA-DRB1*15:01	1	765	779	VKWRRRETREAWNNV	Consensus (smm/nn/sturniolo)	6338	-	-	-	WRRRETREA	9535	6338	VKWRRRETR	1021480	8464	-	-	-	WRRRETREA	156	1027
HLA-DRB1*15:01	1	825	839	PRAAPTEVKVRVMNS	Consensus (smm/nn/sturniolo)	6348	-	-	-	PTEVKVRVM	9578	6348	APTEVKVRV	1014590	8451	-	-	-	PRAAPTEVK	-1250	3499
HLA-DRB1*15:01	1	139	153	SPLWPKENLDPVVVQ	Consensus (smm/nn/sturniolo)	6361	-	-	-	KENLDPVVV	9643	6361	PKENLDPVV	802460	7972	-	-	-	LWPKENLDP	1	1422
HLA-DRB1*15:01	1	1006	1020	TLSARTQVGSGEAVT	Consensus (smm/nn/sturniolo)	6372	-	-	-	RTQVGSGEA	9690	6372	LSARTQVGS	901950	8209	-	-	-	LSARTQVGS	-90	2710
HLA-DRB1*15:01	1	1152	1166	NKPLQGSQTSLDGTI	Consensus (smm/nn/sturniolo)	6373	-	-	-	NKPLQGSQT	9692	6373	PLQGSQTSL	784130	7923	-	-	-	LQGSQTSLD	-54	2473
HLA-DRB1*15:01	1	929	943	EGVPSAPRRFRVRQP	Consensus (smm/nn/sturniolo)	6380	-	-	-	GVPSAPRRF	9724	6380	GVPSAPRRF	647660	7525	-	-	-	VPSAPRRFR	-80	26
HLA-DRB1*15:01	1	279	293	AWYKKGGDLPSDKAK	Consensus (smm/nn/sturniolo)	6406	-	-	-	GGDLPSDKA	9846	6406	YKKGGDLPS	10881	8592	-	-	-	YKKGGDLPS	130	1161
HLA-DRB1*15:01	1	537	551	TTVQLECRVKHDPSL	Consensus (smm/nn/sturniolo)	6414	-	-	-	ECRVKHDPS	9883	6414	VQLECRVKH	409650	6602	-	-	-	VQLECRVKH	180	910
HLA-DRB1*15:01	1	570	584	MKKEDDSLTIFGVAE	Consensus (smm/nn/sturniolo)	6416	-	-	-	DDSLTIFGV	9891	6416	SLTIFGVAE	743990	7811	-	-	-	MKKEDDSLT	20	1936
HLA-DRB1*15:01	1	281	295	YKKGGDLPSDKAKFE	Consensus (smm/nn/sturniolo)	6418	-	-	-	GGDLPSDKA	9901	6418	DLPSDKAKF	1210350	8804	-	-	-	YKKGGDLPS	130	1161
HLA-DRB1*15:01	1	1007	1021	LSARTQVGSGEAVTE	Consensus (smm/nn/sturniolo)	6427	-	-	-	RTQVGSGEA	9943	6427	QVGSGEAVT	903570	8213	-	-	-	VGSGEAVTE	-90	2659
HLA-DRB1*15:01	1	930	944	GVPSAPRRFRVRQPN	Consensus (smm/nn/sturniolo)	6428	-	-	-	PRRFRVRQP	9948	6428	GVPSAPRRF	668490	7591	-	-	-	VPSAPRRFR	-80	26
HLA-DRB1*15:01	1	538	552	TVQLECRVKHDPSLK	Consensus (smm/nn/sturniolo)	6433	-	-	-	ECRVKHDPS	9970	6433	VQLECRVKH	6305	7470	-	-	-	VQLECRVKH	180	910
HLA-DRB1*15:01	1	1059	1073	LRVYSRDNEGISSTV	Consensus (smm/nn/sturniolo)	6450	-	-	-	VYSRDNEGI	10060	6450	LRVYSRDNE	819890	8015	-	-	-	LRVYSRDNE	360	195
HLA-DRB1*15:01	1	658	672	ITDYVVQFEEDQFQP	Consensus (smm/nn/sturniolo)	6478	-	-	-	VVQFEEDQF	10202	6478	VVQFEEDQF	548190	7182	-	-	-	VVQFEEDQF	240	561
HLA-DRB1*15:01	1	346	360	LILAPGEDGRLVCRA	Consensus (smm/nn/sturniolo)	6482	-	-	-	LILAPGEDG	11402	6693	LAPGEDGRL	385070	6482	-	-	-	LILAPGEDG	110	1295
HLA-DRB1*15:01	1	182	196	PITQDKRVSQGHNGD	Consensus (smm/nn/sturniolo)	6484	-	-	-	DKRVSQGHN	10233	6484	QDKRVSQGH	565480	7245	-	-	-	ITQDKRVSQ	-70	2592
HLA-DRB1*15:01	1	140	154	PLWPKENLDPVVVQE	Consensus (smm/nn/sturniolo)	6531	-	-	-	KENLDPVVV	10475	6531	WPKENLDPV	820030	8015	-	-	-	LWPKENLDP	1	1422
HLA-DRB1*15:01	1	26	40	EIPMDPSIQNELTQP	Consensus (smm/nn/sturniolo)	6533	-	-	-	DPSIQNELT	10485	6533	MDPSIQNEL	506420	7024	-	-	-	IPMDPSIQN	140	1151
HLA-DRB1*15:01	1	141	155	LWPKENLDPVVVQEG	Consensus (smm/nn/sturniolo)	6543	-	-	-	KENLDPVVV	10535	6543	PKENLDPVV	1094880	8605	-	-	-	LWPKENLDP	1	1422
HLA-DRB1*15:01	1	282	296	KKGGDLPSDKAKFEN	Consensus (smm/nn/sturniolo)	6572	-	-	-	GGDLPSDKA	10697	6572	DLPSDKAKF	1424950	9112	-	-	-	LPSDKAKFE	-290	3365
HLA-DRB1*15:01	1	567	581	GNRMKKEDDSLTIFG	Consensus (smm/nn/sturniolo)	6572	-	-	-	KKEDDSLTI	10697	6572	MKKEDDSLT	1028360	8478	-	-	-	MKKEDDSLT	20	1936
HLA-DRB1*15:01	1	385	399	NREVAGDTIIFRDTQ	Consensus (smm/nn/sturniolo)	6573	-	-	-	VAGDTIIFR	10983	6621	VAGDTIIFR	403770	6573	-	-	-	VAGDTIIFR	35	1860
HLA-DRB1*15:01	1	405	419	VYQCNTSNEHGYLLA	Consensus (smm/nn/sturniolo)	6573	-	-	-	TSNEHGYLL	11666	6735	YQCNTSNEH	403760	6573	-	-	-	YQCNTSNEH	20	1999
HLA-DRB1*15:01	1	566	580	IGNRMKKEDDSLTIF	Consensus (smm/nn/sturniolo)	6597	-	-	-	KKEDDSLTI	10846	6597	MKKEDDSLT	1051370	8524	-	-	-	MKKEDDSLT	20	1936
HLA-DRB1*15:01	1	176	190	MSSSMEPITQDKRVS	Consensus (smm/nn/sturniolo)	6616	-	-	-	MEPITQDKR	10953	6616	MEPITQDKR	984440	8389	-	-	-	MSSSMEPIT	-130	2867
HLA-DRB1*15:01	1	384	398	PNREVAGDTIIFRDT	Consensus (smm/nn/sturniolo)	6632	-	-	-	VAGDTIIFR	11047	6632	VAGDTIIFR	474390	6893	-	-	-	VAGDTIIFR	35	1860
HLA-DRB1*15:01	1	177	191	SSSMEPITQDKRVSQ	Consensus (smm/nn/sturniolo)	6646	-	-	-	PITQDKRVS	11126	6646	MEPITQDKR	898680	8202	-	-	-	ITQDKRVSQ	-70	2592
HLA-DRB1*15:01	1	1008	1022	SARTQVGSGEAVTEE	Consensus (smm/nn/sturniolo)	6646	-	-	-	RTQVGSGEA	11129	6646	QVGSGEAVT	974470	8368	-	-	-	VGSGEAVTE	-90	2659
HLA-DRB1*15:01	1	569	583	RMKKEDDSLTIFGVA	Consensus (smm/nn/sturniolo)	6650	-	-	-	KKEDDSLTI	11150	6650	MKKEDDSLT	971240	8361	-	-	-	MKKEDDSLT	20	1936
HLA-DRB1*15:01	1	1153	1167	KPLQGSQTSLDGTIK	Consensus (smm/nn/sturniolo)	6655	-	-	-	LQGSQTSLD	11185	6655	PLQGSQTSL	1168880	8735	-	-	-	LQGSQTSLD	-54	2473
HLA-DRB1*15:01	1	659	673	TDYVVQFEEDQFQPG	Consensus (smm/nn/sturniolo)	6687	-	-	-	VVQFEEDQF	11367	6687	VVQFEEDQF	897850	82	-	-	-	VVQFEEDQF	240	561
HLA-DRB1*15:01	1	178	192	SSMEPITQDKRVSQG	Consensus (smm/nn/sturniolo)	6690	-	-	-	PITQDKRVS	11385	6690	MEPITQDKR	1015590	8453	-	-	-	ITQDKRVSQ	-70	2592
HLA-DRB1*15:01	1	185	199	QDKRVSQGHNGDLYF	Consensus (smm/nn/sturniolo)	6692	-	-	-	VSQGHNGDL	11394	6692	QDKRVSQGH	431740	6706	-	-	-	VSQGHNGDL	90	1494
HLA-DRB1*15:01	1	919	933	RSETKEFTTPEGVPS	Consensus (smm/nn/sturniolo)	6727	-	-	-	TKEFTTPEG	11619	6727	TKEFTTPEG	15022	9209	-	-	-	FTTPEGVPS	-80	26
HLA-DRB1*15:01	1	1078	1092	TSTAYTNNQADIATQ	Consensus (smm/nn/sturniolo)	6739	-	-	-	STAYTNNQA	11690	6739	STAYTNNQA	859140	8110	-	-	-	YTNNQADIA	-140	2918
HLA-DRB1*15:01	1	43	57	ITKQSAKDHIVDPRD	Consensus (smm/nn/sturniolo)	6741	-	-	-	ITKQSAKDH	11707	6741	TKQSAKDHI	8870	8174	-	-	-	ITKQSAKDH	-220	3212
HLA-DRB1*15:01	1	52	66	IVDPRDNILIECEAK	Consensus (smm/nn/sturniolo)	6742	-	-	-	VDPRDNILI	11712	6742	IVDPRDNIL	621040	7438	-	-	-	VDPRDNILI	210	741
HLA-DRB1*15:01	1	942	956	QPNLETINLEWDHPE	Consensus (smm/nn/sturniolo)	6753	-	-	-	NLETINLEW	11775	6753	NLETINLEW	842380	8070	-	-	-	INLEWDHPE	-50	2419
HLA-DRB1*15:01	1	629	643	DRPRDLELTDLAERS	Consensus (smm/nn/sturniolo)	6761	-	-	-	LELTDLAER	11822	6761	RDLELTDLA	997020	8415	-	-	-	LELTDLAER	0	2095
HLA-DRB1*15:01	1	920	934	SETKEFTTPEGVPSA	Consensus (smm/nn/sturniolo)	6762	-	-	-	TKEFTTPEG	11827	6762	FTTPEGVPS	1472390	9173	-	-	-	FTTPEGVPS	-80	26
HLA-DRB1*15:01	1	1081	1095	AYTNNQADIATQGWF	Consensus (smm/nn/sturniolo)	6781	-	-	-	QADIATQGW	16798	7408	ADIATQGWF	448530	6781	-	-	-	YTNNQADIA	-140	2918
HLA-DRB1*15:01	1	582	596	VAERDQGSYTCVAST	Consensus (smm/nn/sturniolo)	6783	-	-	-	ERDQGSYTC	11954	6783	AERDQGSYT	915930	8241	-	-	-	VAERDQGSY	-270	3330
HLA-DRB1*15:01	1	299	313	KALRITNVSEEDSGE	Consensus (smm/nn/sturniolo)	6788	-	-	-	ALRITNVSE	11987	6788	KALRITNVS	571450	7268	-	-	-	LRITNVSEE	150	1034
HLA-DRB1*15:01	1	347	361	ILAPGEDGRLVCRAN	Consensus (smm/nn/sturniolo)	6801	-	-	-	APGEDGRLV	18911	7606	LAPGEDGRL	453010	6801	-	-	-	LAPGEDGRL	40	1855
HLA-DRB1*15:01	1	1079	1093	STAYTNNQADIATQG	Consensus (smm/nn/sturniolo)	6804	-	-	-	STAYTNNQA	12085	6804	STAYTNNQA	9084	8223	-	-	-	YTNNQADIA	-140	2918
HLA-DRB1*15:01	1	621	635	AALPKGRPDRPRDLE	Consensus (smm/nn/sturniolo)	6816	-	-	-	GRPDRPRDL	12157	6816	KGRPDRPRD	1692850	9412	-	-	-	LPKGRPDRP	-250	3287
HLA-DRB1*15:01	1	622	636	ALPKGRPDRPRDLEL	Consensus (smm/nn/sturniolo)	6819	-	-	-	GRPDRPRDL	12170	6819	KGRPDRPRD	1615920	9337	-	-	-	LPKGRPDRP	-250	3287
HLA-DRB1*15:01	1	648	662	WIPGDANNSPITDYV	Consensus (smm/nn/sturniolo)	6820	-	-	-	GDANNSPIT	12177	6820	NNSPITDYV	851230	8091	-	-	-	WIPGDANNS	80	1504
HLA-DRB1*15:01	1	660	674	DYVVQFEEDQFQPGV	Consensus (smm/nn/sturniolo)	6823	-	-	-	VVQFEEDQF	12200	6823	VVQFEEDQF	957570	8333	-	-	-	VVQFEEDQF	240	561
HLA-DRB1*15:01	1	647	661	TWIPGDANNSPITDY	Consensus (smm/nn/sturniolo)	6832	-	-	-	GDANNSPIT	12247	6832	GDANNSPIT	12820	8915	-	-	-	WIPGDANNS	80	1504
HLA-DRB1*15:01	1	589	603	SYTCVASTELDQDLA	Consensus (smm/nn/sturniolo)	6864	-	-	-	YTCVASTEL	16611	7387	YTCVASTEL	467550	6864	-	-	-	YTCVASTEL	50	1781
HLA-DRB1*15:01	1	823	837	DYPRAAPTEVKVRVM	Consensus (smm/nn/sturniolo)	6867	-	-	-	YPRAAPTEV	12475	6867	YPRAAPTEV	991650	8404	-	-	-	YPRAAPTEV	-50	2419
HLA-DRB1*15:01	1	381	395	PPNPNREVAGDTIIF	Consensus (smm/nn/sturniolo)	6891	-	-	-	NREVAGDTI	12640	6891	NREVAGDTI	1031860	8485	-	-	-	PPNPNREVA	-1250	3499
HLA-DRB1*15:01	1	734	748	VKGEGTRKNNMEITW	Consensus (smm/nn/sturniolo)	6909	-	-	-	GTRKNNMEI	12761	6909	GTRKNNMEI	1534110	9247	-	-	-	VKGEGTRKN	-104	2764
HLA-DRB1*15:01	1	179	193	SMEPITQDKRVSQGH	Consensus (smm/nn/sturniolo)	6913	-	-	-	PITQDKRVS	12789	6913	QDKRVSQGH	657090	7556	-	-	-	ITQDKRVSQ	-70	2592
HLA-DRB1*15:01	1	307	321	SEEDSGEYFCLASNK	Consensus (smm/nn/sturniolo)	6914	-	-	-	GEYFCLASN	12801	6914	SGEYFCLAS	985370	8391	-	-	-	SEEDSGEYF	-1250	3499
HLA-DRB1*15:01	1	564	578	LYIGNRMKKEDDSLT	Consensus (smm/nn/sturniolo)	6917	-	-	-	GNRMKKEDD	12823	6917	YIGNRMKKE	689750	7654	-	-	-	LYIGNRMKK	340	258
HLA-DRB1*15:01	1	733	747	DVKGEGTRKNNMEIT	Consensus (smm/nn/sturniolo)	6920	-	-	-	GTRKNNMEI	12838	6920	GTRKNNMEI	1444180	9138	-	-	-	VKGEGTRKN	-104	2764
HLA-DRB1*15:01	1	824	838	YPRAAPTEVKVRVMN	Consensus (smm/nn/sturniolo)	6936	-	-	-	PTEVKVRVM	12950	6936	YPRAAPTEV	909020	8225	-	-	-	YPRAAPTEV	-50	2419
HLA-DRB1*15:01	1	186	200	DKRVSQGHNGDLYFS	Consensus (smm/nn/sturniolo)	6954	-	-	-	DKRVSQGHN	13070	6954	QGHNGDLYF	556770	7214	-	-	-	VSQGHNGDL	90	1494
HLA-DRB1*15:01	1	142	156	WPKENLDPVVVQEGA	Consensus (smm/nn/sturniolo)	6961	-	-	-	KENLDPVVV	13118	6961	PKENLDPVV	1111590	8635	-	-	-	LDPVVVQEG	-220	3212
HLA-DRB1*15:01	1	188	202	RVSQGHNGDLYFSNV	Consensus (smm/nn/sturniolo)	6980	-	-	-	SQGHNGDLY	19921	7688	QGHNGDLYF	495140	6980	-	-	-	VSQGHNGDL	90	1494
HLA-DRB1*15:01	1	1172	1186	DDSLVDYGEGGEGQF	Consensus (smm/nn/sturniolo)	7005	-	-	-	LVDYGEGGE	13434	7005	LVDYGEGGE	593110	7345	-	-	-	LVDYGEGGE	40	1855
HLA-DRB1*15:01	1	1170	1184	ESDDSLVDYGEGGEG	Consensus (smm/nn/sturniolo)	7014	-	-	-	LVDYGEGGE	13506	7014	LVDYGEGGE	852650	8095	-	-	-	LVDYGEGGE	40	1855
HLA-DRB1*15:01	1	507	521	LGKAENQVRLEVKDP	Consensus (smm/nn/sturniolo)	7020	-	-	-	LGKAENQVR	13549	7020	GKAENQVRL	11554	8712	-	-	-	LGKAENQVR	-10	2210
HLA-DRB1*15:01	1	1171	1185	SDDSLVDYGEGGEGQ	Consensus (smm/nn/sturniolo)	7038	-	-	-	LVDYGEGGE	13675	7038	LVDYGEGGE	706180	7704	-	-	-	LVDYGEGGE	40	1855
HLA-DRB1*15:01	1	737	751	EGTRKNNMEITWTPM	Consensus (smm/nn/sturniolo)	7055	-	-	-	KNNMEITWT	13804	7055	NMEITWTPM	953510	8324	-	-	-	EGTRKNNME	-1250	3499
HLA-DRB1*15:01	1	1169	1183	QESDDSLVDYGEGGE	Consensus (smm/nn/sturniolo)	7055	-	-	-	SLVDYGEGG	13800	7055	LVDYGEGGE	987410	8395	-	-	-	LVDYGEGGE	40	1855
HLA-DRB1*15:01	1	1154	1168	PLQGSQTSLDGTIKQ	Consensus (smm/nn/sturniolo)	7066	-	-	-	QGSQTSLDG	13881	7066	PLQGSQTSL	1402220	9083	-	-	-	LQGSQTSLD	-54	2473
HLA-DRB1*15:01	1	284	298	GGDLPSDKAKFENFN	Consensus (smm/nn/sturniolo)	7072	-	-	-	LPSDKAKFE	13929	7072	DLPSDKAKF	767750	7879	-	-	-	LPSDKAKFE	-290	3365
HLA-DRB1*15:01	1	280	294	WYKKGGDLPSDKAKF	Consensus (smm/nn/sturniolo)	7095	-	-	-	GGDLPSDKA	14111	7095	DLPSDKAKF	1046840	8515	-	-	-	YKKGGDLPS	130	1161
HLA-DRB1*15:01	1	187	201	KRVSQGHNGDLYFSN	Consensus (smm/nn/sturniolo)	7102	-	-	-	VSQGHNGDL	15675	7284	QGHNGDLYF	526340	7102	-	-	-	VSQGHNGDL	90	1494
HLA-DRB1*15:01	1	667	681	EDQFQPGVWHDHSKY	Consensus (smm/nn/sturniolo)	7106	-	-	-	EDQFQPGVW	16755	7403	DQFQPGVWH	527360	7106	-	-	-	FQPGVWHDH	-40	2412
HLA-DRB1*15:01	1	300	314	ALRITNVSEEDSGEY	Consensus (smm/nn/sturniolo)	7111	-	-	-	ALRITNVSE	14235	7111	ALRITNVSE	1359950	9026	-	-	-	LRITNVSEE	150	1034
HLA-DRB1*15:01	1	917	931	GPRSETKEFTTPEGV	Consensus (smm/nn/sturniolo)	7122	-	-	-	TKEFTTPEG	14326	7122	TKEFTTPEG	1869580	9561	-	-	-	GPRSETKEF	-1250	3499
HLA-DRB1*15:01	1	817	831	IGYSGEDYPRAAPTE	Consensus (smm/nn/sturniolo)	7136	-	-	-	EDYPRAAPT	14414	7136	IGYSGEDYP	1023920	8469	-	-	-	YSGEDYPRA	-1	2763
HLA-DRB1*15:01	1	36	50	ELTQPPTITKQSAKD	Consensus (smm/nn/sturniolo)	7143	-	-	-	ELTQPPTIT	14470	7143	TITKQSAKD	1215680	8814	-	-	-	LTQPPTITK	-54	2473
HLA-DRB1*15:01	1	380	394	APPNPNREVAGDTII	Consensus (smm/nn/sturniolo)	7143	-	-	-	NREVAGDTI	14478	7143	NREVAGDTI	1221480	8824	-	-	-	APPNPNREV	-1250	3499
HLA-DRB1*15:01	1	940	954	VRQPNLETINLEWDH	Consensus (smm/nn/sturniolo)	7147	-	-	-	QPNLETINL	14509	7147	NLETINLEW	776280	7903	-	-	-	VRQPNLETI	210	702
HLA-DRB1*15:01	1	819	833	YSGEDYPRAAPTEVK	Consensus (smm/nn/sturniolo)	7148	-	-	-	EDYPRAAPT	14520	7148	YPRAAPTEV	832180	8045	-	-	-	YPRAAPTEV	-50	2419
HLA-DRB1*15:01	1	1165	1179	TIKQQESDDSLVDYG	Consensus (smm/nn/sturniolo)	7148	-	-	-	IKQQESDDS	14518	7148	IKQQESDDS	13358	8993	-	-	-	IKQQESDDS	-10	2165
HLA-DRB1*15:01	1	943	957	PNLETINLEWDHPEH	Consensus (smm/nn/sturniolo)	7149	-	-	-	INLEWDHPE	14529	7149	NLETINLEW	796120	7955	-	-	-	INLEWDHPE	-50	2419
HLA-DRB1*15:01	1	735	749	KGEGTRKNNMEITWT	Consensus (smm/nn/sturniolo)	7158	-	-	-	GTRKNNMEI	14610	7158	GTRKNNMEI	1448750	9143	-	-	-	KGEGTRKNN	-1250	3499
HLA-DRB1*15:01	1	1166	1180	IKQQESDDSLVDYGE	Consensus (smm/nn/sturniolo)	7160	-	-	-	IKQQESDDS	14624	7160	IKQQESDDS	1409570	9093	-	-	-	IKQQESDDS	-10	2165
HLA-DRB1*15:01	1	818	832	GYSGEDYPRAAPTEV	Consensus (smm/nn/sturniolo)	7169	-	-	-	EDYPRAAPT	14697	7169	YSGEDYPRA	837510	8058	-	-	-	YPRAAPTEV	-50	2419
HLA-DRB1*15:01	1	1009	1023	ARTQVGSGEAVTEES	Consensus (smm/nn/sturniolo)	7185	-	-	-	QVGSGEAVT	14823	7185	QVGSGEAVT	979660	8379	-	-	-	VGSGEAVTE	-90	2659
HLA-DRB1*15:01	1	623	637	LPKGRPDRPRDLELT	Consensus (smm/nn/sturniolo)	7187	-	-	-	GRPDRPRDL	14839	7187	KGRPDRPRD	1639720	9361	-	-	-	LPKGRPDRP	-250	3287
HLA-DRB1*15:01	1	137	151	SKSPLWPKENLDPVV	Consensus (smm/nn/sturniolo)	7246	-	-	-	LWPKENLDP	15348	7246	PLWPKENLD	864580	8123	-	-	-	LWPKENLDP	1	1422
HLA-DRB1*15:01	1	944	958	NLETINLEWDHPEHP	Consensus (smm/nn/sturniolo)	7248	-	-	-	INLEWDHPE	15359	7248	NLETINLEW	795660	7954	-	-	-	INLEWDHPE	-50	2419
HLA-DRB1*15:01	1	820	834	SGEDYPRAAPTEVKV	Consensus (smm/nn/sturniolo)	7249	-	-	-	EDYPRAAPT	15376	7249	YPRAAPTEV	993070	8407	-	-	-	YPRAAPTEV	-50	2419
HLA-DRB1*15:01	1	590	604	YTCVASTELDQDLAK	Consensus (smm/nn/sturniolo)	7268	-	-	-	YTCVASTEL	16330	7357	YTCVASTEL	571420	7268	-	-	-	YTCVASTEL	50	1781
HLA-DRB1*15:01	1	1207	1221	GNESSEATSPVNAIY	Consensus (smm/nn/sturniolo)	7269	-	-	-	SSEATSPVN	15540	7269	ATSPVNAIY	2078460	9698	-	-	-	GNESSEATS	-1250	3499
HLA-DRB1*15:01	1	918	932	PRSETKEFTTPEGVP	Consensus (smm/nn/sturniolo)	7275	-	-	-	TKEFTTPEG	15591	7275	TKEFTTPEG	1938550	9611	-	-	-	PRSETKEFT	-1250	3499
HLA-DRB1*15:01	1	847	861	NRVYSDTVQGQLREY	Consensus (smm/nn/sturniolo)	7285	-	-	-	SDTVQGQLR	15685	7285	YSDTVQGQL	811280	7994	-	-	-	VYSDTVQGQ	-150	2963
HLA-DRB1*15:01	1	283	297	KGGDLPSDKAKFENF	Consensus (smm/nn/sturniolo)	7293	-	-	-	LPSDKAKFE	15745	7293	DLPSDKAKF	1226790	8832	-	-	-	LPSDKAKFE	-290	3365
HLA-DRB1*15:01	1	45	59	KQSAKDHIVDPRDNI	Consensus (smm/nn/sturniolo)	7299	-	-	-	DHIVDPRDN	15801	7299	HIVDPRDNI	1130280	8669	-	-	-	KQSAKDHIV	-1250	3499
HLA-DRB1*15:01	1	624	638	PKGRPDRPRDLELTD	Consensus (smm/nn/sturniolo)	7303	-	-	-	GRPDRPRDL	15829	7303	GRPDRPRDL	1685990	9405	-	-	-	PKGRPDRPR	-1250	3499
HLA-DRB1*15:01	1	736	750	GEGTRKNNMEITWTP	Consensus (smm/nn/sturniolo)	7304	-	-	-	GTRKNNMEI	15845	7304	GTRKNNMEI	1434190	9125	-	-	-	GEGTRKNNM	-1250	3499
HLA-DRB1*15:01	1	348	362	LAPGEDGRLVCRANG	Consensus (smm/nn/sturniolo)	7305	-	-	-	DGRLVCRAN	15858	7305	LAPGEDGRL	12021	8791	-	-	-	LAPGEDGRL	40	1855
HLA-DRB1*15:01	1	916	930	DGPRSETKEFTTPEG	Consensus (smm/nn/sturniolo)	7321	-	-	-	RSETKEFTT	16012	7321	TKEFTTPEG	2171610	9748	-	-	-	DGPRSETKE	-1250	3499
HLA-DRB1*15:01	1	1080	1094	TAYTNNQADIATQGW	Consensus (smm/nn/sturniolo)	7332	-	-	-	YTNNQADIA	16105	7332	NQADIATQG	1643820	9365	-	-	-	YTNNQADIA	-140	2918
HLA-DRB1*15:01	1	666	680	EEDQFQPGVWHDHSK	Consensus (smm/nn/sturniolo)	7344	-	-	-	DQFQPGVWH	16205	7344	DQFQPGVWH	626150	7456	-	-	-	FQPGVWHDH	-40	2412
HLA-DRB1*15:01	1	1173	1187	DSLVDYGEGGEGQFN	Consensus (smm/nn/sturniolo)	7357	-	-	-	LVDYGEGGE	17456	7473	LVDYGEGGE	596610	7357	-	-	-	LVDYGEGGE	40	1855
HLA-DRB1*15:01	1	809	823	KGPEPESVIGYSGED	Consensus (smm/nn/sturniolo)	7360	-	-	-	PESVIGYSG	16364	7360	SVIGYSGED	1724160	9441	-	-	-	KGPEPESVI	-1250	3499
HLA-DRB1*15:01	1	909	923	VVVNGRGDGPRSETK	Consensus (smm/nn/sturniolo)	7360	-	-	-	VNGRGDGPR	16361	7360	VNGRGDGPR	724560	7756	-	-	-	VVVNGRGDG	260	512
HLA-DRB1*15:01	1	35	49	NELTQPPTITKQSAK	Consensus (smm/nn/sturniolo)	7384	-	-	-	ELTQPPTIT	16581	7384	NELTQPPTI	1089470	8595	-	-	-	LTQPPTITK	-54	2473
HLA-DRB1*15:01	1	379	393	SAPPNPNREVAGDTI	Consensus (smm/nn/sturniolo)	7399	-	-	-	PNREVAGDT	16715	7399	NREVAGDTI	16621	9383	-	-	-	SAPPNPNRE	-1250	3499
HLA-DRB1*15:01	1	44	58	TKQSAKDHIVDPRDN	Consensus (smm/nn/sturniolo)	7423	-	-	-	TKQSAKDHI	16943	7423	TKQSAKDHI	1043760	8509	-	-	-	TKQSAKDHI	-1250	3499
HLA-DRB1*15:01	1	583	597	AERDQGSYTCVASTE	Consensus (smm/nn/sturniolo)	7446	-	-	-	AERDQGSYT	17181	7446	AERDQGSYT	1154260	8711	-	-	-	AERDQGSYT	-1250	3499
HLA-DRB1*15:01	1	1116	1130	KRSRGGKYPVREKKD	Consensus (smm/nn/sturniolo)	7456	-	-	-	GGKYPVREK	17274	7456	RSRGGKYPV	940790	8296	-	-	-	KRSRGGKYP	-1250	3499
HLA-DRB1*15:01	1	376	390	PLQSAPPNPNREVAG	Consensus (smm/nn/sturniolo)	7478	-	-	-	LQSAPPNPN	17512	7478	LQSAPPNPN	1428180	9117	-	-	-	LQSAPPNPN	70	1574
HLA-DRB1*15:01	1	1117	1131	RSRGGKYPVREKKDV	Consensus (smm/nn/sturniolo)	7529	-	-	-	GGKYPVREK	18042	7529	RSRGGKYPV	1131690	8672	-	-	-	YPVREKKDV	-110	2769
HLA-DRB1*15:01	1	1155	1169	LQGSQTSLDGTIKQQ	Consensus (smm/nn/sturniolo)	7540	-	-	-	QTSLDGTIK	18174	7540	SQTSLDGTI	1927150	9603	-	-	-	LQGSQTSLD	-54	2473
HLA-DRB1*15:01	1	1010	1024	RTQVGSGEAVTEESP	Consensus (smm/nn/sturniolo)	7563	-	-	-	QVGSGEAVT	18414	7563	QVGSGEAVT	1124270	8658	-	-	-	VGSGEAVTE	-90	2659
HLA-DRB1*15:01	1	1174	1188	SLVDYGEGGEGQFNE	Consensus (smm/nn/sturniolo)	7568	-	-	-	LVDYGEGGE	30814	8323	LVDYGEGGE	660860	7568	-	-	-	LVDYGEGGE	40	1855
HLA-DRB1*15:01	1	941	955	RQPNLETINLEWDHP	Consensus (smm/nn/sturniolo)	7573	-	-	-	ETINLEWDH	18532	7573	NLETINLEW	846210	8079	-	-	-	LETINLEWD	-170	3045
HLA-DRB1*15:01	1	822	836	EDYPRAAPTEVKVRV	Consensus (smm/nn/sturniolo)	7575	-	-	-	YPRAAPTEV	18552	7575	YPRAAPTEV	1064950	8549	-	-	-	YPRAAPTEV	-50	2419
HLA-DRB1*15:01	1	107	121	GRPEEYEGEYQCFAR	Consensus (smm/nn/sturniolo)	7583	-	-	-	PEEYEGEYQ	18644	7583	YEGEYQCFA	871980	8140	-	-	-	YEGEYQCFA	-210	3183
HLA-DRB1*15:01	1	921	935	ETKEFTTPEGVPSAP	Consensus (smm/nn/sturniolo)	7583	-	-	-	FTTPEGVPS	18647	7583	FTTPEGVPS	1510490	9219	-	-	-	FTTPEGVPS	-80	26
HLA-DRB1*15:01	1	719	733	RYRTSGAPPESNPGD	Consensus (smm/nn/sturniolo)	7590	-	-	-	YRTSGAPPE	18728	7590	RYRTSGAPP	931930	8276	-	-	-	YRTSGAPPE	-70	2540
HLA-DRB1*15:01	1	821	835	GEDYPRAAPTEVKVR	Consensus (smm/nn/sturniolo)	7593	-	-	-	YPRAAPTEV	18764	7593	YPRAAPTEV	1037480	8496	-	-	-	YPRAAPTEV	-50	2419
HLA-DRB1*15:01	1	1206	1220	EGNESSEATSPVNAI	Consensus (smm/nn/sturniolo)	7595	-	-	-	ESSEATSPV	18785	7595	ESSEATSPV	2645260	9912	-	-	-	EGNESSEAT	-1250	3499
HLA-DRB1*15:01	1	1157	1171	GSQTSLDGTIKQQES	Consensus (smm/nn/sturniolo)	7608	-	-	-	QTSLDGTIK	18929	7608	LDGTIKQQE	1126310	8661	-	-	-	LDGTIKQQE	-390	3461
HLA-DRB1*15:01	1	1141	1155	EDGSFDYSDEDNKPL	Consensus (smm/nn/sturniolo)	7611	-	-	-	GSFDYSDED	18966	7611	FDYSDEDNK	1560140	9276	-	-	-	YSDEDNKPL	-230	3240
HLA-DRB1*15:01	1	109	123	PEEYEGEYQCFARNK	Consensus (smm/nn/sturniolo)	7637	-	-	-	EGEYQCFAR	19271	7637	YEGEYQCFA	8615	8116	-	-	-	YEGEYQCFA	-210	3183
HLA-DRB1*15:01	1	945	959	LETINLEWDHPEHPN	Consensus (smm/nn/sturniolo)	7671	-	-	-	INLEWDHPE	19708	7671	INLEWDHPE	911010	8229	-	-	-	INLEWDHPE	-50	2419
HLA-DRB1*15:01	1	301	315	LRITNVSEEDSGEYF	Consensus (smm/nn/sturniolo)	7674	-	-	-	ITNVSEEDS	19746	7674	VSEEDSGEY	1798350	9504	-	-	-	LRITNVSEE	150	1034
HLA-DRB1*15:01	1	1142	1156	DGSFDYSDEDNKPLQ	Consensus (smm/nn/sturniolo)	7683	-	-	-	YSDEDNKPL	19858	7683	FDYSDEDNK	1550230	9265	-	-	-	YSDEDNKPL	-230	3240
HLA-DRB1*15:01	1	1156	1170	QGSQTSLDGTIKQQE	Consensus (smm/nn/sturniolo)	7684	-	-	-	QTSLDGTIK	19872	7684	LDGTIKQQE	1133430	8675	-	-	-	LDGTIKQQE	-390	3461
HLA-DRB1*15:01	1	143	157	PKENLDPVVVQEGAP	Consensus (smm/nn/sturniolo)	7685	-	-	-	LDPVVVQEG	19879	7685	PKENLDPVV	1428290	9117	-	-	-	LDPVVVQEG	-220	3212
HLA-DRB1*15:01	1	1143	1157	GSFDYSDEDNKPLQG	Consensus (smm/nn/sturniolo)	7739	-	-	-	YSDEDNKPL	20546	7739	FDYSDEDNK	1535420	9248	-	-	-	YSDEDNKPL	-230	3240
HLA-DRB1*15:01	1	1118	1132	SRGGKYPVREKKDVP	Consensus (smm/nn/sturniolo)	7750	-	-	-	GGKYPVREK	20700	7750	YPVREKKDV	1483280	9186	-	-	-	YPVREKKDV	-110	2769
HLA-DRB1*15:01	1	377	391	LQSAPPNPNREVAGD	Consensus (smm/nn/sturniolo)	7752	-	-	-	LQSAPPNPN	20721	7752	LQSAPPNPN	1672350	9393	-	-	-	LQSAPPNPN	70	1574
HLA-DRB1*15:01	1	1125	1139	VREKKDVPLGPEDPK	Consensus (smm/nn/sturniolo)	7756	-	-	-	VREKKDVPL	20780	7756	VREKKDVPL	1372580	9043	-	-	-	VREKKDVPL	70	1574
HLA-DRB1*15:01	1	1145	1159	FDYSDEDNKPLQGSQ	Consensus (smm/nn/sturniolo)	7761	-	-	-	YSDEDNKPL	20840	7761	FDYSDEDNK	16311	9353	-	-	-	YSDEDNKPL	-230	3240
HLA-DRB1*15:01	1	1124	1138	PVREKKDVPLGPEDP	Consensus (smm/nn/sturniolo)	7765	-	-	-	VREKKDVPL	20899	7765	VREKKDVPL	1231590	8840	-	-	-	VREKKDVPL	70	1574
HLA-DRB1*15:01	1	948	962	INLEWDHPEHPNGIM	Consensus (smm/nn/sturniolo)	7777	-	-	-	DHPEHPNGI	21055	7777	INLEWDHPE	892210	8187	-	-	-	INLEWDHPE	-50	2419
HLA-DRB1*15:01	1	1205	1219	TEGNESSEATSPVNA	Consensus (smm/nn/sturniolo)	7802	-	-	-	SSEATSPVN	21408	7802	TEGNESSEA	2297550	9803	-	-	-	TEGNESSEA	-1250	3499
HLA-DRB1*15:01	1	628	642	PDRPRDLELTDLAER	Consensus (smm/nn/sturniolo)	7824	-	-	-	RDLELTDLA	21723	7824	RDLELTDLA	1039920	85	-	-	-	LELTDLAER	0	2095
HLA-DRB1*15:01	1	720	734	YRTSGAPPESNPGDV	Consensus (smm/nn/sturniolo)	7825	-	-	-	YRTSGAPPE	21736	7825	YRTSGAPPE	1742140	9457	-	-	-	YRTSGAPPE	-70	2540
HLA-DRB1*15:01	1	1144	1158	SFDYSDEDNKPLQGS	Consensus (smm/nn/sturniolo)	7847	-	-	-	YSDEDNKPL	22060	7847	FDYSDEDNK	1608790	9330	-	-	-	YSDEDNKPL	-230	3240
HLA-DRB1*15:01	1	808	822	GKGPEPESVIGYSGE	Consensus (smm/nn/sturniolo)	7848	-	-	-	PESVIGYSG	22064	7848	KGPEPESVI	2187080	9756	-	-	-	GKGPEPESV	-1250	3499
HLA-DRB1*15:01	1	949	963	NLEWDHPEHPNGIMI	Consensus (smm/nn/sturniolo)	7881	-	-	-	DHPEHPNGI	22532	7881	DHPEHPNGI	1042370	8505	-	-	-	LEWDHPEHP	-230	3240
HLA-DRB1*15:01	1	807	821	FGKGPEPESVIGYSG	Consensus (smm/nn/sturniolo)	7882	-	-	-	KGPEPESVI	22551	7882	FGKGPEPES	2140190	9733	-	-	-	FGKGPEPES	-150	2963
HLA-DRB1*15:01	1	950	964	LEWDHPEHPNGIMIG	Consensus (smm/nn/sturniolo)	7884	-	-	-	DHPEHPNGI	22592	7884	DHPEHPNGI	1131890	8672	-	-	-	LEWDHPEHP	-230	3240
HLA-DRB1*15:01	1	1204	1218	ETEGNESSEATSPVN	Consensus (smm/nn/sturniolo)	7902	-	-	-	ESSEATSPV	22867	7902	TEGNESSEA	2346080	9822	-	-	-	ETEGNESSE	-1250	3499
HLA-DRB1*15:01	1	626	640	GRPDRPRDLELTDLA	Consensus (smm/nn/sturniolo)	7925	-	-	-	GRPDRPRDL	23225	7925	RDLELTDLA	1371390	9041	-	-	-	GRPDRPRDL	-1250	3499
HLA-DRB1*15:01	1	306	320	VSEEDSGEYFCLASN	Consensus (smm/nn/sturniolo)	7933	-	-	-	SGEYFCLAS	23343	7933	VSEEDSGEY	967480	8353	-	-	-	VSEEDSGEY	-240	3265
HLA-DRB1*15:01	1	727	741	PESNPGDVKGEGTRK	Consensus (smm/nn/sturniolo)	7934	-	-	-	PGDVKGEGT	23347	7934	DVKGEGTRK	1879360	9569	-	-	-	PESNPGDVK	-1250	3499
HLA-DRB1*15:01	1	947	961	TINLEWDHPEHPNGI	Consensus (smm/nn/sturniolo)	7952	-	-	-	INLEWDHPE	23618	7952	INLEWDHPE	948450	8312	-	-	-	INLEWDHPE	-50	2419
HLA-DRB1*15:01	1	951	965	EWDHPEHPNGIMIGY	Consensus (smm/nn/sturniolo)	7990	-	-	-	DHPEHPNGI	24248	7990	WDHPEHPNG	1102430	8619	-	-	-	WDHPEHPNG	-340	3424
HLA-DRB1*15:01	1	946	960	ETINLEWDHPEHPNG	Consensus (smm/nn/sturniolo)	8003	-	-	-	INLEWDHPE	24453	8003	INLEWDHPE	932350	8277	-	-	-	INLEWDHPE	-50	2419
HLA-DRB1*15:01	1	108	122	RPEEYEGEYQCFARN	Consensus (smm/nn/sturniolo)	8019	-	-	-	EGEYQCFAR	25712	8081	YEGEYQCFA	821720	8019	-	-	-	YEGEYQCFA	-210	3183
HLA-DRB1*15:01	1	1158	1172	SQTSLDGTIKQQESD	Consensus (smm/nn/sturniolo)	8028	-	-	-	TSLDGTIKQ	24836	8028	LDGTIKQQE	1087460	8591	-	-	-	LDGTIKQQE	-390	3461
HLA-DRB1*15:01	1	910	924	VVNGRGDGPRSETKE	Consensus (smm/nn/sturniolo)	8037	-	-	-	NGRGDGPRS	29984	8287	VNGRGDGPR	829060	8037	-	-	-	VVNGRGDGP	130	1161
HLA-DRB1*15:01	1	1014	1028	GSGEAVTEESPAPPN	Consensus (smm/nn/sturniolo)	8087	-	-	-	AVTEESPAP	25834	8087	VTEESPAPP	2789680	9939	-	-	-	VTEESPAPP	-310	3392
HLA-DRB1*15:01	1	1015	1029	SGEAVTEESPAPPNE	Consensus (smm/nn/sturniolo)	8112	-	-	-	AVTEESPAP	26287	8112	VTEESPAPP	2630280	9909	-	-	-	VTEESPAPP	-310	3392
HLA-DRB1*15:01	1	303	317	ITNVSEEDSGEYFCL	Consensus (smm/nn/sturniolo)	8146	-	-	-	VSEEDSGEY	26949	8146	VSEEDSGEY	1544190	9258	-	-	-	ITNVSEEDS	-130	2867
HLA-DRB1*15:01	1	1016	1030	GEAVTEESPAPPNEG	Consensus (smm/nn/sturniolo)	8165	-	-	-	AVTEESPAP	27331	8165	VTEESPAPP	2514510	9879	-	-	-	VTEESPAPP	-310	3392
HLA-DRB1*15:01	1	911	925	VNGRGDGPRSETKEF	Consensus (smm/nn/sturniolo)	8191	-	-	-	VNGRGDGPR	44465	8760	VNGRGDGPR	894030	8191	-	-	-	VNGRGDGPR	-20	2277
HLA-DRB1*15:01	1	106	120	GGRPEEYEGEYQCFA	Consensus (smm/nn/sturniolo)	8196	-	-	-	PEEYEGEYQ	27972	8196	YEGEYQCFA	965920	8350	-	-	-	YEGEYQCFA	-210	3183
HLA-DRB1*15:01	1	1203	1217	EETEGNESSEATSPV	Consensus (smm/nn/sturniolo)	8214	-	-	-	EGNESSEAT	28351	8214	TEGNESSEA	2397790	9842	-	-	-	EETEGNESS	-1250	3499
HLA-DRB1*15:01	1	302	316	RITNVSEEDSGEYFC	Consensus (smm/nn/sturniolo)	8222	-	-	-	VSEEDSGEY	28513	8222	VSEEDSGEY	17732	9482	-	-	-	ITNVSEEDS	-130	2867
HLA-DRB1*15:01	1	1023	1037	SPAPPNEGNHTKKTV	Consensus (smm/nn/sturniolo)	8229	-	-	-	APPNEGNHT	28674	8229	APPNEGNHT	1313530	8961	-	-	-	SPAPPNEGN	-1250	3499
HLA-DRB1*15:01	1	1193	1207	IGQYTVKKDKEETEG	Consensus (smm/nn/sturniolo)	8308	-	-	-	IGQYTVKKD	30440	8308	IGQYTVKKD	1548790	9263	-	-	-	IGQYTVKKD	50	1713
HLA-DRB1*15:01	1	625	639	KGRPDRPRDLELTDL	Consensus (smm/nn/sturniolo)	8340	-	-	-	GRPDRPRDL	31227	8340	GRPDRPRDL	1710190	9428	-	-	-	KGRPDRPRD	-1250	3499
HLA-DRB1*15:01	1	378	392	QSAPPNPNREVAGDT	Consensus (smm/nn/sturniolo)	8356	-	-	-	APPNPNREV	31605	8356	QSAPPNPNR	2100640	9711	-	-	-	QSAPPNPNR	-1250	3499
HLA-DRB1*15:01	1	726	740	PPESNPGDVKGEGTR	Consensus (smm/nn/sturniolo)	8359	-	-	-	PGDVKGEGT	31713	8359	GDVKGEGTR	24316	9854	-	-	-	PPESNPGDV	-1250	3499
HLA-DRB1*15:01	1	1168	1182	QQESDDSLVDYGEGG	Consensus (smm/nn/sturniolo)	8364	-	-	-	DSLVDYGEG	31819	8364	SLVDYGEGG	1938690	9611	-	-	-	QQESDDSLV	-1250	3499
HLA-DRB1*15:01	1	101	115	IDFRSGGRPEEYEGE	Consensus (smm/nn/sturniolo)	8376	-	-	-	IDFRSGGRP	32121	8376	IDFRSGGRP	1086640	8590	-	-	-	FRSGGRPEE	80	1504
HLA-DRB1*15:01	1	1175	1189	LVDYGEGGEGQFNED	Consensus (smm/nn/sturniolo)	8390	-	-	-	LVDYGEGGE	50000	8877	LVDYGEGGE	985050	8390	-	-	-	LVDYGEGGE	40	1855
HLA-DRB1*15:01	1	304	318	TNVSEEDSGEYFCLA	Consensus (smm/nn/sturniolo)	8402	-	-	-	VSEEDSGEY	32772	8402	VSEEDSGEY	1495370	9201	-	-	-	VSEEDSGEY	-240	3265
HLA-DRB1*15:01	1	1012	1026	QVGSGEAVTEESPAP	Consensus (smm/nn/sturniolo)	8404	-	-	-	QVGSGEAVT	32836	8404	QVGSGEAVT	1745770	9460	-	-	-	VGSGEAVTE	-90	2659
HLA-DRB1*15:01	1	627	641	RPDRPRDLELTDLAE	Consensus (smm/nn/sturniolo)	8417	-	-	-	RDLELTDLA	33172	8417	RDLELTDLA	1285130	8920	-	-	-	RPDRPRDLE	-1250	3499
HLA-DRB1*15:01	1	1159	1173	QTSLDGTIKQQESDD	Consensus (smm/nn/sturniolo)	8427	-	-	-	DGTIKQQES	33440	8427	LDGTIKQQE	1187170	8766	-	-	-	LDGTIKQQE	-390	3461
HLA-DRB1*15:01	1	305	319	NVSEEDSGEYFCLAS	Consensus (smm/nn/sturniolo)	8452	-	-	-	SEEDSGEYF	34108	8452	VSEEDSGEY	1062990	8546	-	-	-	VSEEDSGEY	-240	3265
HLA-DRB1*15:01	1	1013	1027	VGSGEAVTEESPAPP	Consensus (smm/nn/sturniolo)	8475	-	-	-	AVTEESPAP	34750	8475	VTEESPAPP	30039	9968	-	-	-	VGSGEAVTE	-90	2659
HLA-DRB1*15:01	1	1017	1031	EAVTEESPAPPNEGN	Consensus (smm/nn/sturniolo)	8495	-	-	-	TEESPAPPN	35281	8495	VTEESPAPP	2492870	9873	-	-	-	VTEESPAPP	-310	3392
HLA-DRB1*15:01	1	725	739	APPESNPGDVKGEGT	Consensus (smm/nn/sturniolo)	8496	-	-	-	PESNPGDVK	35286	8496	NPGDVKGEG	27901	9939	-	-	-	APPESNPGD	-1250	3499
HLA-DRB1*15:01	1	103	117	FRSGGRPEEYEGEYQ	Consensus (smm/nn/sturniolo)	8536	-	-	-	RSGGRPEEY	36478	8536	PEEYEGEYQ	1934460	9608	-	-	-	FRSGGRPEE	80	1504
HLA-DRB1*15:01	1	105	119	SGGRPEEYEGEYQCF	Consensus (smm/nn/sturniolo)	8546	-	-	-	PEEYEGEYQ	36792	8546	PEEYEGEYQ	1845880	9541	-	-	-	SGGRPEEYE	-1250	3499
HLA-DRB1*15:01	1	104	118	RSGGRPEEYEGEYQC	Consensus (smm/nn/sturniolo)	8566	-	-	-	PEEYEGEYQ	37455	8566	RPEEYEGEY	1902910	9586	-	-	-	RSGGRPEEY	-1250	3499
HLA-DRB1*15:01	1	1022	1036	ESPAPPNEGNHTKKT	Consensus (smm/nn/sturniolo)	8572	-	-	-	APPNEGNHT	37665	8572	APPNEGNHT	1350770	9014	-	-	-	ESPAPPNEG	-1250	3499
HLA-DRB1*15:01	1	801	815	VQAENDFGKGPEPES	Consensus (smm/nn/sturniolo)	8622	-	-	-	ENDFGKGPE	39292	8622	DFGKGPEPE	1706820	9425	-	-	-	VQAENDFGK	-10	2210
HLA-DRB1*15:01	1	1024	1038	PAPPNEGNHTKKTVP	Consensus (smm/nn/sturniolo)	8670	-	-	-	EGNHTKKTV	41024	8670	APPNEGNHT	1340830	90	-	-	-	PAPPNEGNH	-1250	3499
HLA-DRB1*15:01	1	1019	1033	VTEESPAPPNEGNHT	Consensus (smm/nn/sturniolo)	8690	-	-	-	VTEESPAPP	41756	8690	APPNEGNHT	2012580	9660	-	-	-	VTEESPAPP	-310	3392
HLA-DRB1*15:01	1	1179	1193	GEGGEGQFNEDGSFI	Consensus (smm/nn/sturniolo)	8711	-	-	-	EGQFNEDGS	42534	8711	QFNEDGSFI	1740150	9455	-	-	-	GEGGEGQFN	-1250	3499
HLA-DRB1*15:01	1	800	814	RVQAENDFGKGPEPE	Consensus (smm/nn/sturniolo)	8726	-	-	-	ENDFGKGPE	43097	8726	RVQAENDFG	1695470	9415	-	-	-	VQAENDFGK	-10	2210
HLA-DRB1*15:01	1	913	927	GRGDGPRSETKEFTT	Consensus (smm/nn/sturniolo)	8729	-	-	-	PRSETKEFT	43245	8729	PRSETKEFT	2377280	9835	-	-	-	GRGDGPRSE	-1250	3499
HLA-DRB1*15:01	1	802	816	QAENDFGKGPEPESV	Consensus (smm/nn/sturniolo)	8733	-	-	-	ENDFGKGPE	43379	8733	FGKGPEPES	1663880	9385	-	-	-	FGKGPEPES	-150	2963
HLA-DRB1*15:01	1	915	929	GDGPRSETKEFTTPE	Consensus (smm/nn/sturniolo)	8759	-	-	-	RSETKEFTT	44410	8759	PRSETKEFT	2223230	9772	-	-	-	GDGPRSETK	-1250	3499
HLA-DRB1*15:01	1	1018	1032	AVTEESPAPPNEGNH	Consensus (smm/nn/sturniolo)	8769	-	-	-	TEESPAPPN	44876	8769	VTEESPAPP	2542970	9887	-	-	-	VTEESPAPP	-310	3392
HLA-DRB1*15:01	1	1020	1034	TEESPAPPNEGNHTK	Consensus (smm/nn/sturniolo)	8772	-	-	-	APPNEGNHT	44966	8772	APPNEGNHT	2019450	9664	-	-	-	TEESPAPPN	-1250	3499
HLA-DRB1*15:01	1	1011	1025	TQVGSGEAVTEESPA	Consensus (smm/nn/sturniolo)	8776	-	-	-	QVGSGEAVT	45154	8776	QVGSGEAVT	1481980	9185	-	-	-	VGSGEAVTE	-90	2659
HLA-DRB1*15:01	1	803	817	AENDFGKGPEPESVI	Consensus (smm/nn/sturniolo)	8825	-	-	-	GKGPEPESV	47440	8825	FGKGPEPES	1526890	9239	-	-	-	FGKGPEPES	-150	2963
HLA-DRB1*15:01	1	914	928	RGDGPRSETKEFTTP	Consensus (smm/nn/sturniolo)	8827	-	-	-	RSETKEFTT	47552	8827	PRSETKEFT	2426680	9852	-	-	-	RGDGPRSET	-1250	3499
HLA-DRB1*15:01	1	1021	1035	EESPAPPNEGNHTKK	Consensus (smm/nn/sturniolo)	8846	-	-	-	APPNEGNHT	48497	8846	APPNEGNHT	17209	9438	-	-	-	EESPAPPNE	-1250	3499
HLA-DRB1*15:01	1	1201	1215	DKEETEGNESSEATS	Consensus (smm/nn/sturniolo)	8853	-	-	-	EGNESSEAT	48797	8853	TEGNESSEA	2310690	9809	-	-	-	DKEETEGNE	-1250	3499
HLA-DRB1*15:01	1	1202	1216	KEETEGNESSEATSP	Consensus (smm/nn/sturniolo)	8871	-	-	-	EGNESSEAT	49690	8871	TEGNESSEA	2351950	9824	-	-	-	KEETEGNES	-1250	3499
HLA-DRB1*15:01	1	721	735	RTSGAPPESNPGDVK	Consensus (smm/nn/sturniolo)	8872	-	-	-	GAPPESNPG	49705	8872	GAPPESNPG	2416050	9848	-	-	-	RTSGAPPES	-1250	3499
HLA-DRB1*15:01	1	102	116	DFRSGGRPEEYEGEY	Consensus (smm/nn/sturniolo)	8877	-	-	-	DFRSGGRPE	50000	8877	DFRSGGRPE	1546330	9261	-	-	-	FRSGGRPEE	80	1504
HLA-DRB1*15:01	1	591	605	TCVASTELDQDLAKA	Consensus (smm/nn/sturniolo)	8877	-	-	-	ASTELDQDL	50000	8877	ELDQDLAKA	2492250	9872	-	-	-	VASTELDQD	-250	3287
HLA-DRB1*15:01	1	722	736	TSGAPPESNPGDVKG	Consensus (smm/nn/sturniolo)	8877	-	-	-	GAPPESNPG	50000	8877	GAPPESNPG	2427470	9853	-	-	-	TSGAPPESN	-1250	3499
HLA-DRB1*15:01	1	723	737	SGAPPESNPGDVKGE	Consensus (smm/nn/sturniolo)	8877	-	-	-	GAPPESNPG	50000	8877	GAPPESNPG	2415710	9848	-	-	-	SGAPPESNP	-1250	3499
HLA-DRB1*15:01	1	724	738	GAPPESNPGDVKGEG	Consensus (smm/nn/sturniolo)	8877	-	-	-	GAPPESNPG	50000	8877	GAPPESNPG	2417590	9849	-	-	-	GAPPESNPG	-1250	3499
HLA-DRB1*15:01	1	804	818	ENDFGKGPEPESVIG	Consensus (smm/nn/sturniolo)	8877	-	-	-	KGPEPESVI	50000	8877	FGKGPEPES	1533960	9247	-	-	-	FGKGPEPES	-150	2963
HLA-DRB1*15:01	1	805	819	NDFGKGPEPESVIGY	Consensus (smm/nn/sturniolo)	8877	-	-	-	KGPEPESVI	50000	8877	FGKGPEPES	1696440	9416	-	-	-	FGKGPEPES	-150	2963
HLA-DRB1*15:01	1	806	820	DFGKGPEPESVIGYS	Consensus (smm/nn/sturniolo)	8877	-	-	-	KGPEPESVI	50000	8877	FGKGPEPES	1782040	9490	-	-	-	FGKGPEPES	-150	2963
HLA-DRB1*15:01	1	912	926	NGRGDGPRSETKEFT	Consensus (smm/nn/sturniolo)	8877	-	-	-	NGRGDGPRS	50000	8877	NGRGDGPRS	1846140	9541	-	-	-	NGRGDGPRS	-1250	3499
HLA-DRB1*15:01	1	1126	1140	REKKDVPLGPEDPKE	Consensus (smm/nn/sturniolo)	8877	-	-	-	DVPLGPEDP	50000	8877	KDVPLGPED	2168540	9747	-	-	-	VPLGPEDPK	-290	3365
HLA-DRB1*15:01	1	1127	1141	EKKDVPLGPEDPKEE	Consensus (smm/nn/sturniolo)	8877	-	-	-	DVPLGPEDP	50000	8877	KDVPLGPED	1981040	9640	-	-	-	LGPEDPKEE	-220	3212
HLA-DRB1*15:01	1	1128	1142	KKDVPLGPEDPKEED	Consensus (smm/nn/sturniolo)	8877	-	-	-	DVPLGPEDP	50000	8877	VPLGPEDPK	18951	9580	-	-	-	LGPEDPKEE	-220	3212
HLA-DRB1*15:01	1	1129	1143	KDVPLGPEDPKEEDG	Consensus (smm/nn/sturniolo)	8877	-	-	-	LGPEDPKEE	50000	8877	VPLGPEDPK	1934780	9608	-	-	-	LGPEDPKEE	-220	3212
HLA-DRB1*15:01	1	1130	1144	DVPLGPEDPKEEDGS	Consensus (smm/nn/sturniolo)	8877	-	-	-	LGPEDPKEE	50000	8877	VPLGPEDPK	2024270	9667	-	-	-	LGPEDPKEE	-220	3212
HLA-DRB1*15:01	1	1131	1145	VPLGPEDPKEEDGSF	Consensus (smm/nn/sturniolo)	8877	-	-	-	LGPEDPKEE	50000	8877	VPLGPEDPK	2066760	9691	-	-	-	LGPEDPKEE	-220	3212
HLA-DRB1*15:01	1	1132	1146	PLGPEDPKEEDGSFD	Consensus (smm/nn/sturniolo)	8877	-	-	-	LGPEDPKEE	50000	8877	LGPEDPKEE	2274520	9794	-	-	-	LGPEDPKEE	-220	3212
HLA-DRB1*15:01	1	1133	1147	LGPEDPKEEDGSFDY	Consensus (smm/nn/sturniolo)	8877	-	-	-	PKEEDGSFD	50000	8877	LGPEDPKEE	2326640	9815	-	-	-	LGPEDPKEE	-220	3212
HLA-DRB1*15:01	1	1134	1148	GPEDPKEEDGSFDYS	Consensus (smm/nn/sturniolo)	8877	-	-	-	KEEDGSFDY	50000	8877	EDPKEEDGS	2623340	9907	-	-	-	GPEDPKEED	-1250	3499
HLA-DRB1*15:01	1	1135	1149	PEDPKEEDGSFDYSD	Consensus (smm/nn/sturniolo)	8877	-	-	-	KEEDGSFDY	50000	8877	PKEEDGSFD	2421250	9850	-	-	-	PEDPKEEDG	-1250	3499
HLA-DRB1*15:01	1	1136	1150	EDPKEEDGSFDYSDE	Consensus (smm/nn/sturniolo)	8877	-	-	-	KEEDGSFDY	50000	8877	PKEEDGSFD	23652	9829	-	-	-	EDPKEEDGS	-1250	3499
HLA-DRB1*15:01	1	1137	1151	DPKEEDGSFDYSDED	Consensus (smm/nn/sturniolo)	8877	-	-	-	KEEDGSFDY	50000	8877	EDGSFDYSD	2442730	9857	-	-	-	DPKEEDGSF	-1250	3499
HLA-DRB1*15:01	1	1138	1152	PKEEDGSFDYSDEDN	Consensus (smm/nn/sturniolo)	8877	-	-	-	GSFDYSDED	50000	8877	GSFDYSDED	2387280	9838	-	-	-	PKEEDGSFD	-1250	3499
HLA-DRB1*15:01	1	1139	1153	KEEDGSFDYSDEDNK	Consensus (smm/nn/sturniolo)	8877	-	-	-	KEEDGSFDY	50000	8877	FDYSDEDNK	20221	9666	-	-	-	FDYSDEDNK	-520	3492
HLA-DRB1*15:01	1	1140	1154	EEDGSFDYSDEDNKP	Consensus (smm/nn/sturniolo)	8877	-	-	-	GSFDYSDED	50000	8877	FDYSDEDNK	1934150	9607	-	-	-	FDYSDEDNK	-520	3492
HLA-DRB1*15:01	1	1167	1181	KQQESDDSLVDYGEG	Consensus (smm/nn/sturniolo)	8877	-	-	-	QESDDSLVD	50000	8877	KQQESDDSL	23174	9811	-	-	-	KQQESDDSL	-1250	3499
HLA-DRB1*15:01	1	1176	1190	VDYGEGGEGQFNEDG	Consensus (smm/nn/sturniolo)	8877	-	-	-	YGEGGEGQF	50000	8877	VDYGEGGEG	2018780	9664	-	-	-	VDYGEGGEG	-80	26
HLA-DRB1*15:01	1	1177	1191	DYGEGGEGQFNEDGS	Consensus (smm/nn/sturniolo)	8877	-	-	-	GEGQFNEDG	50000	8877	YGEGGEGQF	2727480	9929	-	-	-	YGEGGEGQF	-310	3392
HLA-DRB1*15:01	1	1178	1192	YGEGGEGQFNEDGSF	Consensus (smm/nn/sturniolo)	8877	-	-	-	EGQFNEDGS	50000	8877	YGEGGEGQF	2692820	9922	-	-	-	YGEGGEGQF	-310	3392
HLA-DRB1*15:01	1	1194	1208	GQYTVKKDKEETEGN	Consensus (smm/nn/sturniolo)	8877	-	-	-	VKKDKEETE	50000	8877	TVKKDKEET	1714910	9433	-	-	-	VKKDKEETE	-290	3365
HLA-DRB1*15:01	1	1195	1209	QYTVKKDKEETEGNE	Consensus (smm/nn/sturniolo)	8877	-	-	-	VKKDKEETE	50000	8877	VKKDKEETE	1696380	9415	-	-	-	VKKDKEETE	-290	3365
HLA-DRB1*15:01	1	1196	1210	YTVKKDKEETEGNES	Consensus (smm/nn/sturniolo)	8877	-	-	-	VKKDKEETE	50000	8877	VKKDKEETE	1802390	9507	-	-	-	VKKDKEETE	-290	3365
HLA-DRB1*15:01	1	1197	1211	TVKKDKEETEGNESS	Consensus (smm/nn/sturniolo)	8877	-	-	-	VKKDKEETE	50000	8877	TVKKDKEET	1759360	9471	-	-	-	VKKDKEETE	-290	3365
HLA-DRB1*15:01	1	1198	1212	VKKDKEETEGNESSE	Consensus (smm/nn/sturniolo)	8877	-	-	-	VKKDKEETE	50000	8877	VKKDKEETE	1964140	9629	-	-	-	VKKDKEETE	-290	3365
HLA-DRB1*15:01	1	1199	1213	KKDKEETEGNESSEA	Consensus (smm/nn/sturniolo)	8877	-	-	-	KEETEGNES	50000	8877	KDKEETEGN	2122440	9723	-	-	-	KKDKEETEG	-1250	3499
HLA-DRB1*15:01	1	1200	1214	KDKEETEGNESSEAT	Consensus (smm/nn/sturniolo)	8877	-	-	-	TEGNESSEA	50000	8877	KDKEETEGN	2099620	9710	-	-	-	KDKEETEGN	-1250	3499

## Sheet: Table S2. IEDB.DRB1.1502
allele	seq_num	start	end	peptide	method	percentile_rank	comblib_core	comblib_score	comblib_rank	smm_align_core	smm_align_ic50	smm_align_rank	nn_align_core	nn_align_ic50	nn_align_rank	netmhciipan_core	netmhciipan_ic50	netmhciipan_rank	sturniolo_core	sturniolo_score	sturniolo_rank
HLA-DRB1*15:02	1	963	977	IGYTLKYVAFNGTKV	sturniolo	11	-	-	-	-	-	-	-	-	-	-	-	-	YVAFNGTKV	550	11
HLA-DRB1*15:02	1	964	978	GYTLKYVAFNGTKVG	sturniolo	11	-	-	-	-	-	-	-	-	-	-	-	-	YVAFNGTKV	550	11
HLA-DRB1*15:02	1	965	979	YTLKYVAFNGTKVGK	sturniolo	11	-	-	-	-	-	-	-	-	-	-	-	-	YVAFNGTKV	550	11
HLA-DRB1*15:02	1	966	980	TLKYVAFNGTKVGKQ	sturniolo	11	-	-	-	-	-	-	-	-	-	-	-	-	YVAFNGTKV	550	11
HLA-DRB1*15:02	1	967	981	LKYVAFNGTKVGKQI	sturniolo	11	-	-	-	-	-	-	-	-	-	-	-	-	YVAFNGTKV	550	11
HLA-DRB1*15:02	1	968	982	KYVAFNGTKVGKQIV	sturniolo	11	-	-	-	-	-	-	-	-	-	-	-	-	YVAFNGTKV	550	11
HLA-DRB1*15:02	1	969	983	YVAFNGTKVGKQIVE	sturniolo	11	-	-	-	-	-	-	-	-	-	-	-	-	YVAFNGTKV	550	11
HLA-DRB1*15:02	1	436	450	RNQLIRVILYNRTRL	sturniolo	15	-	-	-	-	-	-	-	-	-	-	-	-	VILYNRTRL	530	15
HLA-DRB1*15:02	1	437	451	NQLIRVILYNRTRLD	sturniolo	15	-	-	-	-	-	-	-	-	-	-	-	-	VILYNRTRL	530	15
HLA-DRB1*15:02	1	438	452	QLIRVILYNRTRLDC	sturniolo	15	-	-	-	-	-	-	-	-	-	-	-	-	VILYNRTRL	530	15
HLA-DRB1*15:02	1	439	453	LIRVILYNRTRLDCP	sturniolo	15	-	-	-	-	-	-	-	-	-	-	-	-	VILYNRTRL	530	15
HLA-DRB1*15:02	1	440	454	IRVILYNRTRLDCPF	sturniolo	15	-	-	-	-	-	-	-	-	-	-	-	-	VILYNRTRL	530	15
HLA-DRB1*15:02	1	441	455	RVILYNRTRLDCPFF	sturniolo	15	-	-	-	-	-	-	-	-	-	-	-	-	VILYNRTRL	530	15
HLA-DRB1*15:02	1	442	456	VILYNRTRLDCPFFG	sturniolo	15	-	-	-	-	-	-	-	-	-	-	-	-	VILYNRTRL	530	15
HLA-DRB1*15:02	1	472	486	NLDGGNYHVYENGSL	sturniolo	23	-	-	-	-	-	-	-	-	-	-	-	-	YHVYENGSL	5	23
HLA-DRB1*15:02	1	473	487	LDGGNYHVYENGSLE	sturniolo	23	-	-	-	-	-	-	-	-	-	-	-	-	YHVYENGSL	5	23
HLA-DRB1*15:02	1	474	488	DGGNYHVYENGSLEI	sturniolo	23	-	-	-	-	-	-	-	-	-	-	-	-	YHVYENGSL	5	23
HLA-DRB1*15:02	1	475	489	GGNYHVYENGSLEIK	sturniolo	23	-	-	-	-	-	-	-	-	-	-	-	-	YHVYENGSL	5	23
HLA-DRB1*15:02	1	476	490	GNYHVYENGSLEIKM	sturniolo	23	-	-	-	-	-	-	-	-	-	-	-	-	YHVYENGSL	5	23
HLA-DRB1*15:02	1	477	491	NYHVYENGSLEIKMI	sturniolo	23	-	-	-	-	-	-	-	-	-	-	-	-	YHVYENGSL	5	23
HLA-DRB1*15:02	1	478	492	YHVYENGSLEIKMIR	sturniolo	23	-	-	-	-	-	-	-	-	-	-	-	-	YHVYENGSL	5	23
HLA-DRB1*15:02	1	689	703	VLRLSPYVNYQFRVI	sturniolo	23	-	-	-	-	-	-	-	-	-	-	-	-	YVNYQFRVI	5	23
HLA-DRB1*15:02	1	690	704	LRLSPYVNYQFRVIA	sturniolo	23	-	-	-	-	-	-	-	-	-	-	-	-	YVNYQFRVI	5	23
HLA-DRB1*15:02	1	691	705	RLSPYVNYQFRVIAI	sturniolo	23	-	-	-	-	-	-	-	-	-	-	-	-	YVNYQFRVI	5	23
HLA-DRB1*15:02	1	692	706	LSPYVNYQFRVIAIN	sturniolo	23	-	-	-	-	-	-	-	-	-	-	-	-	YVNYQFRVI	5	23
HLA-DRB1*15:02	1	693	707	SPYVNYQFRVIAINE	sturniolo	23	-	-	-	-	-	-	-	-	-	-	-	-	YVNYQFRVI	5	23
HLA-DRB1*15:02	1	694	708	PYVNYQFRVIAINEV	sturniolo	23	-	-	-	-	-	-	-	-	-	-	-	-	YVNYQFRVI	5	23
HLA-DRB1*15:02	1	695	709	YVNYQFRVIAINEVG	sturniolo	23	-	-	-	-	-	-	-	-	-	-	-	-	YVNYQFRVI	5	23
HLA-DRB1*15:02	1	110	124	EEYEGEYQCFARNKF	sturniolo	30	-	-	-	-	-	-	-	-	-	-	-	-	YQCFARNKF	490	30
HLA-DRB1*15:02	1	111	125	EYEGEYQCFARNKFG	sturniolo	30	-	-	-	-	-	-	-	-	-	-	-	-	YQCFARNKF	490	30
HLA-DRB1*15:02	1	112	126	YEGEYQCFARNKFGT	sturniolo	30	-	-	-	-	-	-	-	-	-	-	-	-	YQCFARNKF	490	30
HLA-DRB1*15:02	1	113	127	EGEYQCFARNKFGTA	sturniolo	30	-	-	-	-	-	-	-	-	-	-	-	-	YQCFARNKF	490	30
HLA-DRB1*15:02	1	114	128	GEYQCFARNKFGTAL	sturniolo	30	-	-	-	-	-	-	-	-	-	-	-	-	YQCFARNKF	490	30
HLA-DRB1*15:02	1	115	129	EYQCFARNKFGTALS	sturniolo	30	-	-	-	-	-	-	-	-	-	-	-	-	YQCFARNKF	490	30
HLA-DRB1*15:02	1	116	130	YQCFARNKFGTALSN	sturniolo	30	-	-	-	-	-	-	-	-	-	-	-	-	YQCFARNKF	490	30
HLA-DRB1*15:02	1	892	906	RGVVSRLFPYSNYKL	sturniolo	45	-	-	-	-	-	-	-	-	-	-	-	-	LFPYSNYKL	450	45
HLA-DRB1*15:02	1	893	907	GVVSRLFPYSNYKLE	sturniolo	45	-	-	-	-	-	-	-	-	-	-	-	-	LFPYSNYKL	450	45
HLA-DRB1*15:02	1	894	908	VVSRLFPYSNYKLEM	sturniolo	45	-	-	-	-	-	-	-	-	-	-	-	-	LFPYSNYKL	450	45
HLA-DRB1*15:02	1	895	909	VSRLFPYSNYKLEMV	sturniolo	45	-	-	-	-	-	-	-	-	-	-	-	-	LFPYSNYKL	450	45
HLA-DRB1*15:02	1	896	910	SRLFPYSNYKLEMVV	sturniolo	45	-	-	-	-	-	-	-	-	-	-	-	-	LFPYSNYKL	450	45
HLA-DRB1*15:02	1	897	911	RLFPYSNYKLEMVVV	sturniolo	45	-	-	-	-	-	-	-	-	-	-	-	-	LFPYSNYKL	450	45
HLA-DRB1*15:02	1	898	912	LFPYSNYKLEMVVVN	sturniolo	45	-	-	-	-	-	-	-	-	-	-	-	-	LFPYSNYKL	450	45
HLA-DRB1*15:02	1	1099	1113	MCAIALLVLILLIVC	sturniolo	50	-	-	-	-	-	-	-	-	-	-	-	-	LVLILLIVC	440	50
HLA-DRB1*15:02	1	1100	1114	CAIALLVLILLIVCF	sturniolo	50	-	-	-	-	-	-	-	-	-	-	-	-	LVLILLIVC	440	50
HLA-DRB1*15:02	1	1101	1115	AIALLVLILLIVCFI	sturniolo	50	-	-	-	-	-	-	-	-	-	-	-	-	LVLILLIVC	440	50
HLA-DRB1*15:02	1	1102	1116	IALLVLILLIVCFIK	sturniolo	50	-	-	-	-	-	-	-	-	-	-	-	-	LVLILLIVC	440	50
HLA-DRB1*15:02	1	1103	1117	ALLVLILLIVCFIKR	sturniolo	50	-	-	-	-	-	-	-	-	-	-	-	-	LVLILLIVC	440	50
HLA-DRB1*15:02	1	1104	1118	LLVLILLIVCFIKRS	sturniolo	50	-	-	-	-	-	-	-	-	-	-	-	-	LVLILLIVC	440	50
HLA-DRB1*15:02	1	1105	1119	LVLILLIVCFIKRSR	sturniolo	50	-	-	-	-	-	-	-	-	-	-	-	-	LVLILLIVC	440	50
HLA-DRB1*15:02	1	696	710	VNYQFRVIAINEVGS	sturniolo	57	-	-	-	-	-	-	-	-	-	-	-	-	FRVIAINEV	435	57
HLA-DRB1*15:02	1	697	711	NYQFRVIAINEVGSS	sturniolo	57	-	-	-	-	-	-	-	-	-	-	-	-	FRVIAINEV	435	57
HLA-DRB1*15:02	1	698	712	YQFRVIAINEVGSSH	sturniolo	57	-	-	-	-	-	-	-	-	-	-	-	-	FRVIAINEV	435	57
HLA-DRB1*15:02	1	699	713	QFRVIAINEVGSSHP	sturniolo	57	-	-	-	-	-	-	-	-	-	-	-	-	FRVIAINEV	435	57
HLA-DRB1*15:02	1	700	714	FRVIAINEVGSSHPS	sturniolo	57	-	-	-	-	-	-	-	-	-	-	-	-	FRVIAINEV	435	57
HLA-DRB1*15:02	1	828	842	APTEVKVRVMNSTAI	sturniolo	64	-	-	-	-	-	-	-	-	-	-	-	-	VRVMNSTAI	420	64
HLA-DRB1*15:02	1	829	843	PTEVKVRVMNSTAIS	sturniolo	64	-	-	-	-	-	-	-	-	-	-	-	-	VRVMNSTAI	420	64
HLA-DRB1*15:02	1	830	844	TEVKVRVMNSTAISL	sturniolo	64	-	-	-	-	-	-	-	-	-	-	-	-	VRVMNSTAI	420	64
HLA-DRB1*15:02	1	831	845	EVKVRVMNSTAISLQ	sturniolo	64	-	-	-	-	-	-	-	-	-	-	-	-	VRVMNSTAI	420	64
HLA-DRB1*15:02	1	832	846	VKVRVMNSTAISLQW	sturniolo	64	-	-	-	-	-	-	-	-	-	-	-	-	VRVMNSTAI	420	64
HLA-DRB1*15:02	1	833	847	KVRVMNSTAISLQWN	sturniolo	64	-	-	-	-	-	-	-	-	-	-	-	-	VRVMNSTAI	420	64
HLA-DRB1*15:02	1	834	848	VRVMNSTAISLQWNR	sturniolo	64	-	-	-	-	-	-	-	-	-	-	-	-	VRVMNSTAI	420	64
HLA-DRB1*15:02	1	3	17	RQPPPPWVHAAFLLC	sturniolo	90	-	-	-	-	-	-	-	-	-	-	-	-	WVHAAFLLC	390	90
HLA-DRB1*15:02	1	4	18	QPPPPWVHAAFLLCL	sturniolo	90	-	-	-	-	-	-	-	-	-	-	-	-	WVHAAFLLC	390	90
HLA-DRB1*15:02	1	5	19	PPPPWVHAAFLLCLL	sturniolo	90	-	-	-	-	-	-	-	-	-	-	-	-	WVHAAFLLC	390	90
HLA-DRB1*15:02	1	6	20	PPPWVHAAFLLCLLS	sturniolo	90	-	-	-	-	-	-	-	-	-	-	-	-	WVHAAFLLC	390	90
HLA-DRB1*15:02	1	7	21	PPWVHAAFLLCLLSL	sturniolo	90	-	-	-	-	-	-	-	-	-	-	-	-	WVHAAFLLC	390	90
HLA-DRB1*15:02	1	8	22	PWVHAAFLLCLLSLG	sturniolo	90	-	-	-	-	-	-	-	-	-	-	-	-	WVHAAFLLC	390	90
HLA-DRB1*15:02	1	9	23	WVHAAFLLCLLSLGG	sturniolo	90	-	-	-	-	-	-	-	-	-	-	-	-	WVHAAFLLC	390	90
HLA-DRB1*15:02	1	443	457	ILYNRTRLDCPFFGS	sturniolo	139	-	-	-	-	-	-	-	-	-	-	-	-	LYNRTRLDC	350	139
HLA-DRB1*15:02	1	444	458	LYNRTRLDCPFFGSP	sturniolo	139	-	-	-	-	-	-	-	-	-	-	-	-	LYNRTRLDC	350	139
HLA-DRB1*15:02	1	456	470	GSPIPTLRWFKNGQG	sturniolo	139	-	-	-	-	-	-	-	-	-	-	-	-	LRWFKNGQG	350	139
HLA-DRB1*15:02	1	457	471	SPIPTLRWFKNGQGS	sturniolo	139	-	-	-	-	-	-	-	-	-	-	-	-	LRWFKNGQG	350	139
HLA-DRB1*15:02	1	458	472	PIPTLRWFKNGQGSN	sturniolo	139	-	-	-	-	-	-	-	-	-	-	-	-	LRWFKNGQG	350	139
HLA-DRB1*15:02	1	459	473	IPTLRWFKNGQGSNL	sturniolo	139	-	-	-	-	-	-	-	-	-	-	-	-	LRWFKNGQG	350	139
HLA-DRB1*15:02	1	460	474	PTLRWFKNGQGSNLD	sturniolo	139	-	-	-	-	-	-	-	-	-	-	-	-	LRWFKNGQG	350	139
HLA-DRB1*15:02	1	461	475	TLRWFKNGQGSNLDG	sturniolo	139	-	-	-	-	-	-	-	-	-	-	-	-	LRWFKNGQG	350	139
HLA-DRB1*15:02	1	462	476	LRWFKNGQGSNLDGG	sturniolo	139	-	-	-	-	-	-	-	-	-	-	-	-	LRWFKNGQG	350	139
HLA-DRB1*15:02	1	855	869	QGQLREYRAYYWRES	sturniolo	139	-	-	-	-	-	-	-	-	-	-	-	-	YRAYYWRES	350	139
HLA-DRB1*15:02	1	856	870	GQLREYRAYYWRESS	sturniolo	139	-	-	-	-	-	-	-	-	-	-	-	-	YRAYYWRES	350	139
HLA-DRB1*15:02	1	857	871	QLREYRAYYWRESSL	sturniolo	139	-	-	-	-	-	-	-	-	-	-	-	-	YRAYYWRES	350	139
HLA-DRB1*15:02	1	858	872	LREYRAYYWRESSLL	sturniolo	139	-	-	-	-	-	-	-	-	-	-	-	-	YRAYYWRES	350	139
HLA-DRB1*15:02	1	859	873	REYRAYYWRESSLLK	sturniolo	139	-	-	-	-	-	-	-	-	-	-	-	-	YRAYYWRES	350	139
HLA-DRB1*15:02	1	860	874	EYRAYYWRESSLLKN	sturniolo	139	-	-	-	-	-	-	-	-	-	-	-	-	YRAYYWRES	350	139
HLA-DRB1*15:02	1	861	875	YRAYYWRESSLLKNL	sturniolo	139	-	-	-	-	-	-	-	-	-	-	-	-	YRAYYWRES	350	139
HLA-DRB1*15:02	1	1090	1104	ATQGWFIGLMCAIAL	sturniolo	139	-	-	-	-	-	-	-	-	-	-	-	-	IGLMCAIAL	350	139
HLA-DRB1*15:02	1	1091	1105	TQGWFIGLMCAIALL	sturniolo	139	-	-	-	-	-	-	-	-	-	-	-	-	IGLMCAIAL	350	139
HLA-DRB1*15:02	1	1092	1106	QGWFIGLMCAIALLV	sturniolo	139	-	-	-	-	-	-	-	-	-	-	-	-	IGLMCAIAL	350	139
HLA-DRB1*15:02	1	1093	1107	GWFIGLMCAIALLVL	sturniolo	139	-	-	-	-	-	-	-	-	-	-	-	-	IGLMCAIAL	350	139
HLA-DRB1*15:02	1	1094	1108	WFIGLMCAIALLVLI	sturniolo	139	-	-	-	-	-	-	-	-	-	-	-	-	IGLMCAIAL	350	139
HLA-DRB1*15:02	1	1095	1109	FIGLMCAIALLVLIL	sturniolo	139	-	-	-	-	-	-	-	-	-	-	-	-	IGLMCAIAL	350	139
HLA-DRB1*15:02	1	1096	1110	IGLMCAIALLVLILL	sturniolo	139	-	-	-	-	-	-	-	-	-	-	-	-	IGLMCAIAL	350	139
HLA-DRB1*15:02	1	1098	1112	LMCAIALLVLILLIV	sturniolo	167	-	-	-	-	-	-	-	-	-	-	-	-	LLVLILLIV	340	167
HLA-DRB1*15:02	1	434	448	SPRNQLIRVILYNRT	sturniolo	187	-	-	-	-	-	-	-	-	-	-	-	-	IRVILYNRT	320	187
HLA-DRB1*15:02	1	435	449	PRNQLIRVILYNRTR	sturniolo	187	-	-	-	-	-	-	-	-	-	-	-	-	IRVILYNRT	320	187
HLA-DRB1*15:02	1	86	100	KDPRVSMRRRSGTLV	sturniolo	206	-	-	-	-	-	-	-	-	-	-	-	-	MRRRSGTLV	310	206
HLA-DRB1*15:02	1	87	101	DPRVSMRRRSGTLVI	sturniolo	206	-	-	-	-	-	-	-	-	-	-	-	-	MRRRSGTLV	310	206
HLA-DRB1*15:02	1	88	102	PRVSMRRRSGTLVID	sturniolo	206	-	-	-	-	-	-	-	-	-	-	-	-	MRRRSGTLV	310	206
HLA-DRB1*15:02	1	89	103	RVSMRRRSGTLVIDF	sturniolo	206	-	-	-	-	-	-	-	-	-	-	-	-	MRRRSGTLV	310	206
HLA-DRB1*15:02	1	90	104	VSMRRRSGTLVIDFR	sturniolo	206	-	-	-	-	-	-	-	-	-	-	-	-	MRRRSGTLV	310	206
HLA-DRB1*15:02	1	91	105	SMRRRSGTLVIDFRS	sturniolo	206	-	-	-	-	-	-	-	-	-	-	-	-	MRRRSGTLV	310	206
HLA-DRB1*15:02	1	92	106	MRRRSGTLVIDFRSG	sturniolo	206	-	-	-	-	-	-	-	-	-	-	-	-	MRRRSGTLV	310	206
HLA-DRB1*15:02	1	410	424	TSNEHGYLLANAFVS	sturniolo	206	-	-	-	-	-	-	-	-	-	-	-	-	YLLANAFVS	310	206
HLA-DRB1*15:02	1	411	425	SNEHGYLLANAFVSV	sturniolo	206	-	-	-	-	-	-	-	-	-	-	-	-	YLLANAFVS	310	206
HLA-DRB1*15:02	1	412	426	NEHGYLLANAFVSVL	sturniolo	206	-	-	-	-	-	-	-	-	-	-	-	-	YLLANAFVS	310	206
HLA-DRB1*15:02	1	413	427	EHGYLLANAFVSVLD	sturniolo	206	-	-	-	-	-	-	-	-	-	-	-	-	YLLANAFVS	310	206
HLA-DRB1*15:02	1	414	428	HGYLLANAFVSVLDV	sturniolo	206	-	-	-	-	-	-	-	-	-	-	-	-	YLLANAFVS	310	206
HLA-DRB1*15:02	1	415	429	GYLLANAFVSVLDVP	sturniolo	206	-	-	-	-	-	-	-	-	-	-	-	-	YLLANAFVS	310	206
HLA-DRB1*15:02	1	416	430	YLLANAFVSVLDVPP	sturniolo	206	-	-	-	-	-	-	-	-	-	-	-	-	YLLANAFVS	310	206
HLA-DRB1*15:02	1	997	1011	TDPVSRYRFTLSART	sturniolo	206	-	-	-	-	-	-	-	-	-	-	-	-	YRFTLSART	310	206
HLA-DRB1*15:02	1	998	1012	DPVSRYRFTLSARTQ	sturniolo	206	-	-	-	-	-	-	-	-	-	-	-	-	YRFTLSART	310	206
HLA-DRB1*15:02	1	999	1013	PVSRYRFTLSARTQV	sturniolo	206	-	-	-	-	-	-	-	-	-	-	-	-	YRFTLSART	310	206
HLA-DRB1*15:02	1	1000	1014	VSRYRFTLSARTQVG	sturniolo	206	-	-	-	-	-	-	-	-	-	-	-	-	YRFTLSART	310	206
HLA-DRB1*15:02	1	1001	1015	SRYRFTLSARTQVGS	sturniolo	206	-	-	-	-	-	-	-	-	-	-	-	-	YRFTLSART	310	206
HLA-DRB1*15:02	1	1002	1016	RYRFTLSARTQVGSG	sturniolo	206	-	-	-	-	-	-	-	-	-	-	-	-	YRFTLSART	310	206
HLA-DRB1*15:02	1	1003	1017	YRFTLSARTQVGSGE	sturniolo	206	-	-	-	-	-	-	-	-	-	-	-	-	YRFTLSART	310	206
HLA-DRB1*15:02	1	1088	1102	DIATQGWFIGLMCAI	sturniolo	223	-	-	-	-	-	-	-	-	-	-	-	-	WFIGLMCAI	310	223
HLA-DRB1*15:02	1	1089	1103	IATQGWFIGLMCAIA	sturniolo	223	-	-	-	-	-	-	-	-	-	-	-	-	WFIGLMCAI	310	223
HLA-DRB1*15:02	1	365	379	KPTVQWMVNGEPLQS	sturniolo	225	-	-	-	-	-	-	-	-	-	-	-	-	MVNGEPLQS	3	225
HLA-DRB1*15:02	1	366	380	PTVQWMVNGEPLQSA	sturniolo	225	-	-	-	-	-	-	-	-	-	-	-	-	MVNGEPLQS	3	225
HLA-DRB1*15:02	1	367	381	TVQWMVNGEPLQSAP	sturniolo	225	-	-	-	-	-	-	-	-	-	-	-	-	MVNGEPLQS	3	225
HLA-DRB1*15:02	1	368	382	VQWMVNGEPLQSAPP	sturniolo	225	-	-	-	-	-	-	-	-	-	-	-	-	MVNGEPLQS	3	225
HLA-DRB1*15:02	1	369	383	QWMVNGEPLQSAPPN	sturniolo	225	-	-	-	-	-	-	-	-	-	-	-	-	MVNGEPLQS	3	225
HLA-DRB1*15:02	1	370	384	WMVNGEPLQSAPPNP	sturniolo	225	-	-	-	-	-	-	-	-	-	-	-	-	MVNGEPLQS	3	225
HLA-DRB1*15:02	1	371	385	MVNGEPLQSAPPNPN	sturniolo	225	-	-	-	-	-	-	-	-	-	-	-	-	MVNGEPLQS	3	225
HLA-DRB1*15:02	1	956	970	EHPNGIMIGYTLKYV	sturniolo	225	-	-	-	-	-	-	-	-	-	-	-	-	MIGYTLKYV	3	225
HLA-DRB1*15:02	1	957	971	HPNGIMIGYTLKYVA	sturniolo	225	-	-	-	-	-	-	-	-	-	-	-	-	MIGYTLKYV	3	225
HLA-DRB1*15:02	1	958	972	PNGIMIGYTLKYVAF	sturniolo	225	-	-	-	-	-	-	-	-	-	-	-	-	MIGYTLKYV	3	225
HLA-DRB1*15:02	1	959	973	NGIMIGYTLKYVAFN	sturniolo	225	-	-	-	-	-	-	-	-	-	-	-	-	MIGYTLKYV	3	225
HLA-DRB1*15:02	1	960	974	GIMIGYTLKYVAFNG	sturniolo	225	-	-	-	-	-	-	-	-	-	-	-	-	MIGYTLKYV	3	225
HLA-DRB1*15:02	1	961	975	IMIGYTLKYVAFNGT	sturniolo	225	-	-	-	-	-	-	-	-	-	-	-	-	MIGYTLKYV	3	225
HLA-DRB1*15:02	1	962	976	MIGYTLKYVAFNGTK	sturniolo	225	-	-	-	-	-	-	-	-	-	-	-	-	MIGYTLKYV	3	225
HLA-DRB1*15:02	1	463	477	RWFKNGQGSNLDGGN	sturniolo	248	-	-	-	-	-	-	-	-	-	-	-	-	FKNGQGSNL	290	248
HLA-DRB1*15:02	1	464	478	WFKNGQGSNLDGGNY	sturniolo	248	-	-	-	-	-	-	-	-	-	-	-	-	FKNGQGSNL	290	248
HLA-DRB1*15:02	1	465	479	FKNGQGSNLDGGNYH	sturniolo	248	-	-	-	-	-	-	-	-	-	-	-	-	FKNGQGSNL	290	248
HLA-DRB1*15:02	1	539	553	VQLECRVKHDPSLKL	sturniolo	248	-	-	-	-	-	-	-	-	-	-	-	-	VKHDPSLKL	290	248
HLA-DRB1*15:02	1	540	554	QLECRVKHDPSLKLT	sturniolo	248	-	-	-	-	-	-	-	-	-	-	-	-	VKHDPSLKL	290	248
HLA-DRB1*15:02	1	541	555	LECRVKHDPSLKLTV	sturniolo	248	-	-	-	-	-	-	-	-	-	-	-	-	VKHDPSLKL	290	248
HLA-DRB1*15:02	1	542	556	ECRVKHDPSLKLTVS	sturniolo	248	-	-	-	-	-	-	-	-	-	-	-	-	VKHDPSLKL	290	248
HLA-DRB1*15:02	1	543	557	CRVKHDPSLKLTVSW	sturniolo	248	-	-	-	-	-	-	-	-	-	-	-	-	VKHDPSLKL	290	248
HLA-DRB1*15:02	1	544	558	RVKHDPSLKLTVSWL	sturniolo	248	-	-	-	-	-	-	-	-	-	-	-	-	VKHDPSLKL	290	248
HLA-DRB1*15:02	1	545	559	VKHDPSLKLTVSWLK	sturniolo	248	-	-	-	-	-	-	-	-	-	-	-	-	VKHDPSLKL	290	248
HLA-DRB1*15:02	1	788	802	VGQTPVYVPYEIRVQ	sturniolo	272	-	-	-	-	-	-	-	-	-	-	-	-	YVPYEIRVQ	285	272
HLA-DRB1*15:02	1	789	803	GQTPVYVPYEIRVQA	sturniolo	272	-	-	-	-	-	-	-	-	-	-	-	-	YVPYEIRVQ	285	272
HLA-DRB1*15:02	1	790	804	QTPVYVPYEIRVQAE	sturniolo	272	-	-	-	-	-	-	-	-	-	-	-	-	YVPYEIRVQ	285	272
HLA-DRB1*15:02	1	791	805	TPVYVPYEIRVQAEN	sturniolo	272	-	-	-	-	-	-	-	-	-	-	-	-	YVPYEIRVQ	285	272
HLA-DRB1*15:02	1	792	806	PVYVPYEIRVQAEND	sturniolo	272	-	-	-	-	-	-	-	-	-	-	-	-	YVPYEIRVQ	285	272
HLA-DRB1*15:02	1	793	807	VYVPYEIRVQAENDF	sturniolo	272	-	-	-	-	-	-	-	-	-	-	-	-	YVPYEIRVQ	285	272
HLA-DRB1*15:02	1	794	808	YVPYEIRVQAENDFG	sturniolo	272	-	-	-	-	-	-	-	-	-	-	-	-	YVPYEIRVQ	285	272
HLA-DRB1*15:02	1	1067	1081	EGISSTVITFMTSTA	sturniolo	297	-	-	-	-	-	-	-	-	-	-	-	-	VITFMTSTA	276	297
HLA-DRB1*15:02	1	1068	1082	GISSTVITFMTSTAY	sturniolo	297	-	-	-	-	-	-	-	-	-	-	-	-	VITFMTSTA	276	297
HLA-DRB1*15:02	1	1069	1083	ISSTVITFMTSTAYT	sturniolo	297	-	-	-	-	-	-	-	-	-	-	-	-	VITFMTSTA	276	297
HLA-DRB1*15:02	1	1070	1084	SSTVITFMTSTAYTN	sturniolo	297	-	-	-	-	-	-	-	-	-	-	-	-	VITFMTSTA	276	297
HLA-DRB1*15:02	1	1071	1085	STVITFMTSTAYTNN	sturniolo	297	-	-	-	-	-	-	-	-	-	-	-	-	VITFMTSTA	276	297
HLA-DRB1*15:02	1	1072	1086	TVITFMTSTAYTNNQ	sturniolo	297	-	-	-	-	-	-	-	-	-	-	-	-	VITFMTSTA	276	297
HLA-DRB1*15:02	1	1073	1087	VITFMTSTAYTNNQA	sturniolo	297	-	-	-	-	-	-	-	-	-	-	-	-	VITFMTSTA	276	297
HLA-DRB1*15:02	1	93	107	RRRSGTLVIDFRSGG	sturniolo	3	-	-	-	-	-	-	-	-	-	-	-	-	LVIDFRSGG	270	3
HLA-DRB1*15:02	1	94	108	RRSGTLVIDFRSGGR	sturniolo	3	-	-	-	-	-	-	-	-	-	-	-	-	LVIDFRSGG	270	3
HLA-DRB1*15:02	1	95	109	RSGTLVIDFRSGGRP	sturniolo	3	-	-	-	-	-	-	-	-	-	-	-	-	LVIDFRSGG	270	3
HLA-DRB1*15:02	1	96	110	SGTLVIDFRSGGRPE	sturniolo	3	-	-	-	-	-	-	-	-	-	-	-	-	LVIDFRSGG	270	3
HLA-DRB1*15:02	1	97	111	GTLVIDFRSGGRPEE	sturniolo	3	-	-	-	-	-	-	-	-	-	-	-	-	LVIDFRSGG	270	3
HLA-DRB1*15:02	1	98	112	TLVIDFRSGGRPEEY	sturniolo	3	-	-	-	-	-	-	-	-	-	-	-	-	LVIDFRSGG	270	3
HLA-DRB1*15:02	1	99	113	LVIDFRSGGRPEEYE	sturniolo	3	-	-	-	-	-	-	-	-	-	-	-	-	LVIDFRSGG	270	3
HLA-DRB1*15:02	1	1097	1111	GLMCAIALLVLILLI	sturniolo	3	-	-	-	-	-	-	-	-	-	-	-	-	IALLVLILL	270	3
HLA-DRB1*15:02	1	252	266	TASSQMVLRGMDLLL	sturniolo	324	-	-	-	-	-	-	-	-	-	-	-	-	VLRGMDLLL	270	324
HLA-DRB1*15:02	1	253	267	ASSQMVLRGMDLLLE	sturniolo	324	-	-	-	-	-	-	-	-	-	-	-	-	VLRGMDLLL	270	324
HLA-DRB1*15:02	1	254	268	SSQMVLRGMDLLLEC	sturniolo	324	-	-	-	-	-	-	-	-	-	-	-	-	VLRGMDLLL	270	324
HLA-DRB1*15:02	1	255	269	SQMVLRGMDLLLECI	sturniolo	324	-	-	-	-	-	-	-	-	-	-	-	-	VLRGMDLLL	270	324
HLA-DRB1*15:02	1	256	270	QMVLRGMDLLLECIA	sturniolo	324	-	-	-	-	-	-	-	-	-	-	-	-	VLRGMDLLL	270	324
HLA-DRB1*15:02	1	257	271	MVLRGMDLLLECIAS	sturniolo	324	-	-	-	-	-	-	-	-	-	-	-	-	VLRGMDLLL	270	324
HLA-DRB1*15:02	1	258	272	VLRGMDLLLECIASG	sturniolo	324	-	-	-	-	-	-	-	-	-	-	-	-	VLRGMDLLL	270	324
HLA-DRB1*15:02	1	308	322	EEDSGEYFCLASNKM	sturniolo	325	-	-	-	-	-	-	-	-	-	-	-	-	YFCLASNKM	268	325
HLA-DRB1*15:02	1	309	323	EDSGEYFCLASNKMG	sturniolo	325	-	-	-	-	-	-	-	-	-	-	-	-	YFCLASNKM	268	325
HLA-DRB1*15:02	1	310	324	DSGEYFCLASNKMGS	sturniolo	325	-	-	-	-	-	-	-	-	-	-	-	-	YFCLASNKM	268	325
HLA-DRB1*15:02	1	311	325	SGEYFCLASNKMGSI	sturniolo	325	-	-	-	-	-	-	-	-	-	-	-	-	YFCLASNKM	268	325
HLA-DRB1*15:02	1	312	326	GEYFCLASNKMGSIR	sturniolo	325	-	-	-	-	-	-	-	-	-	-	-	-	YFCLASNKM	268	325
HLA-DRB1*15:02	1	313	327	EYFCLASNKMGSIRH	sturniolo	325	-	-	-	-	-	-	-	-	-	-	-	-	YFCLASNKM	268	325
HLA-DRB1*15:02	1	314	328	YFCLASNKMGSIRHT	sturniolo	325	-	-	-	-	-	-	-	-	-	-	-	-	YFCLASNKM	268	325
HLA-DRB1*15:02	1	259	273	LRGMDLLLECIASGV	sturniolo	328	-	-	-	-	-	-	-	-	-	-	-	-	LRGMDLLLE	260	328
HLA-DRB1*15:02	1	519	533	KDPTRIYRMPEDQVA	sturniolo	328	-	-	-	-	-	-	-	-	-	-	-	-	YRMPEDQVA	260	328
HLA-DRB1*15:02	1	520	534	DPTRIYRMPEDQVAR	sturniolo	328	-	-	-	-	-	-	-	-	-	-	-	-	YRMPEDQVA	260	328
HLA-DRB1*15:02	1	521	535	PTRIYRMPEDQVARR	sturniolo	328	-	-	-	-	-	-	-	-	-	-	-	-	YRMPEDQVA	260	328
HLA-DRB1*15:02	1	522	536	TRIYRMPEDQVARRG	sturniolo	328	-	-	-	-	-	-	-	-	-	-	-	-	YRMPEDQVA	260	328
HLA-DRB1*15:02	1	523	537	RIYRMPEDQVARRGT	sturniolo	328	-	-	-	-	-	-	-	-	-	-	-	-	YRMPEDQVA	260	328
HLA-DRB1*15:02	1	524	538	IYRMPEDQVARRGTT	sturniolo	328	-	-	-	-	-	-	-	-	-	-	-	-	YRMPEDQVA	260	328
HLA-DRB1*15:02	1	525	539	YRMPEDQVARRGTTV	sturniolo	328	-	-	-	-	-	-	-	-	-	-	-	-	YRMPEDQVA	260	328
HLA-DRB1*15:02	1	1053	1067	PGMTYTLRVYSRDNE	sturniolo	328	-	-	-	-	-	-	-	-	-	-	-	-	LRVYSRDNE	260	328
HLA-DRB1*15:02	1	1054	1068	GMTYTLRVYSRDNEG	sturniolo	328	-	-	-	-	-	-	-	-	-	-	-	-	LRVYSRDNE	260	328
HLA-DRB1*15:02	1	1055	1069	MTYTLRVYSRDNEGI	sturniolo	328	-	-	-	-	-	-	-	-	-	-	-	-	LRVYSRDNE	260	328
HLA-DRB1*15:02	1	1056	1070	TYTLRVYSRDNEGIS	sturniolo	328	-	-	-	-	-	-	-	-	-	-	-	-	LRVYSRDNE	260	328
HLA-DRB1*15:02	1	1057	1071	YTLRVYSRDNEGISS	sturniolo	328	-	-	-	-	-	-	-	-	-	-	-	-	LRVYSRDNE	260	328
HLA-DRB1*15:02	1	1058	1072	TLRVYSRDNEGISST	sturniolo	328	-	-	-	-	-	-	-	-	-	-	-	-	LRVYSRDNE	260	328
HLA-DRB1*15:02	1	1059	1073	LRVYSRDNEGISSTV	sturniolo	328	-	-	-	-	-	-	-	-	-	-	-	-	LRVYSRDNE	260	328
HLA-DRB1*15:02	1	122	136	NKFGTALSNRIRLQV	sturniolo	356	-	-	-	-	-	-	-	-	-	-	-	-	LSNRIRLQV	260	356
HLA-DRB1*15:02	1	123	137	KFGTALSNRIRLQVS	sturniolo	356	-	-	-	-	-	-	-	-	-	-	-	-	LSNRIRLQV	260	356
HLA-DRB1*15:02	1	124	138	FGTALSNRIRLQVSK	sturniolo	356	-	-	-	-	-	-	-	-	-	-	-	-	LSNRIRLQV	260	356
HLA-DRB1*15:02	1	125	139	GTALSNRIRLQVSKS	sturniolo	356	-	-	-	-	-	-	-	-	-	-	-	-	LSNRIRLQV	260	356
HLA-DRB1*15:02	1	126	140	TALSNRIRLQVSKSP	sturniolo	356	-	-	-	-	-	-	-	-	-	-	-	-	LSNRIRLQV	260	356
HLA-DRB1*15:02	1	127	141	ALSNRIRLQVSKSPL	sturniolo	356	-	-	-	-	-	-	-	-	-	-	-	-	LSNRIRLQV	260	356
HLA-DRB1*15:02	1	128	142	LSNRIRLQVSKSPLW	sturniolo	356	-	-	-	-	-	-	-	-	-	-	-	-	LSNRIRLQV	260	356
HLA-DRB1*15:02	1	751	765	MNATSAFGPNLRYIV	sturniolo	356	-	-	-	-	-	-	-	-	-	-	-	-	FGPNLRYIV	260	356
HLA-DRB1*15:02	1	752	766	NATSAFGPNLRYIVK	sturniolo	356	-	-	-	-	-	-	-	-	-	-	-	-	FGPNLRYIV	260	356
HLA-DRB1*15:02	1	753	767	ATSAFGPNLRYIVKW	sturniolo	356	-	-	-	-	-	-	-	-	-	-	-	-	FGPNLRYIV	260	356
HLA-DRB1*15:02	1	754	768	TSAFGPNLRYIVKWR	sturniolo	356	-	-	-	-	-	-	-	-	-	-	-	-	FGPNLRYIV	260	356
HLA-DRB1*15:02	1	755	769	SAFGPNLRYIVKWRR	sturniolo	356	-	-	-	-	-	-	-	-	-	-	-	-	FGPNLRYIV	260	356
HLA-DRB1*15:02	1	756	770	AFGPNLRYIVKWRRR	sturniolo	356	-	-	-	-	-	-	-	-	-	-	-	-	FGPNLRYIV	260	356
HLA-DRB1*15:02	1	757	771	FGPNLRYIVKWRRRE	sturniolo	356	-	-	-	-	-	-	-	-	-	-	-	-	FGPNLRYIV	260	356
HLA-DRB1*15:02	1	761	775	LRYIVKWRRRETREA	sturniolo	357	-	-	-	-	-	-	-	-	-	-	-	-	WRRRETREA	256	357
HLA-DRB1*15:02	1	762	776	RYIVKWRRRETREAW	sturniolo	357	-	-	-	-	-	-	-	-	-	-	-	-	WRRRETREA	256	357
HLA-DRB1*15:02	1	763	777	YIVKWRRRETREAWN	sturniolo	357	-	-	-	-	-	-	-	-	-	-	-	-	WRRRETREA	256	357
HLA-DRB1*15:02	1	764	778	IVKWRRRETREAWNN	sturniolo	357	-	-	-	-	-	-	-	-	-	-	-	-	WRRRETREA	256	357
HLA-DRB1*15:02	1	765	779	VKWRRRETREAWNNV	sturniolo	357	-	-	-	-	-	-	-	-	-	-	-	-	WRRRETREA	256	357
HLA-DRB1*15:02	1	766	780	KWRRRETREAWNNVT	sturniolo	357	-	-	-	-	-	-	-	-	-	-	-	-	WRRRETREA	256	357
HLA-DRB1*15:02	1	767	781	WRRRETREAWNNVTV	sturniolo	357	-	-	-	-	-	-	-	-	-	-	-	-	WRRRETREA	256	357
HLA-DRB1*15:02	1	955	969	PEHPNGIMIGYTLKY	sturniolo	357	-	-	-	-	-	-	-	-	-	-	-	-	IMIGYTLKY	256	357
HLA-DRB1*15:02	1	118	132	CFARNKFGTALSNRI	sturniolo	360	-	-	-	-	-	-	-	-	-	-	-	-	FGTALSNRI	250	360
HLA-DRB1*15:02	1	119	133	FARNKFGTALSNRIR	sturniolo	360	-	-	-	-	-	-	-	-	-	-	-	-	FGTALSNRI	250	360
HLA-DRB1*15:02	1	120	134	ARNKFGTALSNRIRL	sturniolo	360	-	-	-	-	-	-	-	-	-	-	-	-	FGTALSNRI	250	360
HLA-DRB1*15:02	1	121	135	RNKFGTALSNRIRLQ	sturniolo	360	-	-	-	-	-	-	-	-	-	-	-	-	FGTALSNRI	250	360
HLA-DRB1*15:02	1	686	700	NSAVLRLSPYVNYQF	sturniolo	360	-	-	-	-	-	-	-	-	-	-	-	-	LSPYVNYQF	250	360
HLA-DRB1*15:02	1	687	701	SAVLRLSPYVNYQFR	sturniolo	360	-	-	-	-	-	-	-	-	-	-	-	-	LSPYVNYQF	250	360
HLA-DRB1*15:02	1	688	702	AVLRLSPYVNYQFRV	sturniolo	360	-	-	-	-	-	-	-	-	-	-	-	-	LSPYVNYQF	250	360
HLA-DRB1*15:02	1	862	876	RAYYWRESSLLKNLW	sturniolo	360	-	-	-	-	-	-	-	-	-	-	-	-	YYWRESSLL	250	360
HLA-DRB1*15:02	1	863	877	AYYWRESSLLKNLWV	sturniolo	360	-	-	-	-	-	-	-	-	-	-	-	-	YYWRESSLL	250	360
HLA-DRB1*15:02	1	864	878	YYWRESSLLKNLWVS	sturniolo	360	-	-	-	-	-	-	-	-	-	-	-	-	YYWRESSLL	250	360
HLA-DRB1*15:02	1	899	913	FPYSNYKLEMVVVNG	sturniolo	360	-	-	-	-	-	-	-	-	-	-	-	-	YSNYKLEMV	250	360
HLA-DRB1*15:02	1	900	914	PYSNYKLEMVVVNGR	sturniolo	360	-	-	-	-	-	-	-	-	-	-	-	-	YSNYKLEMV	250	360
HLA-DRB1*15:02	1	901	915	YSNYKLEMVVVNGRG	sturniolo	360	-	-	-	-	-	-	-	-	-	-	-	-	YSNYKLEMV	250	360
HLA-DRB1*15:02	1	76	90	TRNSRFFNIAKDPRV	sturniolo	388	-	-	-	-	-	-	-	-	-	-	-	-	FNIAKDPRV	250	388
HLA-DRB1*15:02	1	77	91	RNSRFFNIAKDPRVS	sturniolo	388	-	-	-	-	-	-	-	-	-	-	-	-	FNIAKDPRV	250	388
HLA-DRB1*15:02	1	78	92	NSRFFNIAKDPRVSM	sturniolo	388	-	-	-	-	-	-	-	-	-	-	-	-	FNIAKDPRV	250	388
HLA-DRB1*15:02	1	79	93	SRFFNIAKDPRVSMR	sturniolo	388	-	-	-	-	-	-	-	-	-	-	-	-	FNIAKDPRV	250	388
HLA-DRB1*15:02	1	80	94	RFFNIAKDPRVSMRR	sturniolo	388	-	-	-	-	-	-	-	-	-	-	-	-	FNIAKDPRV	250	388
HLA-DRB1*15:02	1	81	95	FFNIAKDPRVSMRRR	sturniolo	388	-	-	-	-	-	-	-	-	-	-	-	-	FNIAKDPRV	250	388
HLA-DRB1*15:02	1	82	96	FNIAKDPRVSMRRRS	sturniolo	388	-	-	-	-	-	-	-	-	-	-	-	-	FNIAKDPRV	250	388
HLA-DRB1*15:02	1	10	24	VHAAFLLCLLSLGGA	sturniolo	392	-	-	-	-	-	-	-	-	-	-	-	-	VHAAFLLCL	240	392
HLA-DRB1*15:02	1	558	572	LKDDEPLYIGNRMKK	sturniolo	422	-	-	-	-	-	-	-	-	-	-	-	-	LYIGNRMKK	240	422
HLA-DRB1*15:02	1	559	573	KDDEPLYIGNRMKKE	sturniolo	422	-	-	-	-	-	-	-	-	-	-	-	-	LYIGNRMKK	240	422
HLA-DRB1*15:02	1	560	574	DDEPLYIGNRMKKED	sturniolo	422	-	-	-	-	-	-	-	-	-	-	-	-	LYIGNRMKK	240	422
HLA-DRB1*15:02	1	561	575	DEPLYIGNRMKKEDD	sturniolo	422	-	-	-	-	-	-	-	-	-	-	-	-	LYIGNRMKK	240	422
HLA-DRB1*15:02	1	562	576	EPLYIGNRMKKEDDS	sturniolo	422	-	-	-	-	-	-	-	-	-	-	-	-	LYIGNRMKK	240	422
HLA-DRB1*15:02	1	563	577	PLYIGNRMKKEDDSL	sturniolo	422	-	-	-	-	-	-	-	-	-	-	-	-	LYIGNRMKK	240	422
HLA-DRB1*15:02	1	564	578	LYIGNRMKKEDDSLT	sturniolo	422	-	-	-	-	-	-	-	-	-	-	-	-	LYIGNRMKK	240	422
HLA-DRB1*15:02	1	275	289	TPDIAWYKKGGDLPS	sturniolo	426	-	-	-	-	-	-	-	-	-	-	-	-	YKKGGDLPS	230	426
HLA-DRB1*15:02	1	276	290	PDIAWYKKGGDLPSD	sturniolo	426	-	-	-	-	-	-	-	-	-	-	-	-	YKKGGDLPS	230	426
HLA-DRB1*15:02	1	277	291	DIAWYKKGGDLPSDK	sturniolo	426	-	-	-	-	-	-	-	-	-	-	-	-	YKKGGDLPS	230	426
HLA-DRB1*15:02	1	278	292	IAWYKKGGDLPSDKA	sturniolo	426	-	-	-	-	-	-	-	-	-	-	-	-	YKKGGDLPS	230	426
HLA-DRB1*15:02	1	279	293	AWYKKGGDLPSDKAK	sturniolo	426	-	-	-	-	-	-	-	-	-	-	-	-	YKKGGDLPS	230	426
HLA-DRB1*15:02	1	280	294	WYKKGGDLPSDKAKF	sturniolo	426	-	-	-	-	-	-	-	-	-	-	-	-	YKKGGDLPS	230	426
HLA-DRB1*15:02	1	281	295	YKKGGDLPSDKAKFE	sturniolo	426	-	-	-	-	-	-	-	-	-	-	-	-	YKKGGDLPS	230	426
HLA-DRB1*15:02	1	319	333	SNKMGSIRHTISVRV	sturniolo	426	-	-	-	-	-	-	-	-	-	-	-	-	IRHTISVRV	230	426
HLA-DRB1*15:02	1	320	334	NKMGSIRHTISVRVK	sturniolo	426	-	-	-	-	-	-	-	-	-	-	-	-	IRHTISVRV	230	426
HLA-DRB1*15:02	1	321	335	KMGSIRHTISVRVKA	sturniolo	426	-	-	-	-	-	-	-	-	-	-	-	-	IRHTISVRV	230	426
HLA-DRB1*15:02	1	322	336	MGSIRHTISVRVKAA	sturniolo	426	-	-	-	-	-	-	-	-	-	-	-	-	IRHTISVRV	230	426
HLA-DRB1*15:02	1	323	337	GSIRHTISVRVKAAP	sturniolo	426	-	-	-	-	-	-	-	-	-	-	-	-	IRHTISVRV	230	426
HLA-DRB1*15:02	1	324	338	SIRHTISVRVKAAPY	sturniolo	426	-	-	-	-	-	-	-	-	-	-	-	-	IRHTISVRV	230	426
HLA-DRB1*15:02	1	325	339	IRHTISVRVKAAPYW	sturniolo	426	-	-	-	-	-	-	-	-	-	-	-	-	IRHTISVRV	230	426
HLA-DRB1*15:02	1	835	849	RVMNSTAISLQWNRV	sturniolo	426	-	-	-	-	-	-	-	-	-	-	-	-	VMNSTAISL	230	426
HLA-DRB1*15:02	1	836	850	VMNSTAISLQWNRVY	sturniolo	426	-	-	-	-	-	-	-	-	-	-	-	-	VMNSTAISL	230	426
HLA-DRB1*15:02	1	976	990	KVGKQIVENFSPNQT	sturniolo	426	-	-	-	-	-	-	-	-	-	-	-	-	VENFSPNQT	230	426
HLA-DRB1*15:02	1	977	991	VGKQIVENFSPNQTK	sturniolo	426	-	-	-	-	-	-	-	-	-	-	-	-	VENFSPNQT	230	426
HLA-DRB1*15:02	1	978	992	GKQIVENFSPNQTKF	sturniolo	426	-	-	-	-	-	-	-	-	-	-	-	-	VENFSPNQT	230	426
HLA-DRB1*15:02	1	979	993	KQIVENFSPNQTKFT	sturniolo	426	-	-	-	-	-	-	-	-	-	-	-	-	VENFSPNQT	230	426
HLA-DRB1*15:02	1	980	994	QIVENFSPNQTKFTV	sturniolo	426	-	-	-	-	-	-	-	-	-	-	-	-	VENFSPNQT	230	426
HLA-DRB1*15:02	1	981	995	IVENFSPNQTKFTVQ	sturniolo	426	-	-	-	-	-	-	-	-	-	-	-	-	VENFSPNQT	230	426
HLA-DRB1*15:02	1	982	996	VENFSPNQTKFTVQR	sturniolo	426	-	-	-	-	-	-	-	-	-	-	-	-	VENFSPNQT	230	426
HLA-DRB1*15:02	1	166	180	PGLPSPVIFWMSSSM	sturniolo	459	-	-	-	-	-	-	-	-	-	-	-	-	VIFWMSSSM	228	459
HLA-DRB1*15:02	1	167	181	GLPSPVIFWMSSSME	sturniolo	459	-	-	-	-	-	-	-	-	-	-	-	-	VIFWMSSSM	228	459
HLA-DRB1*15:02	1	168	182	LPSPVIFWMSSSMEP	sturniolo	459	-	-	-	-	-	-	-	-	-	-	-	-	VIFWMSSSM	228	459
HLA-DRB1*15:02	1	169	183	PSPVIFWMSSSMEPI	sturniolo	459	-	-	-	-	-	-	-	-	-	-	-	-	VIFWMSSSM	228	459
HLA-DRB1*15:02	1	170	184	SPVIFWMSSSMEPIT	sturniolo	459	-	-	-	-	-	-	-	-	-	-	-	-	VIFWMSSSM	228	459
HLA-DRB1*15:02	1	171	185	PVIFWMSSSMEPITQ	sturniolo	459	-	-	-	-	-	-	-	-	-	-	-	-	VIFWMSSSM	228	459
HLA-DRB1*15:02	1	172	186	VIFWMSSSMEPITQD	sturniolo	459	-	-	-	-	-	-	-	-	-	-	-	-	VIFWMSSSM	228	459
HLA-DRB1*15:02	1	11	25	HAAFLLCLLSLGGAI	sturniolo	464	-	-	-	-	-	-	-	-	-	-	-	-	LLCLLSLGG	220	464
HLA-DRB1*15:02	1	12	26	AAFLLCLLSLGGAIE	sturniolo	464	-	-	-	-	-	-	-	-	-	-	-	-	LLCLLSLGG	220	464
HLA-DRB1*15:02	1	13	27	AFLLCLLSLGGAIEI	sturniolo	464	-	-	-	-	-	-	-	-	-	-	-	-	LLCLLSLGG	220	464
HLA-DRB1*15:02	1	14	28	FLLCLLSLGGAIEIP	sturniolo	464	-	-	-	-	-	-	-	-	-	-	-	-	LLCLLSLGG	220	464
HLA-DRB1*15:02	1	15	29	LLCLLSLGGAIEIPM	sturniolo	464	-	-	-	-	-	-	-	-	-	-	-	-	LLCLLSLGG	220	464
HLA-DRB1*15:02	1	251	265	GTASSQMVLRGMDLL	sturniolo	464	-	-	-	-	-	-	-	-	-	-	-	-	MVLRGMDLL	220	464
HLA-DRB1*15:02	1	870	884	SLLKNLWVSQKRQQA	sturniolo	464	-	-	-	-	-	-	-	-	-	-	-	-	WVSQKRQQA	220	464
HLA-DRB1*15:02	1	871	885	LLKNLWVSQKRQQAS	sturniolo	464	-	-	-	-	-	-	-	-	-	-	-	-	WVSQKRQQA	220	464
HLA-DRB1*15:02	1	872	886	LKNLWVSQKRQQASF	sturniolo	464	-	-	-	-	-	-	-	-	-	-	-	-	WVSQKRQQA	220	464
HLA-DRB1*15:02	1	873	887	KNLWVSQKRQQASFP	sturniolo	464	-	-	-	-	-	-	-	-	-	-	-	-	WVSQKRQQA	220	464
HLA-DRB1*15:02	1	874	888	NLWVSQKRQQASFPG	sturniolo	464	-	-	-	-	-	-	-	-	-	-	-	-	WVSQKRQQA	220	464
HLA-DRB1*15:02	1	875	889	LWVSQKRQQASFPGD	sturniolo	464	-	-	-	-	-	-	-	-	-	-	-	-	WVSQKRQQA	220	464
HLA-DRB1*15:02	1	876	890	WVSQKRQQASFPGDR	sturniolo	464	-	-	-	-	-	-	-	-	-	-	-	-	WVSQKRQQA	220	464
HLA-DRB1*15:02	1	173	187	IFWMSSSMEPITQDK	sturniolo	498	-	-	-	-	-	-	-	-	-	-	-	-	FWMSSSMEP	220	498
HLA-DRB1*15:02	1	174	188	FWMSSSMEPITQDKR	sturniolo	498	-	-	-	-	-	-	-	-	-	-	-	-	FWMSSSMEP	220	498
HLA-DRB1*15:02	1	1004	1018	RFTLSARTQVGSGEA	sturniolo	498	-	-	-	-	-	-	-	-	-	-	-	-	FTLSARTQV	220	498
HLA-DRB1*15:02	1	1005	1019	FTLSARTQVGSGEAV	sturniolo	498	-	-	-	-	-	-	-	-	-	-	-	-	FTLSARTQV	220	498
HLA-DRB1*15:02	1	291	305	KAKFENFNKALRITN	sturniolo	537	-	-	-	-	-	-	-	-	-	-	-	-	FNKALRITN	210	537
HLA-DRB1*15:02	1	292	306	AKFENFNKALRITNV	sturniolo	537	-	-	-	-	-	-	-	-	-	-	-	-	FNKALRITN	210	537
HLA-DRB1*15:02	1	293	307	KFENFNKALRITNVS	sturniolo	537	-	-	-	-	-	-	-	-	-	-	-	-	FNKALRITN	210	537
HLA-DRB1*15:02	1	294	308	FENFNKALRITNVSE	sturniolo	537	-	-	-	-	-	-	-	-	-	-	-	-	FNKALRITN	210	537
HLA-DRB1*15:02	1	295	309	ENFNKALRITNVSEE	sturniolo	537	-	-	-	-	-	-	-	-	-	-	-	-	FNKALRITN	210	537
HLA-DRB1*15:02	1	296	310	NFNKALRITNVSEED	sturniolo	537	-	-	-	-	-	-	-	-	-	-	-	-	FNKALRITN	210	537
HLA-DRB1*15:02	1	297	311	FNKALRITNVSEEDS	sturniolo	537	-	-	-	-	-	-	-	-	-	-	-	-	FNKALRITN	210	537
HLA-DRB1*15:02	1	240	254	AERTPSFMYPQGTAS	sturniolo	542	-	-	-	-	-	-	-	-	-	-	-	-	FMYPQGTAS	2	542
HLA-DRB1*15:02	1	241	255	ERTPSFMYPQGTASS	sturniolo	542	-	-	-	-	-	-	-	-	-	-	-	-	FMYPQGTAS	2	542
HLA-DRB1*15:02	1	242	256	RTPSFMYPQGTASSQ	sturniolo	542	-	-	-	-	-	-	-	-	-	-	-	-	FMYPQGTAS	2	542
HLA-DRB1*15:02	1	243	257	TPSFMYPQGTASSQM	sturniolo	542	-	-	-	-	-	-	-	-	-	-	-	-	FMYPQGTAS	2	542
HLA-DRB1*15:02	1	244	258	PSFMYPQGTASSQMV	sturniolo	542	-	-	-	-	-	-	-	-	-	-	-	-	FMYPQGTAS	2	542
HLA-DRB1*15:02	1	245	259	SFMYPQGTASSQMVL	sturniolo	542	-	-	-	-	-	-	-	-	-	-	-	-	FMYPQGTAS	2	542
HLA-DRB1*15:02	1	246	260	FMYPQGTASSQMVLR	sturniolo	542	-	-	-	-	-	-	-	-	-	-	-	-	FMYPQGTAS	2	542
HLA-DRB1*15:02	1	1106	1120	VLILLIVCFIKRSRG	sturniolo	542	-	-	-	-	-	-	-	-	-	-	-	-	LILLIVCFI	2	542
HLA-DRB1*15:02	1	1107	1121	LILLIVCFIKRSRGG	sturniolo	542	-	-	-	-	-	-	-	-	-	-	-	-	LILLIVCFI	2	542
HLA-DRB1*15:02	1	780	794	TVWGSRYVVGQTPVY	sturniolo	578	-	-	-	-	-	-	-	-	-	-	-	-	YVVGQTPVY	196	578
HLA-DRB1*15:02	1	781	795	VWGSRYVVGQTPVYV	sturniolo	578	-	-	-	-	-	-	-	-	-	-	-	-	YVVGQTPVY	196	578
HLA-DRB1*15:02	1	782	796	WGSRYVVGQTPVYVP	sturniolo	578	-	-	-	-	-	-	-	-	-	-	-	-	YVVGQTPVY	196	578
HLA-DRB1*15:02	1	783	797	GSRYVVGQTPVYVPY	sturniolo	578	-	-	-	-	-	-	-	-	-	-	-	-	YVVGQTPVY	196	578
HLA-DRB1*15:02	1	784	798	SRYVVGQTPVYVPYE	sturniolo	578	-	-	-	-	-	-	-	-	-	-	-	-	YVVGQTPVY	196	578
HLA-DRB1*15:02	1	785	799	RYVVGQTPVYVPYEI	sturniolo	578	-	-	-	-	-	-	-	-	-	-	-	-	YVVGQTPVY	196	578
HLA-DRB1*15:02	1	786	800	YVVGQTPVYVPYEIR	sturniolo	578	-	-	-	-	-	-	-	-	-	-	-	-	YVVGQTPVY	196	578
HLA-DRB1*15:02	1	16	30	LCLLSLGGAIEIPMD	sturniolo	583	-	-	-	-	-	-	-	-	-	-	-	-	LSLGGAIEI	190	583
HLA-DRB1*15:02	1	17	31	CLLSLGGAIEIPMDP	sturniolo	583	-	-	-	-	-	-	-	-	-	-	-	-	LSLGGAIEI	190	583
HLA-DRB1*15:02	1	18	32	LLSLGGAIEIPMDPS	sturniolo	583	-	-	-	-	-	-	-	-	-	-	-	-	LSLGGAIEI	190	583
HLA-DRB1*15:02	1	19	33	LSLGGAIEIPMDPSI	sturniolo	583	-	-	-	-	-	-	-	-	-	-	-	-	LSLGGAIEI	190	583
HLA-DRB1*15:02	1	758	772	GPNLRYIVKWRRRET	sturniolo	583	-	-	-	-	-	-	-	-	-	-	-	-	LRYIVKWRR	190	583
HLA-DRB1*15:02	1	759	773	PNLRYIVKWRRRETR	sturniolo	583	-	-	-	-	-	-	-	-	-	-	-	-	LRYIVKWRR	190	583
HLA-DRB1*15:02	1	760	774	NLRYIVKWRRRETRE	sturniolo	583	-	-	-	-	-	-	-	-	-	-	-	-	LRYIVKWRR	190	583
HLA-DRB1*15:02	1	840	854	TAISLQWNRVYSDTV	sturniolo	583	-	-	-	-	-	-	-	-	-	-	-	-	WNRVYSDTV	190	583
HLA-DRB1*15:02	1	841	855	AISLQWNRVYSDTVQ	sturniolo	583	-	-	-	-	-	-	-	-	-	-	-	-	WNRVYSDTV	190	583
HLA-DRB1*15:02	1	842	856	ISLQWNRVYSDTVQG	sturniolo	583	-	-	-	-	-	-	-	-	-	-	-	-	WNRVYSDTV	190	583
HLA-DRB1*15:02	1	843	857	SLQWNRVYSDTVQGQ	sturniolo	583	-	-	-	-	-	-	-	-	-	-	-	-	WNRVYSDTV	190	583
HLA-DRB1*15:02	1	844	858	LQWNRVYSDTVQGQL	sturniolo	583	-	-	-	-	-	-	-	-	-	-	-	-	WNRVYSDTV	190	583
HLA-DRB1*15:02	1	845	859	QWNRVYSDTVQGQLR	sturniolo	583	-	-	-	-	-	-	-	-	-	-	-	-	WNRVYSDTV	190	583
HLA-DRB1*15:02	1	846	860	WNRVYSDTVQGQLRE	sturniolo	583	-	-	-	-	-	-	-	-	-	-	-	-	WNRVYSDTV	190	583
HLA-DRB1*15:02	1	1108	1122	ILLIVCFIKRSRGGK	sturniolo	583	-	-	-	-	-	-	-	-	-	-	-	-	LLIVCFIKR	190	583
HLA-DRB1*15:02	1	1109	1123	LLIVCFIKRSRGGKY	sturniolo	583	-	-	-	-	-	-	-	-	-	-	-	-	LLIVCFIKR	190	583
HLA-DRB1*15:02	1	100	114	VIDFRSGGRPEEYEG	sturniolo	627	-	-	-	-	-	-	-	-	-	-	-	-	FRSGGRPEE	180	627
HLA-DRB1*15:02	1	101	115	IDFRSGGRPEEYEGE	sturniolo	627	-	-	-	-	-	-	-	-	-	-	-	-	FRSGGRPEE	180	627
HLA-DRB1*15:02	1	102	116	DFRSGGRPEEYEGEY	sturniolo	627	-	-	-	-	-	-	-	-	-	-	-	-	FRSGGRPEE	180	627
HLA-DRB1*15:02	1	103	117	FRSGGRPEEYEGEYQ	sturniolo	627	-	-	-	-	-	-	-	-	-	-	-	-	FRSGGRPEE	180	627
HLA-DRB1*15:02	1	144	158	KENLDPVVVQEGAPL	sturniolo	627	-	-	-	-	-	-	-	-	-	-	-	-	VVVQEGAPL	180	627
HLA-DRB1*15:02	1	145	159	ENLDPVVVQEGAPLT	sturniolo	627	-	-	-	-	-	-	-	-	-	-	-	-	VVVQEGAPL	180	627
HLA-DRB1*15:02	1	146	160	NLDPVVVQEGAPLTL	sturniolo	627	-	-	-	-	-	-	-	-	-	-	-	-	VVVQEGAPL	180	627
HLA-DRB1*15:02	1	147	161	LDPVVVQEGAPLTLQ	sturniolo	627	-	-	-	-	-	-	-	-	-	-	-	-	VVVQEGAPL	180	627
HLA-DRB1*15:02	1	148	162	DPVVVQEGAPLTLQC	sturniolo	627	-	-	-	-	-	-	-	-	-	-	-	-	VVVQEGAPL	180	627
HLA-DRB1*15:02	1	149	163	PVVVQEGAPLTLQCN	sturniolo	627	-	-	-	-	-	-	-	-	-	-	-	-	VVVQEGAPL	180	627
HLA-DRB1*15:02	1	150	164	VVVQEGAPLTLQCNP	sturniolo	627	-	-	-	-	-	-	-	-	-	-	-	-	VVVQEGAPL	180	627
HLA-DRB1*15:02	1	642	656	RSVRLTWIPGDANNS	sturniolo	627	-	-	-	-	-	-	-	-	-	-	-	-	WIPGDANNS	180	627
HLA-DRB1*15:02	1	643	657	SVRLTWIPGDANNSP	sturniolo	627	-	-	-	-	-	-	-	-	-	-	-	-	WIPGDANNS	180	627
HLA-DRB1*15:02	1	644	658	VRLTWIPGDANNSPI	sturniolo	627	-	-	-	-	-	-	-	-	-	-	-	-	WIPGDANNS	180	627
HLA-DRB1*15:02	1	645	659	RLTWIPGDANNSPIT	sturniolo	627	-	-	-	-	-	-	-	-	-	-	-	-	WIPGDANNS	180	627
HLA-DRB1*15:02	1	646	660	LTWIPGDANNSPITD	sturniolo	627	-	-	-	-	-	-	-	-	-	-	-	-	WIPGDANNS	180	627
HLA-DRB1*15:02	1	647	661	TWIPGDANNSPITDY	sturniolo	627	-	-	-	-	-	-	-	-	-	-	-	-	WIPGDANNS	180	627
HLA-DRB1*15:02	1	648	662	WIPGDANNSPITDYV	sturniolo	627	-	-	-	-	-	-	-	-	-	-	-	-	WIPGDANNS	180	627
HLA-DRB1*15:02	1	852	866	DTVQGQLREYRAYYW	sturniolo	627	-	-	-	-	-	-	-	-	-	-	-	-	LREYRAYYW	180	627
HLA-DRB1*15:02	1	853	867	TVQGQLREYRAYYWR	sturniolo	627	-	-	-	-	-	-	-	-	-	-	-	-	LREYRAYYW	180	627
HLA-DRB1*15:02	1	854	868	VQGQLREYRAYYWRE	sturniolo	627	-	-	-	-	-	-	-	-	-	-	-	-	LREYRAYYW	180	627
HLA-DRB1*15:02	1	69	83	PAPSFHWTRNSRFFN	sturniolo	673	-	-	-	-	-	-	-	-	-	-	-	-	WTRNSRFFN	170	673
HLA-DRB1*15:02	1	70	84	APSFHWTRNSRFFNI	sturniolo	673	-	-	-	-	-	-	-	-	-	-	-	-	WTRNSRFFN	170	673
HLA-DRB1*15:02	1	71	85	PSFHWTRNSRFFNIA	sturniolo	673	-	-	-	-	-	-	-	-	-	-	-	-	WTRNSRFFN	170	673
HLA-DRB1*15:02	1	72	86	SFHWTRNSRFFNIAK	sturniolo	673	-	-	-	-	-	-	-	-	-	-	-	-	WTRNSRFFN	170	673
HLA-DRB1*15:02	1	73	87	FHWTRNSRFFNIAKD	sturniolo	673	-	-	-	-	-	-	-	-	-	-	-	-	WTRNSRFFN	170	673
HLA-DRB1*15:02	1	74	88	HWTRNSRFFNIAKDP	sturniolo	673	-	-	-	-	-	-	-	-	-	-	-	-	WTRNSRFFN	170	673
HLA-DRB1*15:02	1	75	89	WTRNSRFFNIAKDPR	sturniolo	673	-	-	-	-	-	-	-	-	-	-	-	-	WTRNSRFFN	170	673
HLA-DRB1*15:02	1	288	302	PSDKAKFENFNKALR	sturniolo	673	-	-	-	-	-	-	-	-	-	-	-	-	FENFNKALR	170	673
HLA-DRB1*15:02	1	289	303	SDKAKFENFNKALRI	sturniolo	673	-	-	-	-	-	-	-	-	-	-	-	-	FENFNKALR	170	673
HLA-DRB1*15:02	1	290	304	DKAKFENFNKALRIT	sturniolo	673	-	-	-	-	-	-	-	-	-	-	-	-	FENFNKALR	170	673
HLA-DRB1*15:02	1	479	493	HVYENGSLEIKMIRK	sturniolo	673	-	-	-	-	-	-	-	-	-	-	-	-	VYENGSLEI	170	673
HLA-DRB1*15:02	1	480	494	VYENGSLEIKMIRKE	sturniolo	673	-	-	-	-	-	-	-	-	-	-	-	-	VYENGSLEI	170	673
HLA-DRB1*15:02	1	684	698	SVNSAVLRLSPYVNY	sturniolo	673	-	-	-	-	-	-	-	-	-	-	-	-	LRLSPYVNY	170	673
HLA-DRB1*15:02	1	685	699	VNSAVLRLSPYVNYQ	sturniolo	673	-	-	-	-	-	-	-	-	-	-	-	-	LRLSPYVNY	170	673
HLA-DRB1*15:02	1	810	824	GPEPESVIGYSGEDY	sturniolo	673	-	-	-	-	-	-	-	-	-	-	-	-	VIGYSGEDY	170	673
HLA-DRB1*15:02	1	811	825	PEPESVIGYSGEDYP	sturniolo	673	-	-	-	-	-	-	-	-	-	-	-	-	VIGYSGEDY	170	673
HLA-DRB1*15:02	1	812	826	EPESVIGYSGEDYPR	sturniolo	673	-	-	-	-	-	-	-	-	-	-	-	-	VIGYSGEDY	170	673
HLA-DRB1*15:02	1	813	827	PESVIGYSGEDYPRA	sturniolo	673	-	-	-	-	-	-	-	-	-	-	-	-	VIGYSGEDY	170	673
HLA-DRB1*15:02	1	814	828	ESVIGYSGEDYPRAA	sturniolo	673	-	-	-	-	-	-	-	-	-	-	-	-	VIGYSGEDY	170	673
HLA-DRB1*15:02	1	815	829	SVIGYSGEDYPRAAP	sturniolo	673	-	-	-	-	-	-	-	-	-	-	-	-	VIGYSGEDY	170	673
HLA-DRB1*15:02	1	816	830	VIGYSGEDYPRAAPT	sturniolo	673	-	-	-	-	-	-	-	-	-	-	-	-	VIGYSGEDY	170	673
HLA-DRB1*15:02	1	1110	1124	LIVCFIKRSRGGKYP	sturniolo	673	-	-	-	-	-	-	-	-	-	-	-	-	IVCFIKRSR	170	673
HLA-DRB1*15:02	1	1111	1125	IVCFIKRSRGGKYPV	sturniolo	673	-	-	-	-	-	-	-	-	-	-	-	-	IVCFIKRSR	170	673
HLA-DRB1*15:02	1	571	585	KKEDDSLTIFGVAER	sturniolo	724	-	-	-	-	-	-	-	-	-	-	-	-	LTIFGVAER	160	724
HLA-DRB1*15:02	1	572	586	KEDDSLTIFGVAERD	sturniolo	724	-	-	-	-	-	-	-	-	-	-	-	-	LTIFGVAER	160	724
HLA-DRB1*15:02	1	573	587	EDDSLTIFGVAERDQ	sturniolo	724	-	-	-	-	-	-	-	-	-	-	-	-	LTIFGVAER	160	724
HLA-DRB1*15:02	1	574	588	DDSLTIFGVAERDQG	sturniolo	724	-	-	-	-	-	-	-	-	-	-	-	-	LTIFGVAER	160	724
HLA-DRB1*15:02	1	575	589	DSLTIFGVAERDQGS	sturniolo	724	-	-	-	-	-	-	-	-	-	-	-	-	LTIFGVAER	160	724
HLA-DRB1*15:02	1	576	590	SLTIFGVAERDQGSY	sturniolo	724	-	-	-	-	-	-	-	-	-	-	-	-	LTIFGVAER	160	724
HLA-DRB1*15:02	1	577	591	LTIFGVAERDQGSYT	sturniolo	724	-	-	-	-	-	-	-	-	-	-	-	-	LTIFGVAER	160	724
HLA-DRB1*15:02	1	903	917	NYKLEMVVVNGRGDG	sturniolo	724	-	-	-	-	-	-	-	-	-	-	-	-	VVVNGRGDG	160	724
HLA-DRB1*15:02	1	904	918	YKLEMVVVNGRGDGP	sturniolo	724	-	-	-	-	-	-	-	-	-	-	-	-	VVVNGRGDG	160	724
HLA-DRB1*15:02	1	905	919	KLEMVVVNGRGDGPR	sturniolo	724	-	-	-	-	-	-	-	-	-	-	-	-	VVVNGRGDG	160	724
HLA-DRB1*15:02	1	906	920	LEMVVVNGRGDGPRS	sturniolo	724	-	-	-	-	-	-	-	-	-	-	-	-	VVVNGRGDG	160	724
HLA-DRB1*15:02	1	907	921	EMVVVNGRGDGPRSE	sturniolo	724	-	-	-	-	-	-	-	-	-	-	-	-	VVVNGRGDG	160	724
HLA-DRB1*15:02	1	908	922	MVVVNGRGDGPRSET	sturniolo	724	-	-	-	-	-	-	-	-	-	-	-	-	VVVNGRGDG	160	724
HLA-DRB1*15:02	1	909	923	VVVNGRGDGPRSETK	sturniolo	724	-	-	-	-	-	-	-	-	-	-	-	-	VVVNGRGDG	160	724
HLA-DRB1*15:02	1	865	879	YWRESSLLKNLWVSQ	sturniolo	767	-	-	-	-	-	-	-	-	-	-	-	-	WRESSLLKN	160	767
HLA-DRB1*15:02	1	866	880	WRESSLLKNLWVSQK	sturniolo	767	-	-	-	-	-	-	-	-	-	-	-	-	WRESSLLKN	160	767
HLA-DRB1*15:02	1	448	462	TRLDCPFFGSPIPTL	sturniolo	771	-	-	-	-	-	-	-	-	-	-	-	-	FFGSPIPTL	155	771
HLA-DRB1*15:02	1	449	463	RLDCPFFGSPIPTLR	sturniolo	771	-	-	-	-	-	-	-	-	-	-	-	-	FFGSPIPTL	155	771
HLA-DRB1*15:02	1	450	464	LDCPFFGSPIPTLRW	sturniolo	771	-	-	-	-	-	-	-	-	-	-	-	-	FFGSPIPTL	155	771
HLA-DRB1*15:02	1	451	465	DCPFFGSPIPTLRWF	sturniolo	771	-	-	-	-	-	-	-	-	-	-	-	-	FFGSPIPTL	155	771
HLA-DRB1*15:02	1	452	466	CPFFGSPIPTLRWFK	sturniolo	771	-	-	-	-	-	-	-	-	-	-	-	-	FFGSPIPTL	155	771
HLA-DRB1*15:02	1	453	467	PFFGSPIPTLRWFKN	sturniolo	771	-	-	-	-	-	-	-	-	-	-	-	-	FFGSPIPTL	155	771
HLA-DRB1*15:02	1	454	468	FFGSPIPTLRWFKNG	sturniolo	771	-	-	-	-	-	-	-	-	-	-	-	-	FFGSPIPTL	155	771
HLA-DRB1*15:02	1	205	219	QDMQTDYSCNARFHF	sturniolo	773	-	-	-	-	-	-	-	-	-	-	-	-	YSCNARFHF	150	773
HLA-DRB1*15:02	1	206	220	DMQTDYSCNARFHFT	sturniolo	773	-	-	-	-	-	-	-	-	-	-	-	-	YSCNARFHF	150	773
HLA-DRB1*15:02	1	207	221	MQTDYSCNARFHFTH	sturniolo	773	-	-	-	-	-	-	-	-	-	-	-	-	YSCNARFHF	150	773
HLA-DRB1*15:02	1	208	222	QTDYSCNARFHFTHT	sturniolo	773	-	-	-	-	-	-	-	-	-	-	-	-	YSCNARFHF	150	773
HLA-DRB1*15:02	1	209	223	TDYSCNARFHFTHTI	sturniolo	773	-	-	-	-	-	-	-	-	-	-	-	-	YSCNARFHF	150	773
HLA-DRB1*15:02	1	210	224	DYSCNARFHFTHTIQ	sturniolo	773	-	-	-	-	-	-	-	-	-	-	-	-	YSCNARFHF	150	773
HLA-DRB1*15:02	1	211	225	YSCNARFHFTHTIQQ	sturniolo	773	-	-	-	-	-	-	-	-	-	-	-	-	YSCNARFHF	150	773
HLA-DRB1*15:02	1	584	598	ERDQGSYTCVASTEL	sturniolo	773	-	-	-	-	-	-	-	-	-	-	-	-	YTCVASTEL	150	773
HLA-DRB1*15:02	1	585	599	RDQGSYTCVASTELD	sturniolo	773	-	-	-	-	-	-	-	-	-	-	-	-	YTCVASTEL	150	773
HLA-DRB1*15:02	1	586	600	DQGSYTCVASTELDQ	sturniolo	773	-	-	-	-	-	-	-	-	-	-	-	-	YTCVASTEL	150	773
HLA-DRB1*15:02	1	587	601	QGSYTCVASTELDQD	sturniolo	773	-	-	-	-	-	-	-	-	-	-	-	-	YTCVASTEL	150	773
HLA-DRB1*15:02	1	588	602	GSYTCVASTELDQDL	sturniolo	773	-	-	-	-	-	-	-	-	-	-	-	-	YTCVASTEL	150	773
HLA-DRB1*15:02	1	589	603	SYTCVASTELDQDLA	sturniolo	773	-	-	-	-	-	-	-	-	-	-	-	-	YTCVASTEL	150	773
HLA-DRB1*15:02	1	590	604	YTCVASTELDQDLAK	sturniolo	773	-	-	-	-	-	-	-	-	-	-	-	-	YTCVASTEL	150	773
HLA-DRB1*15:02	1	742	756	NNMEITWTPMNATSA	sturniolo	773	-	-	-	-	-	-	-	-	-	-	-	-	WTPMNATSA	150	773
HLA-DRB1*15:02	1	743	757	NMEITWTPMNATSAF	sturniolo	773	-	-	-	-	-	-	-	-	-	-	-	-	WTPMNATSA	150	773
HLA-DRB1*15:02	1	744	758	MEITWTPMNATSAFG	sturniolo	773	-	-	-	-	-	-	-	-	-	-	-	-	WTPMNATSA	150	773
HLA-DRB1*15:02	1	745	759	EITWTPMNATSAFGP	sturniolo	773	-	-	-	-	-	-	-	-	-	-	-	-	WTPMNATSA	150	773
HLA-DRB1*15:02	1	746	760	ITWTPMNATSAFGPN	sturniolo	773	-	-	-	-	-	-	-	-	-	-	-	-	WTPMNATSA	150	773
HLA-DRB1*15:02	1	747	761	TWTPMNATSAFGPNL	sturniolo	773	-	-	-	-	-	-	-	-	-	-	-	-	WTPMNATSA	150	773
HLA-DRB1*15:02	1	748	762	WTPMNATSAFGPNLR	sturniolo	773	-	-	-	-	-	-	-	-	-	-	-	-	WTPMNATSA	150	773
HLA-DRB1*15:02	1	932	946	PSAPRRFRVRQPNLE	sturniolo	773	-	-	-	-	-	-	-	-	-	-	-	-	FRVRQPNLE	150	773
HLA-DRB1*15:02	1	933	947	SAPRRFRVRQPNLET	sturniolo	773	-	-	-	-	-	-	-	-	-	-	-	-	FRVRQPNLE	150	773
HLA-DRB1*15:02	1	934	948	APRRFRVRQPNLETI	sturniolo	773	-	-	-	-	-	-	-	-	-	-	-	-	FRVRQPNLE	150	773
HLA-DRB1*15:02	1	935	949	PRRFRVRQPNLETIN	sturniolo	773	-	-	-	-	-	-	-	-	-	-	-	-	FRVRQPNLE	150	773
HLA-DRB1*15:02	1	936	950	RRFRVRQPNLETINL	sturniolo	773	-	-	-	-	-	-	-	-	-	-	-	-	FRVRQPNLE	150	773
HLA-DRB1*15:02	1	937	951	RFRVRQPNLETINLE	sturniolo	773	-	-	-	-	-	-	-	-	-	-	-	-	FRVRQPNLE	150	773
HLA-DRB1*15:02	1	938	952	FRVRQPNLETINLEW	sturniolo	773	-	-	-	-	-	-	-	-	-	-	-	-	FRVRQPNLE	150	773
HLA-DRB1*15:02	1	770	784	RETREAWNNVTVWGS	sturniolo	820	-	-	-	-	-	-	-	-	-	-	-	-	WNNVTVWGS	150	820
HLA-DRB1*15:02	1	771	785	ETREAWNNVTVWGSR	sturniolo	820	-	-	-	-	-	-	-	-	-	-	-	-	WNNVTVWGS	150	820
HLA-DRB1*15:02	1	772	786	TREAWNNVTVWGSRY	sturniolo	820	-	-	-	-	-	-	-	-	-	-	-	-	WNNVTVWGS	150	820
HLA-DRB1*15:02	1	773	787	REAWNNVTVWGSRYV	sturniolo	820	-	-	-	-	-	-	-	-	-	-	-	-	WNNVTVWGS	150	820
HLA-DRB1*15:02	1	774	788	EAWNNVTVWGSRYVV	sturniolo	820	-	-	-	-	-	-	-	-	-	-	-	-	WNNVTVWGS	150	820
HLA-DRB1*15:02	1	775	789	AWNNVTVWGSRYVVG	sturniolo	820	-	-	-	-	-	-	-	-	-	-	-	-	WNNVTVWGS	150	820
HLA-DRB1*15:02	1	776	790	WNNVTVWGSRYVVGQ	sturniolo	820	-	-	-	-	-	-	-	-	-	-	-	-	WNNVTVWGS	150	820
HLA-DRB1*15:02	1	994	1008	VQRTDPVSRYRFTLS	sturniolo	820	-	-	-	-	-	-	-	-	-	-	-	-	VSRYRFTLS	150	820
HLA-DRB1*15:02	1	995	1009	QRTDPVSRYRFTLSA	sturniolo	820	-	-	-	-	-	-	-	-	-	-	-	-	VSRYRFTLS	150	820
HLA-DRB1*15:02	1	996	1010	RTDPVSRYRFTLSAR	sturniolo	820	-	-	-	-	-	-	-	-	-	-	-	-	VSRYRFTLS	150	820
HLA-DRB1*15:02	1	84	98	IAKDPRVSMRRRSGT	sturniolo	827	-	-	-	-	-	-	-	-	-	-	-	-	VSMRRRSGT	140	827
HLA-DRB1*15:02	1	85	99	AKDPRVSMRRRSGTL	sturniolo	827	-	-	-	-	-	-	-	-	-	-	-	-	VSMRRRSGT	140	827
HLA-DRB1*15:02	1	656	670	SPITDYVVQFEEDQF	sturniolo	827	-	-	-	-	-	-	-	-	-	-	-	-	VVQFEEDQF	140	827
HLA-DRB1*15:02	1	657	671	PITDYVVQFEEDQFQ	sturniolo	827	-	-	-	-	-	-	-	-	-	-	-	-	VVQFEEDQF	140	827
HLA-DRB1*15:02	1	658	672	ITDYVVQFEEDQFQP	sturniolo	827	-	-	-	-	-	-	-	-	-	-	-	-	VVQFEEDQF	140	827
HLA-DRB1*15:02	1	659	673	TDYVVQFEEDQFQPG	sturniolo	827	-	-	-	-	-	-	-	-	-	-	-	-	VVQFEEDQF	140	827
HLA-DRB1*15:02	1	660	674	DYVVQFEEDQFQPGV	sturniolo	827	-	-	-	-	-	-	-	-	-	-	-	-	VVQFEEDQF	140	827
HLA-DRB1*15:02	1	661	675	YVVQFEEDQFQPGVW	sturniolo	827	-	-	-	-	-	-	-	-	-	-	-	-	VVQFEEDQF	140	827
HLA-DRB1*15:02	1	662	676	VVQFEEDQFQPGVWH	sturniolo	827	-	-	-	-	-	-	-	-	-	-	-	-	VVQFEEDQF	140	827
HLA-DRB1*15:02	1	826	840	RAAPTEVKVRVMNST	sturniolo	827	-	-	-	-	-	-	-	-	-	-	-	-	VKVRVMNST	140	827
HLA-DRB1*15:02	1	827	841	AAPTEVKVRVMNSTA	sturniolo	827	-	-	-	-	-	-	-	-	-	-	-	-	VKVRVMNST	140	827
HLA-DRB1*15:02	1	493	507	KEDQGIYTCVATNIL	sturniolo	880	-	-	-	-	-	-	-	-	-	-	-	-	YTCVATNIL	136	880
HLA-DRB1*15:02	1	494	508	EDQGIYTCVATNILG	sturniolo	880	-	-	-	-	-	-	-	-	-	-	-	-	YTCVATNIL	136	880
HLA-DRB1*15:02	1	495	509	DQGIYTCVATNILGK	sturniolo	880	-	-	-	-	-	-	-	-	-	-	-	-	YTCVATNIL	136	880
HLA-DRB1*15:02	1	496	510	QGIYTCVATNILGKA	sturniolo	880	-	-	-	-	-	-	-	-	-	-	-	-	YTCVATNIL	136	880
HLA-DRB1*15:02	1	497	511	GIYTCVATNILGKAE	sturniolo	880	-	-	-	-	-	-	-	-	-	-	-	-	YTCVATNIL	136	880
HLA-DRB1*15:02	1	498	512	IYTCVATNILGKAEN	sturniolo	880	-	-	-	-	-	-	-	-	-	-	-	-	YTCVATNIL	136	880
HLA-DRB1*15:02	1	499	513	YTCVATNILGKAENQ	sturniolo	880	-	-	-	-	-	-	-	-	-	-	-	-	YTCVATNIL	136	880
HLA-DRB1*15:02	1	1045	1059	PIQLTDLYPGMTYTL	sturniolo	880	-	-	-	-	-	-	-	-	-	-	-	-	LYPGMTYTL	136	880
HLA-DRB1*15:02	1	1046	1060	IQLTDLYPGMTYTLR	sturniolo	880	-	-	-	-	-	-	-	-	-	-	-	-	LYPGMTYTL	136	880
HLA-DRB1*15:02	1	1047	1061	QLTDLYPGMTYTLRV	sturniolo	880	-	-	-	-	-	-	-	-	-	-	-	-	LYPGMTYTL	136	880
HLA-DRB1*15:02	1	1048	1062	LTDLYPGMTYTLRVY	sturniolo	880	-	-	-	-	-	-	-	-	-	-	-	-	LYPGMTYTL	136	880
HLA-DRB1*15:02	1	1049	1063	TDLYPGMTYTLRVYS	sturniolo	880	-	-	-	-	-	-	-	-	-	-	-	-	LYPGMTYTL	136	880
HLA-DRB1*15:02	1	1050	1064	DLYPGMTYTLRVYSR	sturniolo	880	-	-	-	-	-	-	-	-	-	-	-	-	LYPGMTYTL	136	880
HLA-DRB1*15:02	1	1051	1065	LYPGMTYTLRVYSRD	sturniolo	880	-	-	-	-	-	-	-	-	-	-	-	-	LYPGMTYTL	136	880
HLA-DRB1*15:02	1	417	431	LLANAFVSVLDVPPR	sturniolo	884	-	-	-	-	-	-	-	-	-	-	-	-	FVSVLDVPP	130	884
HLA-DRB1*15:02	1	418	432	LANAFVSVLDVPPRM	sturniolo	884	-	-	-	-	-	-	-	-	-	-	-	-	FVSVLDVPP	130	884
HLA-DRB1*15:02	1	419	433	ANAFVSVLDVPPRML	sturniolo	884	-	-	-	-	-	-	-	-	-	-	-	-	FVSVLDVPP	130	884
HLA-DRB1*15:02	1	420	434	NAFVSVLDVPPRMLS	sturniolo	884	-	-	-	-	-	-	-	-	-	-	-	-	FVSVLDVPP	130	884
HLA-DRB1*15:02	1	421	435	AFVSVLDVPPRMLSP	sturniolo	884	-	-	-	-	-	-	-	-	-	-	-	-	FVSVLDVPP	130	884
HLA-DRB1*15:02	1	422	436	FVSVLDVPPRMLSPR	sturniolo	884	-	-	-	-	-	-	-	-	-	-	-	-	FVSVLDVPP	130	884
HLA-DRB1*15:02	1	885	899	SFPGDRLRGVVSRLF	sturniolo	884	-	-	-	-	-	-	-	-	-	-	-	-	LRGVVSRLF	130	884
HLA-DRB1*15:02	1	886	900	FPGDRLRGVVSRLFP	sturniolo	884	-	-	-	-	-	-	-	-	-	-	-	-	LRGVVSRLF	130	884
HLA-DRB1*15:02	1	887	901	PGDRLRGVVSRLFPY	sturniolo	884	-	-	-	-	-	-	-	-	-	-	-	-	LRGVVSRLF	130	884
HLA-DRB1*15:02	1	888	902	GDRLRGVVSRLFPYS	sturniolo	884	-	-	-	-	-	-	-	-	-	-	-	-	LRGVVSRLF	130	884
HLA-DRB1*15:02	1	889	903	DRLRGVVSRLFPYSN	sturniolo	884	-	-	-	-	-	-	-	-	-	-	-	-	LRGVVSRLF	130	884
HLA-DRB1*15:02	1	890	904	RLRGVVSRLFPYSNY	sturniolo	884	-	-	-	-	-	-	-	-	-	-	-	-	LRGVVSRLF	130	884
HLA-DRB1*15:02	1	891	905	LRGVVSRLFPYSNYK	sturniolo	884	-	-	-	-	-	-	-	-	-	-	-	-	LRGVVSRLF	130	884
HLA-DRB1*15:02	1	151	165	VVQEGAPLTLQCNPP	sturniolo	943	-	-	-	-	-	-	-	-	-	-	-	-	VQEGAPLTL	120	943
HLA-DRB1*15:02	1	152	166	VQEGAPLTLQCNPPP	sturniolo	943	-	-	-	-	-	-	-	-	-	-	-	-	VQEGAPLTL	120	943
HLA-DRB1*15:02	1	217	231	FHFTHTIQQKNPFTL	sturniolo	943	-	-	-	-	-	-	-	-	-	-	-	-	IQQKNPFTL	120	943
HLA-DRB1*15:02	1	218	232	HFTHTIQQKNPFTLK	sturniolo	943	-	-	-	-	-	-	-	-	-	-	-	-	IQQKNPFTL	120	943
HLA-DRB1*15:02	1	219	233	FTHTIQQKNPFTLKV	sturniolo	943	-	-	-	-	-	-	-	-	-	-	-	-	IQQKNPFTL	120	943
HLA-DRB1*15:02	1	220	234	THTIQQKNPFTLKVL	sturniolo	943	-	-	-	-	-	-	-	-	-	-	-	-	IQQKNPFTL	120	943
HLA-DRB1*15:02	1	221	235	HTIQQKNPFTLKVLT	sturniolo	943	-	-	-	-	-	-	-	-	-	-	-	-	IQQKNPFTL	120	943
HLA-DRB1*15:02	1	222	236	TIQQKNPFTLKVLTT	sturniolo	943	-	-	-	-	-	-	-	-	-	-	-	-	IQQKNPFTL	120	943
HLA-DRB1*15:02	1	223	237	IQQKNPFTLKVLTTR	sturniolo	943	-	-	-	-	-	-	-	-	-	-	-	-	IQQKNPFTL	120	943
HLA-DRB1*15:02	1	400	414	ISSRAVYQCNTSNEH	sturniolo	992	-	-	-	-	-	-	-	-	-	-	-	-	YQCNTSNEH	120	992
HLA-DRB1*15:02	1	401	415	SSRAVYQCNTSNEHG	sturniolo	992	-	-	-	-	-	-	-	-	-	-	-	-	YQCNTSNEH	120	992
HLA-DRB1*15:02	1	402	416	SRAVYQCNTSNEHGY	sturniolo	992	-	-	-	-	-	-	-	-	-	-	-	-	YQCNTSNEH	120	992
HLA-DRB1*15:02	1	403	417	RAVYQCNTSNEHGYL	sturniolo	992	-	-	-	-	-	-	-	-	-	-	-	-	YQCNTSNEH	120	992
HLA-DRB1*15:02	1	404	418	AVYQCNTSNEHGYLL	sturniolo	992	-	-	-	-	-	-	-	-	-	-	-	-	YQCNTSNEH	120	992
HLA-DRB1*15:02	1	405	419	VYQCNTSNEHGYLLA	sturniolo	992	-	-	-	-	-	-	-	-	-	-	-	-	YQCNTSNEH	120	992
HLA-DRB1*15:02	1	406	420	YQCNTSNEHGYLLAN	sturniolo	992	-	-	-	-	-	-	-	-	-	-	-	-	YQCNTSNEH	120	992
HLA-DRB1*15:02	1	212	226	SCNARFHFTHTIQQK	sturniolo	996	-	-	-	-	-	-	-	-	-	-	-	-	FHFTHTIQQ	116	996
HLA-DRB1*15:02	1	213	227	CNARFHFTHTIQQKN	sturniolo	996	-	-	-	-	-	-	-	-	-	-	-	-	FHFTHTIQQ	116	996
HLA-DRB1*15:02	1	214	228	NARFHFTHTIQQKNP	sturniolo	996	-	-	-	-	-	-	-	-	-	-	-	-	FHFTHTIQQ	116	996
HLA-DRB1*15:02	1	215	229	ARFHFTHTIQQKNPF	sturniolo	996	-	-	-	-	-	-	-	-	-	-	-	-	FHFTHTIQQ	116	996
HLA-DRB1*15:02	1	216	230	RFHFTHTIQQKNPFT	sturniolo	996	-	-	-	-	-	-	-	-	-	-	-	-	FHFTHTIQQ	116	996
HLA-DRB1*15:02	1	47	61	SAKDHIVDPRDNILI	sturniolo	10	-	-	-	-	-	-	-	-	-	-	-	-	VDPRDNILI	110	10
HLA-DRB1*15:02	1	48	62	AKDHIVDPRDNILIE	sturniolo	10	-	-	-	-	-	-	-	-	-	-	-	-	VDPRDNILI	110	10
HLA-DRB1*15:02	1	49	63	KDHIVDPRDNILIEC	sturniolo	10	-	-	-	-	-	-	-	-	-	-	-	-	VDPRDNILI	110	10
HLA-DRB1*15:02	1	50	64	DHIVDPRDNILIECE	sturniolo	10	-	-	-	-	-	-	-	-	-	-	-	-	VDPRDNILI	110	10
HLA-DRB1*15:02	1	51	65	HIVDPRDNILIECEA	sturniolo	10	-	-	-	-	-	-	-	-	-	-	-	-	VDPRDNILI	110	10
HLA-DRB1*15:02	1	52	66	IVDPRDNILIECEAK	sturniolo	10	-	-	-	-	-	-	-	-	-	-	-	-	VDPRDNILI	110	10
HLA-DRB1*15:02	1	53	67	VDPRDNILIECEAKG	sturniolo	10	-	-	-	-	-	-	-	-	-	-	-	-	VDPRDNILI	110	10
HLA-DRB1*15:02	1	67	81	GNPAPSFHWTRNSRF	sturniolo	10	-	-	-	-	-	-	-	-	-	-	-	-	FHWTRNSRF	110	10
HLA-DRB1*15:02	1	68	82	NPAPSFHWTRNSRFF	sturniolo	10	-	-	-	-	-	-	-	-	-	-	-	-	FHWTRNSRF	110	10
HLA-DRB1*15:02	1	175	189	WMSSSMEPITQDKRV	sturniolo	10	-	-	-	-	-	-	-	-	-	-	-	-	WMSSSMEPI	110	10
HLA-DRB1*15:02	1	939	953	RVRQPNLETINLEWD	sturniolo	10	-	-	-	-	-	-	-	-	-	-	-	-	VRQPNLETI	110	10
HLA-DRB1*15:02	1	940	954	VRQPNLETINLEWDH	sturniolo	10	-	-	-	-	-	-	-	-	-	-	-	-	VRQPNLETI	110	10
HLA-DRB1*15:02	1	426	440	LDVPPRMLSPRNQLI	sturniolo	1055	-	-	-	-	-	-	-	-	-	-	-	-	MLSPRNQLI	1	1055
HLA-DRB1*15:02	1	427	441	DVPPRMLSPRNQLIR	sturniolo	1055	-	-	-	-	-	-	-	-	-	-	-	-	MLSPRNQLI	1	1055
HLA-DRB1*15:02	1	428	442	VPPRMLSPRNQLIRV	sturniolo	1055	-	-	-	-	-	-	-	-	-	-	-	-	MLSPRNQLI	1	1055
HLA-DRB1*15:02	1	429	443	PPRMLSPRNQLIRVI	sturniolo	1055	-	-	-	-	-	-	-	-	-	-	-	-	MLSPRNQLI	1	1055
HLA-DRB1*15:02	1	430	444	PRMLSPRNQLIRVIL	sturniolo	1055	-	-	-	-	-	-	-	-	-	-	-	-	MLSPRNQLI	1	1055
HLA-DRB1*15:02	1	431	445	RMLSPRNQLIRVILY	sturniolo	1055	-	-	-	-	-	-	-	-	-	-	-	-	MLSPRNQLI	1	1055
HLA-DRB1*15:02	1	432	446	MLSPRNQLIRVILYN	sturniolo	1055	-	-	-	-	-	-	-	-	-	-	-	-	MLSPRNQLI	1	1055
HLA-DRB1*15:02	1	1060	1074	RVYSRDNEGISSTVI	sturniolo	1055	-	-	-	-	-	-	-	-	-	-	-	-	VYSRDNEGI	1	1055
HLA-DRB1*15:02	1	1061	1075	VYSRDNEGISSTVIT	sturniolo	1055	-	-	-	-	-	-	-	-	-	-	-	-	VYSRDNEGI	1	1055
HLA-DRB1*15:02	1	1040	1054	KAQAQPIQLTDLYPG	sturniolo	1109	-	-	-	-	-	-	-	-	-	-	-	-	IQLTDLYPG	1	1109
HLA-DRB1*15:02	1	1041	1055	AQAQPIQLTDLYPGM	sturniolo	1109	-	-	-	-	-	-	-	-	-	-	-	-	IQLTDLYPG	1	1109
HLA-DRB1*15:02	1	1042	1056	QAQPIQLTDLYPGMT	sturniolo	1109	-	-	-	-	-	-	-	-	-	-	-	-	IQLTDLYPG	1	1109
HLA-DRB1*15:02	1	1043	1057	AQPIQLTDLYPGMTY	sturniolo	1109	-	-	-	-	-	-	-	-	-	-	-	-	IQLTDLYPG	1	1109
HLA-DRB1*15:02	1	1044	1058	QPIQLTDLYPGMTYT	sturniolo	1109	-	-	-	-	-	-	-	-	-	-	-	-	IQLTDLYPG	1	1109
HLA-DRB1*15:02	1	787	801	VVGQTPVYVPYEIRV	sturniolo	1119	-	-	-	-	-	-	-	-	-	-	-	-	VYVPYEIRV	90	1119
HLA-DRB1*15:02	1	20	34	SLGGAIEIPMDPSIQ	sturniolo	1176	-	-	-	-	-	-	-	-	-	-	-	-	IEIPMDPSI	90	1176
HLA-DRB1*15:02	1	21	35	LGGAIEIPMDPSIQN	sturniolo	1176	-	-	-	-	-	-	-	-	-	-	-	-	IEIPMDPSI	90	1176
HLA-DRB1*15:02	1	22	36	GGAIEIPMDPSIQNE	sturniolo	1176	-	-	-	-	-	-	-	-	-	-	-	-	IEIPMDPSI	90	1176
HLA-DRB1*15:02	1	23	37	GAIEIPMDPSIQNEL	sturniolo	1176	-	-	-	-	-	-	-	-	-	-	-	-	IEIPMDPSI	90	1176
HLA-DRB1*15:02	1	24	38	AIEIPMDPSIQNELT	sturniolo	1176	-	-	-	-	-	-	-	-	-	-	-	-	IEIPMDPSI	90	1176
HLA-DRB1*15:02	1	25	39	IEIPMDPSIQNELTQ	sturniolo	1176	-	-	-	-	-	-	-	-	-	-	-	-	IEIPMDPSI	90	1176
HLA-DRB1*15:02	1	192	206	GHNGDLYFSNVMLQD	sturniolo	1176	-	-	-	-	-	-	-	-	-	-	-	-	YFSNVMLQD	90	1176
HLA-DRB1*15:02	1	193	207	HNGDLYFSNVMLQDM	sturniolo	1176	-	-	-	-	-	-	-	-	-	-	-	-	YFSNVMLQD	90	1176
HLA-DRB1*15:02	1	194	208	NGDLYFSNVMLQDMQ	sturniolo	1176	-	-	-	-	-	-	-	-	-	-	-	-	YFSNVMLQD	90	1176
HLA-DRB1*15:02	1	195	209	GDLYFSNVMLQDMQT	sturniolo	1176	-	-	-	-	-	-	-	-	-	-	-	-	YFSNVMLQD	90	1176
HLA-DRB1*15:02	1	196	210	DLYFSNVMLQDMQTD	sturniolo	1176	-	-	-	-	-	-	-	-	-	-	-	-	YFSNVMLQD	90	1176
HLA-DRB1*15:02	1	197	211	LYFSNVMLQDMQTDY	sturniolo	1176	-	-	-	-	-	-	-	-	-	-	-	-	YFSNVMLQD	90	1176
HLA-DRB1*15:02	1	198	212	YFSNVMLQDMQTDYS	sturniolo	1176	-	-	-	-	-	-	-	-	-	-	-	-	YFSNVMLQD	90	1176
HLA-DRB1*15:02	1	350	364	PGEDGRLVCRANGNP	sturniolo	1176	-	-	-	-	-	-	-	-	-	-	-	-	LVCRANGNP	90	1176
HLA-DRB1*15:02	1	351	365	GEDGRLVCRANGNPK	sturniolo	1176	-	-	-	-	-	-	-	-	-	-	-	-	LVCRANGNP	90	1176
HLA-DRB1*15:02	1	352	366	EDGRLVCRANGNPKP	sturniolo	1176	-	-	-	-	-	-	-	-	-	-	-	-	LVCRANGNP	90	1176
HLA-DRB1*15:02	1	353	367	DGRLVCRANGNPKPT	sturniolo	1176	-	-	-	-	-	-	-	-	-	-	-	-	LVCRANGNP	90	1176
HLA-DRB1*15:02	1	354	368	GRLVCRANGNPKPTV	sturniolo	1176	-	-	-	-	-	-	-	-	-	-	-	-	LVCRANGNP	90	1176
HLA-DRB1*15:02	1	355	369	RLVCRANGNPKPTVQ	sturniolo	1176	-	-	-	-	-	-	-	-	-	-	-	-	LVCRANGNP	90	1176
HLA-DRB1*15:02	1	356	370	LVCRANGNPKPTVQW	sturniolo	1176	-	-	-	-	-	-	-	-	-	-	-	-	LVCRANGNP	90	1176
HLA-DRB1*15:02	1	433	447	LSPRNQLIRVILYNR	sturniolo	1176	-	-	-	-	-	-	-	-	-	-	-	-	LIRVILYNR	90	1176
HLA-DRB1*15:02	1	1112	1126	VCFIKRSRGGKYPVR	sturniolo	1176	-	-	-	-	-	-	-	-	-	-	-	-	VCFIKRSRG	90	1176
HLA-DRB1*15:02	1	225	239	QKNPFTLKVLTTRGV	sturniolo	1177	-	-	-	-	-	-	-	-	-	-	-	-	LKVLTTRGV	86	1177
HLA-DRB1*15:02	1	226	240	KNPFTLKVLTTRGVA	sturniolo	1177	-	-	-	-	-	-	-	-	-	-	-	-	LKVLTTRGV	86	1177
HLA-DRB1*15:02	1	227	241	NPFTLKVLTTRGVAE	sturniolo	1177	-	-	-	-	-	-	-	-	-	-	-	-	LKVLTTRGV	86	1177
HLA-DRB1*15:02	1	228	242	PFTLKVLTTRGVAER	sturniolo	1177	-	-	-	-	-	-	-	-	-	-	-	-	LKVLTTRGV	86	1177
HLA-DRB1*15:02	1	229	243	FTLKVLTTRGVAERT	sturniolo	1177	-	-	-	-	-	-	-	-	-	-	-	-	LKVLTTRGV	86	1177
HLA-DRB1*15:02	1	230	244	TLKVLTTRGVAERTP	sturniolo	1177	-	-	-	-	-	-	-	-	-	-	-	-	LKVLTTRGV	86	1177
HLA-DRB1*15:02	1	231	245	LKVLTTRGVAERTPS	sturniolo	1177	-	-	-	-	-	-	-	-	-	-	-	-	LKVLTTRGV	86	1177
HLA-DRB1*15:02	1	492	506	RKEDQGIYTCVATNI	sturniolo	1184	-	-	-	-	-	-	-	-	-	-	-	-	IYTCVATNI	80	1184
HLA-DRB1*15:02	1	533	547	ARRGTTVQLECRVKH	sturniolo	1184	-	-	-	-	-	-	-	-	-	-	-	-	VQLECRVKH	80	1184
HLA-DRB1*15:02	1	534	548	RRGTTVQLECRVKHD	sturniolo	1184	-	-	-	-	-	-	-	-	-	-	-	-	VQLECRVKH	80	1184
HLA-DRB1*15:02	1	535	549	RGTTVQLECRVKHDP	sturniolo	1184	-	-	-	-	-	-	-	-	-	-	-	-	VQLECRVKH	80	1184
HLA-DRB1*15:02	1	536	550	GTTVQLECRVKHDPS	sturniolo	1184	-	-	-	-	-	-	-	-	-	-	-	-	VQLECRVKH	80	1184
HLA-DRB1*15:02	1	537	551	TTVQLECRVKHDPSL	sturniolo	1184	-	-	-	-	-	-	-	-	-	-	-	-	VQLECRVKH	80	1184
HLA-DRB1*15:02	1	538	552	TVQLECRVKHDPSLK	sturniolo	1184	-	-	-	-	-	-	-	-	-	-	-	-	VQLECRVKH	80	1184
HLA-DRB1*15:02	1	362	376	GNPKPTVQWMVNGEP	sturniolo	1245	-	-	-	-	-	-	-	-	-	-	-	-	VQWMVNGEP	80	1245
HLA-DRB1*15:02	1	363	377	NPKPTVQWMVNGEPL	sturniolo	1245	-	-	-	-	-	-	-	-	-	-	-	-	VQWMVNGEP	80	1245
HLA-DRB1*15:02	1	364	378	PKPTVQWMVNGEPLQ	sturniolo	1245	-	-	-	-	-	-	-	-	-	-	-	-	VQWMVNGEP	80	1245
HLA-DRB1*15:02	1	552	566	KLTVSWLKDDEPLYI	sturniolo	1245	-	-	-	-	-	-	-	-	-	-	-	-	LKDDEPLYI	80	1245
HLA-DRB1*15:02	1	553	567	LTVSWLKDDEPLYIG	sturniolo	1245	-	-	-	-	-	-	-	-	-	-	-	-	LKDDEPLYI	80	1245
HLA-DRB1*15:02	1	554	568	TVSWLKDDEPLYIGN	sturniolo	1245	-	-	-	-	-	-	-	-	-	-	-	-	LKDDEPLYI	80	1245
HLA-DRB1*15:02	1	555	569	VSWLKDDEPLYIGNR	sturniolo	1245	-	-	-	-	-	-	-	-	-	-	-	-	LKDDEPLYI	80	1245
HLA-DRB1*15:02	1	556	570	SWLKDDEPLYIGNRM	sturniolo	1245	-	-	-	-	-	-	-	-	-	-	-	-	LKDDEPLYI	80	1245
HLA-DRB1*15:02	1	557	571	WLKDDEPLYIGNRMK	sturniolo	1245	-	-	-	-	-	-	-	-	-	-	-	-	LKDDEPLYI	80	1245
HLA-DRB1*15:02	1	675	689	WHDHSKYPGSVNSAV	sturniolo	1255	-	-	-	-	-	-	-	-	-	-	-	-	YPGSVNSAV	70	1255
HLA-DRB1*15:02	1	676	690	HDHSKYPGSVNSAVL	sturniolo	1255	-	-	-	-	-	-	-	-	-	-	-	-	YPGSVNSAV	70	1255
HLA-DRB1*15:02	1	677	691	DHSKYPGSVNSAVLR	sturniolo	1255	-	-	-	-	-	-	-	-	-	-	-	-	YPGSVNSAV	70	1255
HLA-DRB1*15:02	1	678	692	HSKYPGSVNSAVLRL	sturniolo	1255	-	-	-	-	-	-	-	-	-	-	-	-	YPGSVNSAV	70	1255
HLA-DRB1*15:02	1	679	693	SKYPGSVNSAVLRLS	sturniolo	1255	-	-	-	-	-	-	-	-	-	-	-	-	YPGSVNSAV	70	1255
HLA-DRB1*15:02	1	680	694	KYPGSVNSAVLRLSP	sturniolo	1255	-	-	-	-	-	-	-	-	-	-	-	-	YPGSVNSAV	70	1255
HLA-DRB1*15:02	1	681	695	YPGSVNSAVLRLSPY	sturniolo	1255	-	-	-	-	-	-	-	-	-	-	-	-	YPGSVNSAV	70	1255
HLA-DRB1*15:02	1	1074	1088	ITFMTSTAYTNNQAD	sturniolo	1311	-	-	-	-	-	-	-	-	-	-	-	-	ITFMTSTAY	70	1311
HLA-DRB1*15:02	1	664	678	QFEEDQFQPGVWHDH	sturniolo	1321	-	-	-	-	-	-	-	-	-	-	-	-	FQPGVWHDH	60	1321
HLA-DRB1*15:02	1	665	679	FEEDQFQPGVWHDHS	sturniolo	1321	-	-	-	-	-	-	-	-	-	-	-	-	FQPGVWHDH	60	1321
HLA-DRB1*15:02	1	666	680	EEDQFQPGVWHDHSK	sturniolo	1321	-	-	-	-	-	-	-	-	-	-	-	-	FQPGVWHDH	60	1321
HLA-DRB1*15:02	1	667	681	EDQFQPGVWHDHSKY	sturniolo	1321	-	-	-	-	-	-	-	-	-	-	-	-	FQPGVWHDH	60	1321
HLA-DRB1*15:02	1	668	682	DQFQPGVWHDHSKYP	sturniolo	1321	-	-	-	-	-	-	-	-	-	-	-	-	FQPGVWHDH	60	1321
HLA-DRB1*15:02	1	669	683	QFQPGVWHDHSKYPG	sturniolo	1321	-	-	-	-	-	-	-	-	-	-	-	-	FQPGVWHDH	60	1321
HLA-DRB1*15:02	1	670	684	FQPGVWHDHSKYPGS	sturniolo	1321	-	-	-	-	-	-	-	-	-	-	-	-	FQPGVWHDH	60	1321
HLA-DRB1*15:02	1	129	143	SNRIRLQVSKSPLWP	sturniolo	1378	-	-	-	-	-	-	-	-	-	-	-	-	IRLQVSKSP	60	1378
HLA-DRB1*15:02	1	130	144	NRIRLQVSKSPLWPK	sturniolo	1378	-	-	-	-	-	-	-	-	-	-	-	-	IRLQVSKSP	60	1378
HLA-DRB1*15:02	1	131	145	RIRLQVSKSPLWPKE	sturniolo	1378	-	-	-	-	-	-	-	-	-	-	-	-	IRLQVSKSP	60	1378
HLA-DRB1*15:02	1	132	146	IRLQVSKSPLWPKEN	sturniolo	1378	-	-	-	-	-	-	-	-	-	-	-	-	IRLQVSKSP	60	1378
HLA-DRB1*15:02	1	154	168	EGAPLTLQCNPPPGL	sturniolo	1378	-	-	-	-	-	-	-	-	-	-	-	-	LQCNPPPGL	60	1378
HLA-DRB1*15:02	1	155	169	GAPLTLQCNPPPGLP	sturniolo	1378	-	-	-	-	-	-	-	-	-	-	-	-	LQCNPPPGL	60	1378
HLA-DRB1*15:02	1	156	170	APLTLQCNPPPGLPS	sturniolo	1378	-	-	-	-	-	-	-	-	-	-	-	-	LQCNPPPGL	60	1378
HLA-DRB1*15:02	1	157	171	PLTLQCNPPPGLPSP	sturniolo	1378	-	-	-	-	-	-	-	-	-	-	-	-	LQCNPPPGL	60	1378
HLA-DRB1*15:02	1	158	172	LTLQCNPPPGLPSPV	sturniolo	1378	-	-	-	-	-	-	-	-	-	-	-	-	LQCNPPPGL	60	1378
HLA-DRB1*15:02	1	159	173	TLQCNPPPGLPSPVI	sturniolo	1378	-	-	-	-	-	-	-	-	-	-	-	-	LQCNPPPGL	60	1378
HLA-DRB1*15:02	1	160	174	LQCNPPPGLPSPVIF	sturniolo	1378	-	-	-	-	-	-	-	-	-	-	-	-	LQCNPPPGL	60	1378
HLA-DRB1*15:02	1	315	329	FCLASNKMGSIRHTI	sturniolo	1378	-	-	-	-	-	-	-	-	-	-	-	-	FCLASNKMG	60	1378
HLA-DRB1*15:02	1	1113	1127	CFIKRSRGGKYPVRE	sturniolo	1378	-	-	-	-	-	-	-	-	-	-	-	-	FIKRSRGGK	60	1378
HLA-DRB1*15:02	1	1114	1128	FIKRSRGGKYPVREK	sturniolo	1378	-	-	-	-	-	-	-	-	-	-	-	-	FIKRSRGGK	60	1378
HLA-DRB1*15:02	1	298	312	NKALRITNVSEEDSG	sturniolo	1387	-	-	-	-	-	-	-	-	-	-	-	-	LRITNVSEE	50	1387
HLA-DRB1*15:02	1	299	313	KALRITNVSEEDSGE	sturniolo	1387	-	-	-	-	-	-	-	-	-	-	-	-	LRITNVSEE	50	1387
HLA-DRB1*15:02	1	300	314	ALRITNVSEEDSGEY	sturniolo	1387	-	-	-	-	-	-	-	-	-	-	-	-	LRITNVSEE	50	1387
HLA-DRB1*15:02	1	301	315	LRITNVSEEDSGEYF	sturniolo	1387	-	-	-	-	-	-	-	-	-	-	-	-	LRITNVSEE	50	1387
HLA-DRB1*15:02	1	332	346	RVKAAPYWLDEPKNL	sturniolo	1387	-	-	-	-	-	-	-	-	-	-	-	-	YWLDEPKNL	50	1387
HLA-DRB1*15:02	1	333	347	VKAAPYWLDEPKNLI	sturniolo	1387	-	-	-	-	-	-	-	-	-	-	-	-	YWLDEPKNL	50	1387
HLA-DRB1*15:02	1	334	348	KAAPYWLDEPKNLIL	sturniolo	1387	-	-	-	-	-	-	-	-	-	-	-	-	YWLDEPKNL	50	1387
HLA-DRB1*15:02	1	335	349	AAPYWLDEPKNLILA	sturniolo	1387	-	-	-	-	-	-	-	-	-	-	-	-	YWLDEPKNL	50	1387
HLA-DRB1*15:02	1	336	350	APYWLDEPKNLILAP	sturniolo	1387	-	-	-	-	-	-	-	-	-	-	-	-	YWLDEPKNL	50	1387
HLA-DRB1*15:02	1	337	351	PYWLDEPKNLILAPG	sturniolo	1387	-	-	-	-	-	-	-	-	-	-	-	-	YWLDEPKNL	50	1387
HLA-DRB1*15:02	1	338	352	YWLDEPKNLILAPGE	sturniolo	1387	-	-	-	-	-	-	-	-	-	-	-	-	YWLDEPKNL	50	1387
HLA-DRB1*15:02	1	578	592	TIFGVAERDQGSYTC	sturniolo	1387	-	-	-	-	-	-	-	-	-	-	-	-	FGVAERDQG	50	1387
HLA-DRB1*15:02	1	579	593	IFGVAERDQGSYTCV	sturniolo	1387	-	-	-	-	-	-	-	-	-	-	-	-	FGVAERDQG	50	1387
HLA-DRB1*15:02	1	580	594	FGVAERDQGSYTCVA	sturniolo	1387	-	-	-	-	-	-	-	-	-	-	-	-	FGVAERDQG	50	1387
HLA-DRB1*15:02	1	600	614	QDLAKAYLTVLADQA	sturniolo	1387	-	-	-	-	-	-	-	-	-	-	-	-	YLTVLADQA	50	1387
HLA-DRB1*15:02	1	601	615	DLAKAYLTVLADQAT	sturniolo	1387	-	-	-	-	-	-	-	-	-	-	-	-	YLTVLADQA	50	1387
HLA-DRB1*15:02	1	602	616	LAKAYLTVLADQATP	sturniolo	1387	-	-	-	-	-	-	-	-	-	-	-	-	YLTVLADQA	50	1387
HLA-DRB1*15:02	1	603	617	AKAYLTVLADQATPT	sturniolo	1387	-	-	-	-	-	-	-	-	-	-	-	-	YLTVLADQA	50	1387
HLA-DRB1*15:02	1	604	618	KAYLTVLADQATPTN	sturniolo	1387	-	-	-	-	-	-	-	-	-	-	-	-	YLTVLADQA	50	1387
HLA-DRB1*15:02	1	605	619	AYLTVLADQATPTNR	sturniolo	1387	-	-	-	-	-	-	-	-	-	-	-	-	YLTVLADQA	50	1387
HLA-DRB1*15:02	1	606	620	YLTVLADQATPTNRL	sturniolo	1387	-	-	-	-	-	-	-	-	-	-	-	-	YLTVLADQA	50	1387
HLA-DRB1*15:02	1	683	697	GSVNSAVLRLSPYVN	sturniolo	1387	-	-	-	-	-	-	-	-	-	-	-	-	VLRLSPYVN	50	1387
HLA-DRB1*15:02	1	1052	1066	YPGMTYTLRVYSRDN	sturniolo	1387	-	-	-	-	-	-	-	-	-	-	-	-	MTYTLRVYS	50	1387
HLA-DRB1*15:02	1	388	402	VAGDTIIFRDTQISS	sturniolo	1446	-	-	-	-	-	-	-	-	-	-	-	-	IFRDTQISS	50	1446
HLA-DRB1*15:02	1	389	403	AGDTIIFRDTQISSR	sturniolo	1446	-	-	-	-	-	-	-	-	-	-	-	-	IFRDTQISS	50	1446
HLA-DRB1*15:02	1	390	404	GDTIIFRDTQISSRA	sturniolo	1446	-	-	-	-	-	-	-	-	-	-	-	-	IFRDTQISS	50	1446
HLA-DRB1*15:02	1	391	405	DTIIFRDTQISSRAV	sturniolo	1446	-	-	-	-	-	-	-	-	-	-	-	-	IFRDTQISS	50	1446
HLA-DRB1*15:02	1	392	406	TIIFRDTQISSRAVY	sturniolo	1446	-	-	-	-	-	-	-	-	-	-	-	-	IFRDTQISS	50	1446
HLA-DRB1*15:02	1	393	407	IIFRDTQISSRAVYQ	sturniolo	1446	-	-	-	-	-	-	-	-	-	-	-	-	IFRDTQISS	50	1446
HLA-DRB1*15:02	1	394	408	IFRDTQISSRAVYQC	sturniolo	1446	-	-	-	-	-	-	-	-	-	-	-	-	IFRDTQISS	50	1446
HLA-DRB1*15:02	1	818	832	GYSGEDYPRAAPTEV	sturniolo	1446	-	-	-	-	-	-	-	-	-	-	-	-	YPRAAPTEV	50	1446
HLA-DRB1*15:02	1	819	833	YSGEDYPRAAPTEVK	sturniolo	1446	-	-	-	-	-	-	-	-	-	-	-	-	YPRAAPTEV	50	1446
HLA-DRB1*15:02	1	820	834	SGEDYPRAAPTEVKV	sturniolo	1446	-	-	-	-	-	-	-	-	-	-	-	-	YPRAAPTEV	50	1446
HLA-DRB1*15:02	1	821	835	GEDYPRAAPTEVKVR	sturniolo	1446	-	-	-	-	-	-	-	-	-	-	-	-	YPRAAPTEV	50	1446
HLA-DRB1*15:02	1	822	836	EDYPRAAPTEVKVRV	sturniolo	1446	-	-	-	-	-	-	-	-	-	-	-	-	YPRAAPTEV	50	1446
HLA-DRB1*15:02	1	823	837	DYPRAAPTEVKVRVM	sturniolo	1446	-	-	-	-	-	-	-	-	-	-	-	-	YPRAAPTEV	50	1446
HLA-DRB1*15:02	1	824	838	YPRAAPTEVKVRVMN	sturniolo	1446	-	-	-	-	-	-	-	-	-	-	-	-	YPRAAPTEV	50	1446
HLA-DRB1*15:02	1	387	401	EVAGDTIIFRDTQIS	sturniolo	1448	-	-	-	-	-	-	-	-	-	-	-	-	IIFRDTQIS	46	1448
HLA-DRB1*15:02	1	508	522	GKAENQVRLEVKDPT	sturniolo	1456	-	-	-	-	-	-	-	-	-	-	-	-	VRLEVKDPT	40	1456
HLA-DRB1*15:02	1	509	523	KAENQVRLEVKDPTR	sturniolo	1456	-	-	-	-	-	-	-	-	-	-	-	-	VRLEVKDPT	40	1456
HLA-DRB1*15:02	1	510	524	AENQVRLEVKDPTRI	sturniolo	1456	-	-	-	-	-	-	-	-	-	-	-	-	VRLEVKDPT	40	1456
HLA-DRB1*15:02	1	511	525	ENQVRLEVKDPTRIY	sturniolo	1456	-	-	-	-	-	-	-	-	-	-	-	-	VRLEVKDPT	40	1456
HLA-DRB1*15:02	1	512	526	NQVRLEVKDPTRIYR	sturniolo	1456	-	-	-	-	-	-	-	-	-	-	-	-	VRLEVKDPT	40	1456
HLA-DRB1*15:02	1	513	527	QVRLEVKDPTRIYRM	sturniolo	1456	-	-	-	-	-	-	-	-	-	-	-	-	VRLEVKDPT	40	1456
HLA-DRB1*15:02	1	514	528	VRLEVKDPTRIYRMP	sturniolo	1456	-	-	-	-	-	-	-	-	-	-	-	-	VRLEVKDPT	40	1456
HLA-DRB1*15:02	1	26	40	EIPMDPSIQNELTQP	sturniolo	1514	-	-	-	-	-	-	-	-	-	-	-	-	IPMDPSIQN	40	1514
HLA-DRB1*15:02	1	27	41	IPMDPSIQNELTQPP	sturniolo	1514	-	-	-	-	-	-	-	-	-	-	-	-	IPMDPSIQN	40	1514
HLA-DRB1*15:02	1	199	213	FSNVMLQDMQTDYSC	sturniolo	1514	-	-	-	-	-	-	-	-	-	-	-	-	FSNVMLQDM	38	1514
HLA-DRB1*15:02	1	201	215	NVMLQDMQTDYSCNA	sturniolo	1514	-	-	-	-	-	-	-	-	-	-	-	-	MQTDYSCNA	40	1514
HLA-DRB1*15:02	1	202	216	VMLQDMQTDYSCNAR	sturniolo	1514	-	-	-	-	-	-	-	-	-	-	-	-	MQTDYSCNA	40	1514
HLA-DRB1*15:02	1	203	217	MLQDMQTDYSCNARF	sturniolo	1514	-	-	-	-	-	-	-	-	-	-	-	-	MQTDYSCNA	40	1514
HLA-DRB1*15:02	1	204	218	LQDMQTDYSCNARFH	sturniolo	1514	-	-	-	-	-	-	-	-	-	-	-	-	MQTDYSCNA	40	1514
HLA-DRB1*15:02	1	1180	1194	EGGEGQFNEDGSFIG	sturniolo	1514	-	-	-	-	-	-	-	-	-	-	-	-	FNEDGSFIG	40	1514
HLA-DRB1*15:02	1	1181	1195	GGEGQFNEDGSFIGQ	sturniolo	1514	-	-	-	-	-	-	-	-	-	-	-	-	FNEDGSFIG	40	1514
HLA-DRB1*15:02	1	1182	1196	GEGQFNEDGSFIGQY	sturniolo	1514	-	-	-	-	-	-	-	-	-	-	-	-	FNEDGSFIG	40	1514
HLA-DRB1*15:02	1	1183	1197	EGQFNEDGSFIGQYT	sturniolo	1514	-	-	-	-	-	-	-	-	-	-	-	-	FNEDGSFIG	40	1514
HLA-DRB1*15:02	1	1184	1198	GQFNEDGSFIGQYTV	sturniolo	1514	-	-	-	-	-	-	-	-	-	-	-	-	FNEDGSFIG	40	1514
HLA-DRB1*15:02	1	1185	1199	QFNEDGSFIGQYTVK	sturniolo	1514	-	-	-	-	-	-	-	-	-	-	-	-	FNEDGSFIG	40	1514
HLA-DRB1*15:02	1	1186	1200	FNEDGSFIGQYTVKK	sturniolo	1514	-	-	-	-	-	-	-	-	-	-	-	-	FNEDGSFIG	40	1514
HLA-DRB1*15:02	1	638	652	DLAERSVRLTWIPGD	sturniolo	1520	-	-	-	-	-	-	-	-	-	-	-	-	VRLTWIPGD	35	1520
HLA-DRB1*15:02	1	639	653	LAERSVRLTWIPGDA	sturniolo	1520	-	-	-	-	-	-	-	-	-	-	-	-	VRLTWIPGD	35	1520
HLA-DRB1*15:02	1	640	654	AERSVRLTWIPGDAN	sturniolo	1520	-	-	-	-	-	-	-	-	-	-	-	-	VRLTWIPGD	35	1520
HLA-DRB1*15:02	1	641	655	ERSVRLTWIPGDANN	sturniolo	1520	-	-	-	-	-	-	-	-	-	-	-	-	VRLTWIPGD	35	1520
HLA-DRB1*15:02	1	46	60	QSAKDHIVDPRDNIL	sturniolo	1524	-	-	-	-	-	-	-	-	-	-	-	-	IVDPRDNIL	30	1524
HLA-DRB1*15:02	1	423	437	VSVLDVPPRMLSPRN	sturniolo	1524	-	-	-	-	-	-	-	-	-	-	-	-	LDVPPRMLS	30	1524
HLA-DRB1*15:02	1	424	438	SVLDVPPRMLSPRNQ	sturniolo	1524	-	-	-	-	-	-	-	-	-	-	-	-	LDVPPRMLS	30	1524
HLA-DRB1*15:02	1	425	439	VLDVPPRMLSPRNQL	sturniolo	1524	-	-	-	-	-	-	-	-	-	-	-	-	LDVPPRMLS	30	1524
HLA-DRB1*15:02	1	546	560	KHDPSLKLTVSWLKD	sturniolo	1524	-	-	-	-	-	-	-	-	-	-	-	-	LKLTVSWLK	30	1524
HLA-DRB1*15:02	1	547	561	HDPSLKLTVSWLKDD	sturniolo	1524	-	-	-	-	-	-	-	-	-	-	-	-	LKLTVSWLK	30	1524
HLA-DRB1*15:02	1	548	562	DPSLKLTVSWLKDDE	sturniolo	1524	-	-	-	-	-	-	-	-	-	-	-	-	LKLTVSWLK	30	1524
HLA-DRB1*15:02	1	549	563	PSLKLTVSWLKDDEP	sturniolo	1524	-	-	-	-	-	-	-	-	-	-	-	-	LKLTVSWLK	30	1524
HLA-DRB1*15:02	1	550	564	SLKLTVSWLKDDEPL	sturniolo	1524	-	-	-	-	-	-	-	-	-	-	-	-	LKLTVSWLK	30	1524
HLA-DRB1*15:02	1	551	565	LKLTVSWLKDDEPLY	sturniolo	1524	-	-	-	-	-	-	-	-	-	-	-	-	LKLTVSWLK	30	1524
HLA-DRB1*15:02	1	714	728	SLPSERYRTSGAPPE	sturniolo	1524	-	-	-	-	-	-	-	-	-	-	-	-	YRTSGAPPE	30	1524
HLA-DRB1*15:02	1	715	729	LPSERYRTSGAPPES	sturniolo	1524	-	-	-	-	-	-	-	-	-	-	-	-	YRTSGAPPE	30	1524
HLA-DRB1*15:02	1	716	730	PSERYRTSGAPPESN	sturniolo	1524	-	-	-	-	-	-	-	-	-	-	-	-	YRTSGAPPE	30	1524
HLA-DRB1*15:02	1	717	731	SERYRTSGAPPESNP	sturniolo	1524	-	-	-	-	-	-	-	-	-	-	-	-	YRTSGAPPE	30	1524
HLA-DRB1*15:02	1	718	732	ERYRTSGAPPESNPG	sturniolo	1524	-	-	-	-	-	-	-	-	-	-	-	-	YRTSGAPPE	30	1524
HLA-DRB1*15:02	1	719	733	RYRTSGAPPESNPGD	sturniolo	1524	-	-	-	-	-	-	-	-	-	-	-	-	YRTSGAPPE	30	1524
HLA-DRB1*15:02	1	720	734	YRTSGAPPESNPGDV	sturniolo	1524	-	-	-	-	-	-	-	-	-	-	-	-	YRTSGAPPE	30	1524
HLA-DRB1*15:02	1	777	791	NNVTVWGSRYVVGQT	sturniolo	1524	-	-	-	-	-	-	-	-	-	-	-	-	VTVWGSRYV	30	1524
HLA-DRB1*15:02	1	778	792	NVTVWGSRYVVGQTP	sturniolo	1524	-	-	-	-	-	-	-	-	-	-	-	-	VTVWGSRYV	30	1524
HLA-DRB1*15:02	1	779	793	VTVWGSRYVVGQTPV	sturniolo	1524	-	-	-	-	-	-	-	-	-	-	-	-	VTVWGSRYV	30	1524
HLA-DRB1*15:02	1	902	916	SNYKLEMVVVNGRGD	sturniolo	1524	-	-	-	-	-	-	-	-	-	-	-	-	YKLEMVVVN	30	1524
HLA-DRB1*15:02	1	910	924	VVNGRGDGPRSETKE	sturniolo	1524	-	-	-	-	-	-	-	-	-	-	-	-	VVNGRGDGP	30	1524
HLA-DRB1*15:02	1	1075	1089	TFMTSTAYTNNQADI	sturniolo	1524	-	-	-	-	-	-	-	-	-	-	-	-	FMTSTAYTN	30	1524
HLA-DRB1*15:02	1	1076	1090	FMTSTAYTNNQADIA	sturniolo	1524	-	-	-	-	-	-	-	-	-	-	-	-	FMTSTAYTN	30	1524
HLA-DRB1*15:02	1	518	532	VKDPTRIYRMPEDQV	sturniolo	1596	-	-	-	-	-	-	-	-	-	-	-	-	IYRMPEDQV	20	1596
HLA-DRB1*15:02	1	795	809	VPYEIRVQAENDFGK	sturniolo	1596	-	-	-	-	-	-	-	-	-	-	-	-	IRVQAENDF	20	1596
HLA-DRB1*15:02	1	796	810	PYEIRVQAENDFGKG	sturniolo	1596	-	-	-	-	-	-	-	-	-	-	-	-	IRVQAENDF	20	1596
HLA-DRB1*15:02	1	797	811	YEIRVQAENDFGKGP	sturniolo	1596	-	-	-	-	-	-	-	-	-	-	-	-	IRVQAENDF	20	1596
HLA-DRB1*15:02	1	798	812	EIRVQAENDFGKGPE	sturniolo	1596	-	-	-	-	-	-	-	-	-	-	-	-	IRVQAENDF	20	1596
HLA-DRB1*15:02	1	799	813	IRVQAENDFGKGPEP	sturniolo	1596	-	-	-	-	-	-	-	-	-	-	-	-	IRVQAENDF	20	1596
HLA-DRB1*15:02	1	919	933	RSETKEFTTPEGVPS	sturniolo	1596	-	-	-	-	-	-	-	-	-	-	-	-	FTTPEGVPS	20	1596
HLA-DRB1*15:02	1	920	934	SETKEFTTPEGVPSA	sturniolo	1596	-	-	-	-	-	-	-	-	-	-	-	-	FTTPEGVPS	20	1596
HLA-DRB1*15:02	1	921	935	ETKEFTTPEGVPSAP	sturniolo	1596	-	-	-	-	-	-	-	-	-	-	-	-	FTTPEGVPS	20	1596
HLA-DRB1*15:02	1	922	936	TKEFTTPEGVPSAPR	sturniolo	1596	-	-	-	-	-	-	-	-	-	-	-	-	FTTPEGVPS	20	1596
HLA-DRB1*15:02	1	923	937	KEFTTPEGVPSAPRR	sturniolo	1596	-	-	-	-	-	-	-	-	-	-	-	-	FTTPEGVPS	20	1596
HLA-DRB1*15:02	1	924	938	EFTTPEGVPSAPRRF	sturniolo	1596	-	-	-	-	-	-	-	-	-	-	-	-	FTTPEGVPS	20	1596
HLA-DRB1*15:02	1	925	939	FTTPEGVPSAPRRFR	sturniolo	1596	-	-	-	-	-	-	-	-	-	-	-	-	FTTPEGVPS	20	1596
HLA-DRB1*15:02	1	117	131	QCFARNKFGTALSNR	sturniolo	1659	-	-	-	-	-	-	-	-	-	-	-	-	FARNKFGTA	20	1659
HLA-DRB1*15:02	1	191	205	QGHNGDLYFSNVMLQ	sturniolo	1659	-	-	-	-	-	-	-	-	-	-	-	-	LYFSNVMLQ	20	1659
HLA-DRB1*15:02	1	339	353	WLDEPKNLILAPGED	sturniolo	1659	-	-	-	-	-	-	-	-	-	-	-	-	WLDEPKNLI	20	1659
HLA-DRB1*15:02	1	671	685	QPGVWHDHSKYPGSV	sturniolo	1659	-	-	-	-	-	-	-	-	-	-	-	-	WHDHSKYPG	20	1659
HLA-DRB1*15:02	1	672	686	PGVWHDHSKYPGSVN	sturniolo	1659	-	-	-	-	-	-	-	-	-	-	-	-	WHDHSKYPG	20	1659
HLA-DRB1*15:02	1	673	687	GVWHDHSKYPGSVNS	sturniolo	1659	-	-	-	-	-	-	-	-	-	-	-	-	WHDHSKYPG	20	1659
HLA-DRB1*15:02	1	674	688	VWHDHSKYPGSVNSA	sturniolo	1659	-	-	-	-	-	-	-	-	-	-	-	-	WHDHSKYPG	20	1659
HLA-DRB1*15:02	1	340	354	LDEPKNLILAPGEDG	sturniolo	1667	-	-	-	-	-	-	-	-	-	-	-	-	LILAPGEDG	10	1667
HLA-DRB1*15:02	1	341	355	DEPKNLILAPGEDGR	sturniolo	1667	-	-	-	-	-	-	-	-	-	-	-	-	LILAPGEDG	10	1667
HLA-DRB1*15:02	1	342	356	EPKNLILAPGEDGRL	sturniolo	1667	-	-	-	-	-	-	-	-	-	-	-	-	LILAPGEDG	10	1667
HLA-DRB1*15:02	1	343	357	PKNLILAPGEDGRLV	sturniolo	1667	-	-	-	-	-	-	-	-	-	-	-	-	LILAPGEDG	10	1667
HLA-DRB1*15:02	1	344	358	KNLILAPGEDGRLVC	sturniolo	1667	-	-	-	-	-	-	-	-	-	-	-	-	LILAPGEDG	10	1667
HLA-DRB1*15:02	1	345	359	NLILAPGEDGRLVCR	sturniolo	1667	-	-	-	-	-	-	-	-	-	-	-	-	LILAPGEDG	10	1667
HLA-DRB1*15:02	1	346	360	LILAPGEDGRLVCRA	sturniolo	1667	-	-	-	-	-	-	-	-	-	-	-	-	LILAPGEDG	10	1667
HLA-DRB1*15:02	1	484	498	GSLEIKMIRKEDQGI	sturniolo	1667	-	-	-	-	-	-	-	-	-	-	-	-	MIRKEDQGI	10	1667
HLA-DRB1*15:02	1	485	499	SLEIKMIRKEDQGIY	sturniolo	1667	-	-	-	-	-	-	-	-	-	-	-	-	MIRKEDQGI	10	1667
HLA-DRB1*15:02	1	486	500	LEIKMIRKEDQGIYT	sturniolo	1667	-	-	-	-	-	-	-	-	-	-	-	-	MIRKEDQGI	10	1667
HLA-DRB1*15:02	1	487	501	EIKMIRKEDQGIYTC	sturniolo	1667	-	-	-	-	-	-	-	-	-	-	-	-	MIRKEDQGI	10	1667
HLA-DRB1*15:02	1	488	502	IKMIRKEDQGIYTCV	sturniolo	1667	-	-	-	-	-	-	-	-	-	-	-	-	MIRKEDQGI	10	1667
HLA-DRB1*15:02	1	489	503	KMIRKEDQGIYTCVA	sturniolo	1667	-	-	-	-	-	-	-	-	-	-	-	-	MIRKEDQGI	10	1667
HLA-DRB1*15:02	1	490	504	MIRKEDQGIYTCVAT	sturniolo	1667	-	-	-	-	-	-	-	-	-	-	-	-	MIRKEDQGI	10	1667
HLA-DRB1*15:02	1	1115	1129	IKRSRGGKYPVREKK	sturniolo	1711	-	-	-	-	-	-	-	-	-	-	-	-	IKRSRGGKY	10	1711
HLA-DRB1*15:02	1	817	831	IGYSGEDYPRAAPTE	sturniolo	1753	-	-	-	-	-	-	-	-	-	-	-	-	YSGEDYPRA	0	1753
HLA-DRB1*15:02	1	515	529	RLEVKDPTRIYRMPE	sturniolo	1759	-	-	-	-	-	-	-	-	-	-	-	-	VKDPTRIYR	0	1759
HLA-DRB1*15:02	1	516	530	LEVKDPTRIYRMPED	sturniolo	1759	-	-	-	-	-	-	-	-	-	-	-	-	VKDPTRIYR	0	1759
HLA-DRB1*15:02	1	517	531	EVKDPTRIYRMPEDQ	sturniolo	1759	-	-	-	-	-	-	-	-	-	-	-	-	VKDPTRIYR	0	1759
HLA-DRB1*15:02	1	135	149	QVSKSPLWPKENLDP	sturniolo	1805	-	-	-	-	-	-	-	-	-	-	-	-	LWPKENLDP	0	1805
HLA-DRB1*15:02	1	136	150	VSKSPLWPKENLDPV	sturniolo	1805	-	-	-	-	-	-	-	-	-	-	-	-	LWPKENLDP	0	1805
HLA-DRB1*15:02	1	137	151	SKSPLWPKENLDPVV	sturniolo	1805	-	-	-	-	-	-	-	-	-	-	-	-	LWPKENLDP	0	1805
HLA-DRB1*15:02	1	138	152	KSPLWPKENLDPVVV	sturniolo	1805	-	-	-	-	-	-	-	-	-	-	-	-	LWPKENLDP	0	1805
HLA-DRB1*15:02	1	139	153	SPLWPKENLDPVVVQ	sturniolo	1805	-	-	-	-	-	-	-	-	-	-	-	-	LWPKENLDP	0	1805
HLA-DRB1*15:02	1	140	154	PLWPKENLDPVVVQE	sturniolo	1805	-	-	-	-	-	-	-	-	-	-	-	-	LWPKENLDP	0	1805
HLA-DRB1*15:02	1	141	155	LWPKENLDPVVVQEG	sturniolo	1805	-	-	-	-	-	-	-	-	-	-	-	-	LWPKENLDP	0	1805
HLA-DRB1*15:02	1	83	97	NIAKDPRVSMRRRSG	sturniolo	1806	-	-	-	-	-	-	-	-	-	-	-	-	IAKDPRVSM	-2	1806
HLA-DRB1*15:02	1	395	409	FRDTQISSRAVYQCN	sturniolo	1812	-	-	-	-	-	-	-	-	-	-	-	-	FRDTQISSR	-5	1812
HLA-DRB1*15:02	1	162	176	CNPPPGLPSPVIFWM	sturniolo	1816	-	-	-	-	-	-	-	-	-	-	-	-	LPSPVIFWM	-7	1816
HLA-DRB1*15:02	1	163	177	NPPPGLPSPVIFWMS	sturniolo	1816	-	-	-	-	-	-	-	-	-	-	-	-	LPSPVIFWM	-7	1816
HLA-DRB1*15:02	1	164	178	PPPGLPSPVIFWMSS	sturniolo	1816	-	-	-	-	-	-	-	-	-	-	-	-	LPSPVIFWM	-7	1816
HLA-DRB1*15:02	1	165	179	PPGLPSPVIFWMSSS	sturniolo	1816	-	-	-	-	-	-	-	-	-	-	-	-	LPSPVIFWM	-7	1816
HLA-DRB1*15:02	1	326	340	RHTISVRVKAAPYWL	sturniolo	1817	-	-	-	-	-	-	-	-	-	-	-	-	VRVKAAPYW	-10	1817
HLA-DRB1*15:02	1	327	341	HTISVRVKAAPYWLD	sturniolo	1817	-	-	-	-	-	-	-	-	-	-	-	-	VRVKAAPYW	-10	1817
HLA-DRB1*15:02	1	328	342	TISVRVKAAPYWLDE	sturniolo	1817	-	-	-	-	-	-	-	-	-	-	-	-	VRVKAAPYW	-10	1817
HLA-DRB1*15:02	1	329	343	ISVRVKAAPYWLDEP	sturniolo	1817	-	-	-	-	-	-	-	-	-	-	-	-	VRVKAAPYW	-10	1817
HLA-DRB1*15:02	1	330	344	SVRVKAAPYWLDEPK	sturniolo	1817	-	-	-	-	-	-	-	-	-	-	-	-	VRVKAAPYW	-10	1817
HLA-DRB1*15:02	1	331	345	VRVKAAPYWLDEPKN	sturniolo	1817	-	-	-	-	-	-	-	-	-	-	-	-	VRVKAAPYW	-10	1817
HLA-DRB1*15:02	1	133	147	RLQVSKSPLWPKENL	sturniolo	1818	-	-	-	-	-	-	-	-	-	-	-	-	LQVSKSPLW	-10	1818
HLA-DRB1*15:02	1	134	148	LQVSKSPLWPKENLD	sturniolo	1818	-	-	-	-	-	-	-	-	-	-	-	-	LQVSKSPLW	-10	1818
HLA-DRB1*15:02	1	1117	1131	RSRGGKYPVREKKDV	sturniolo	1836	-	-	-	-	-	-	-	-	-	-	-	-	YPVREKKDV	-10	1836
HLA-DRB1*15:02	1	1118	1132	SRGGKYPVREKKDVP	sturniolo	1836	-	-	-	-	-	-	-	-	-	-	-	-	YPVREKKDV	-10	1836
HLA-DRB1*15:02	1	1119	1133	RGGKYPVREKKDVPL	sturniolo	1836	-	-	-	-	-	-	-	-	-	-	-	-	YPVREKKDV	-10	1836
HLA-DRB1*15:02	1	1120	1134	GGKYPVREKKDVPLG	sturniolo	1836	-	-	-	-	-	-	-	-	-	-	-	-	YPVREKKDV	-10	1836
HLA-DRB1*15:02	1	1121	1135	GKYPVREKKDVPLGP	sturniolo	1836	-	-	-	-	-	-	-	-	-	-	-	-	YPVREKKDV	-10	1836
HLA-DRB1*15:02	1	1122	1136	KYPVREKKDVPLGPE	sturniolo	1836	-	-	-	-	-	-	-	-	-	-	-	-	YPVREKKDV	-10	1836
HLA-DRB1*15:02	1	1123	1137	YPVREKKDVPLGPED	sturniolo	1836	-	-	-	-	-	-	-	-	-	-	-	-	YPVREKKDV	-10	1836
HLA-DRB1*15:02	1	183	197	ITQDKRVSQGHNGDL	sturniolo	1879	-	-	-	-	-	-	-	-	-	-	-	-	VSQGHNGDL	-10	1879
HLA-DRB1*15:02	1	184	198	TQDKRVSQGHNGDLY	sturniolo	1879	-	-	-	-	-	-	-	-	-	-	-	-	VSQGHNGDL	-10	1879
HLA-DRB1*15:02	1	185	199	QDKRVSQGHNGDLYF	sturniolo	1879	-	-	-	-	-	-	-	-	-	-	-	-	VSQGHNGDL	-10	1879
HLA-DRB1*15:02	1	186	200	DKRVSQGHNGDLYFS	sturniolo	1879	-	-	-	-	-	-	-	-	-	-	-	-	VSQGHNGDL	-10	1879
HLA-DRB1*15:02	1	187	201	KRVSQGHNGDLYFSN	sturniolo	1879	-	-	-	-	-	-	-	-	-	-	-	-	VSQGHNGDL	-10	1879
HLA-DRB1*15:02	1	188	202	RVSQGHNGDLYFSNV	sturniolo	1879	-	-	-	-	-	-	-	-	-	-	-	-	VSQGHNGDL	-10	1879
HLA-DRB1*15:02	1	189	203	VSQGHNGDLYFSNVM	sturniolo	1879	-	-	-	-	-	-	-	-	-	-	-	-	VSQGHNGDL	-10	1879
HLA-DRB1*15:02	1	596	610	TELDQDLAKAYLTVL	sturniolo	1879	-	-	-	-	-	-	-	-	-	-	-	-	LAKAYLTVL	-10	1879
HLA-DRB1*15:02	1	597	611	ELDQDLAKAYLTVLA	sturniolo	1879	-	-	-	-	-	-	-	-	-	-	-	-	LAKAYLTVL	-10	1879
HLA-DRB1*15:02	1	598	612	LDQDLAKAYLTVLAD	sturniolo	1879	-	-	-	-	-	-	-	-	-	-	-	-	LAKAYLTVL	-10	1879
HLA-DRB1*15:02	1	599	613	DQDLAKAYLTVLADQ	sturniolo	1879	-	-	-	-	-	-	-	-	-	-	-	-	LAKAYLTVL	-10	1879
HLA-DRB1*15:02	1	316	330	CLASNKMGSIRHTIS	sturniolo	1949	-	-	-	-	-	-	-	-	-	-	-	-	LASNKMGSI	-20	1949
HLA-DRB1*15:02	1	317	331	LASNKMGSIRHTISV	sturniolo	1949	-	-	-	-	-	-	-	-	-	-	-	-	LASNKMGSI	-20	1949
HLA-DRB1*15:02	1	749	763	TPMNATSAFGPNLRY	sturniolo	1949	-	-	-	-	-	-	-	-	-	-	-	-	MNATSAFGP	-20	1949
HLA-DRB1*15:02	1	750	764	PMNATSAFGPNLRYI	sturniolo	1949	-	-	-	-	-	-	-	-	-	-	-	-	MNATSAFGP	-20	1949
HLA-DRB1*15:02	1	318	332	ASNKMGSIRHTISVR	sturniolo	1957	-	-	-	-	-	-	-	-	-	-	-	-	MGSIRHTIS	-30	1957
HLA-DRB1*15:02	1	701	715	RVIAINEVGSSHPSL	sturniolo	1957	-	-	-	-	-	-	-	-	-	-	-	-	VIAINEVGS	-30	1957
HLA-DRB1*15:02	1	702	716	VIAINEVGSSHPSLP	sturniolo	1957	-	-	-	-	-	-	-	-	-	-	-	-	VIAINEVGS	-30	1957
HLA-DRB1*15:02	1	703	717	IAINEVGSSHPSLPS	sturniolo	1957	-	-	-	-	-	-	-	-	-	-	-	-	IAINEVGSS	-30	1957
HLA-DRB1*15:02	1	1124	1138	PVREKKDVPLGPEDP	sturniolo	1957	-	-	-	-	-	-	-	-	-	-	-	-	VREKKDVPL	-30	1957
HLA-DRB1*15:02	1	1125	1139	VREKKDVPLGPEDPK	sturniolo	1957	-	-	-	-	-	-	-	-	-	-	-	-	VREKKDVPL	-30	1957
HLA-DRB1*15:02	1	224	238	QQKNPFTLKVLTTRG	sturniolo	2018	-	-	-	-	-	-	-	-	-	-	-	-	FTLKVLTTR	-30	2018
HLA-DRB1*15:02	1	372	386	VNGEPLQSAPPNPNR	sturniolo	2018	-	-	-	-	-	-	-	-	-	-	-	-	LQSAPPNPN	-30	2018
HLA-DRB1*15:02	1	373	387	NGEPLQSAPPNPNRE	sturniolo	2018	-	-	-	-	-	-	-	-	-	-	-	-	LQSAPPNPN	-30	2018
HLA-DRB1*15:02	1	374	388	GEPLQSAPPNPNREV	sturniolo	2018	-	-	-	-	-	-	-	-	-	-	-	-	LQSAPPNPN	-30	2018
HLA-DRB1*15:02	1	375	389	EPLQSAPPNPNREVA	sturniolo	2018	-	-	-	-	-	-	-	-	-	-	-	-	LQSAPPNPN	-30	2018
HLA-DRB1*15:02	1	376	390	PLQSAPPNPNREVAG	sturniolo	2018	-	-	-	-	-	-	-	-	-	-	-	-	LQSAPPNPN	-30	2018
HLA-DRB1*15:02	1	377	391	LQSAPPNPNREVAGD	sturniolo	2018	-	-	-	-	-	-	-	-	-	-	-	-	LQSAPPNPN	-30	2018
HLA-DRB1*15:02	1	988	1002	NQTKFTVQRTDPVSR	sturniolo	2018	-	-	-	-	-	-	-	-	-	-	-	-	VQRTDPVSR	-30	2018
HLA-DRB1*15:02	1	989	1003	QTKFTVQRTDPVSRY	sturniolo	2018	-	-	-	-	-	-	-	-	-	-	-	-	VQRTDPVSR	-30	2018
HLA-DRB1*15:02	1	990	1004	TKFTVQRTDPVSRYR	sturniolo	2018	-	-	-	-	-	-	-	-	-	-	-	-	VQRTDPVSR	-30	2018
HLA-DRB1*15:02	1	991	1005	KFTVQRTDPVSRYRF	sturniolo	2018	-	-	-	-	-	-	-	-	-	-	-	-	VQRTDPVSR	-30	2018
HLA-DRB1*15:02	1	992	1006	FTVQRTDPVSRYRFT	sturniolo	2018	-	-	-	-	-	-	-	-	-	-	-	-	VQRTDPVSR	-30	2018
HLA-DRB1*15:02	1	993	1007	TVQRTDPVSRYRFTL	sturniolo	2018	-	-	-	-	-	-	-	-	-	-	-	-	VQRTDPVSR	-30	2018
HLA-DRB1*15:02	1	260	274	RGMDLLLECIASGVP	sturniolo	2027	-	-	-	-	-	-	-	-	-	-	-	-	LLLECIASG	-35	2027
HLA-DRB1*15:02	1	261	275	GMDLLLECIASGVPT	sturniolo	2027	-	-	-	-	-	-	-	-	-	-	-	-	LLLECIASG	-35	2027
HLA-DRB1*15:02	1	262	276	MDLLLECIASGVPTP	sturniolo	2027	-	-	-	-	-	-	-	-	-	-	-	-	LLLECIASG	-35	2027
HLA-DRB1*15:02	1	263	277	DLLLECIASGVPTPD	sturniolo	2027	-	-	-	-	-	-	-	-	-	-	-	-	LLLECIASG	-35	2027
HLA-DRB1*15:02	1	264	278	LLLECIASGVPTPDI	sturniolo	2027	-	-	-	-	-	-	-	-	-	-	-	-	LLLECIASG	-35	2027
HLA-DRB1*15:02	1	607	621	LTVLADQATPTNRLA	sturniolo	2027	-	-	-	-	-	-	-	-	-	-	-	-	VLADQATPT	-40	2027
HLA-DRB1*15:02	1	608	622	TVLADQATPTNRLAA	sturniolo	2027	-	-	-	-	-	-	-	-	-	-	-	-	VLADQATPT	-40	2027
HLA-DRB1*15:02	1	609	623	VLADQATPTNRLAAL	sturniolo	2027	-	-	-	-	-	-	-	-	-	-	-	-	VLADQATPT	-40	2027
HLA-DRB1*15:02	1	1077	1091	MTSTAYTNNQADIAT	sturniolo	2027	-	-	-	-	-	-	-	-	-	-	-	-	YTNNQADIA	-40	2027
HLA-DRB1*15:02	1	1078	1092	TSTAYTNNQADIATQ	sturniolo	2027	-	-	-	-	-	-	-	-	-	-	-	-	YTNNQADIA	-40	2027
HLA-DRB1*15:02	1	1079	1093	STAYTNNQADIATQG	sturniolo	2027	-	-	-	-	-	-	-	-	-	-	-	-	YTNNQADIA	-40	2027
HLA-DRB1*15:02	1	1080	1094	TAYTNNQADIATQGW	sturniolo	2027	-	-	-	-	-	-	-	-	-	-	-	-	YTNNQADIA	-40	2027
HLA-DRB1*15:02	1	1081	1095	AYTNNQADIATQGWF	sturniolo	2027	-	-	-	-	-	-	-	-	-	-	-	-	YTNNQADIA	-40	2027
HLA-DRB1*15:02	1	1082	1096	YTNNQADIATQGWFI	sturniolo	2027	-	-	-	-	-	-	-	-	-	-	-	-	YTNNQADIA	-40	2027
HLA-DRB1*15:02	1	445	459	YNRTRLDCPFFGSPI	sturniolo	2091	-	-	-	-	-	-	-	-	-	-	-	-	YNRTRLDCP	-40	2091
HLA-DRB1*15:02	1	482	496	ENGSLEIKMIRKEDQ	sturniolo	2099	-	-	-	-	-	-	-	-	-	-	-	-	IKMIRKEDQ	-50	2099
HLA-DRB1*15:02	1	483	497	NGSLEIKMIRKEDQG	sturniolo	2099	-	-	-	-	-	-	-	-	-	-	-	-	IKMIRKEDQ	-50	2099
HLA-DRB1*15:02	1	500	514	TCVATNILGKAENQV	sturniolo	2099	-	-	-	-	-	-	-	-	-	-	-	-	ILGKAENQV	-50	2099
HLA-DRB1*15:02	1	501	515	CVATNILGKAENQVR	sturniolo	2099	-	-	-	-	-	-	-	-	-	-	-	-	ILGKAENQV	-50	2099
HLA-DRB1*15:02	1	502	516	VATNILGKAENQVRL	sturniolo	2099	-	-	-	-	-	-	-	-	-	-	-	-	ILGKAENQV	-50	2099
HLA-DRB1*15:02	1	503	517	ATNILGKAENQVRLE	sturniolo	2099	-	-	-	-	-	-	-	-	-	-	-	-	ILGKAENQV	-50	2099
HLA-DRB1*15:02	1	504	518	TNILGKAENQVRLEV	sturniolo	2099	-	-	-	-	-	-	-	-	-	-	-	-	ILGKAENQV	-50	2099
HLA-DRB1*15:02	1	505	519	NILGKAENQVRLEVK	sturniolo	2099	-	-	-	-	-	-	-	-	-	-	-	-	ILGKAENQV	-50	2099
HLA-DRB1*15:02	1	506	520	ILGKAENQVRLEVKD	sturniolo	2099	-	-	-	-	-	-	-	-	-	-	-	-	ILGKAENQV	-50	2099
HLA-DRB1*15:02	1	801	815	VQAENDFGKGPEPES	sturniolo	2099	-	-	-	-	-	-	-	-	-	-	-	-	FGKGPEPES	-50	2099
HLA-DRB1*15:02	1	802	816	QAENDFGKGPEPESV	sturniolo	2099	-	-	-	-	-	-	-	-	-	-	-	-	FGKGPEPES	-50	2099
HLA-DRB1*15:02	1	803	817	AENDFGKGPEPESVI	sturniolo	2099	-	-	-	-	-	-	-	-	-	-	-	-	FGKGPEPES	-50	2099
HLA-DRB1*15:02	1	804	818	ENDFGKGPEPESVIG	sturniolo	2099	-	-	-	-	-	-	-	-	-	-	-	-	FGKGPEPES	-50	2099
HLA-DRB1*15:02	1	805	819	NDFGKGPEPESVIGY	sturniolo	2099	-	-	-	-	-	-	-	-	-	-	-	-	FGKGPEPES	-50	2099
HLA-DRB1*15:02	1	806	820	DFGKGPEPESVIGYS	sturniolo	2099	-	-	-	-	-	-	-	-	-	-	-	-	FGKGPEPES	-50	2099
HLA-DRB1*15:02	1	807	821	FGKGPEPESVIGYSG	sturniolo	2099	-	-	-	-	-	-	-	-	-	-	-	-	FGKGPEPES	-50	2099
HLA-DRB1*15:02	1	1187	1201	NEDGSFIGQYTVKKD	sturniolo	2099	-	-	-	-	-	-	-	-	-	-	-	-	IGQYTVKKD	-50	2099
HLA-DRB1*15:02	1	1188	1202	EDGSFIGQYTVKKDK	sturniolo	2099	-	-	-	-	-	-	-	-	-	-	-	-	IGQYTVKKD	-50	2099
HLA-DRB1*15:02	1	1189	1203	DGSFIGQYTVKKDKE	sturniolo	2099	-	-	-	-	-	-	-	-	-	-	-	-	IGQYTVKKD	-50	2099
HLA-DRB1*15:02	1	1190	1204	GSFIGQYTVKKDKEE	sturniolo	2099	-	-	-	-	-	-	-	-	-	-	-	-	IGQYTVKKD	-50	2099
HLA-DRB1*15:02	1	1191	1205	SFIGQYTVKKDKEET	sturniolo	2099	-	-	-	-	-	-	-	-	-	-	-	-	IGQYTVKKD	-50	2099
HLA-DRB1*15:02	1	1192	1206	FIGQYTVKKDKEETE	sturniolo	2099	-	-	-	-	-	-	-	-	-	-	-	-	IGQYTVKKD	-50	2099
HLA-DRB1*15:02	1	1193	1207	IGQYTVKKDKEETEG	sturniolo	2099	-	-	-	-	-	-	-	-	-	-	-	-	IGQYTVKKD	-50	2099
HLA-DRB1*15:02	1	396	410	RDTQISSRAVYQCNT	sturniolo	2167	-	-	-	-	-	-	-	-	-	-	-	-	ISSRAVYQC	-50	2167
HLA-DRB1*15:02	1	397	411	DTQISSRAVYQCNTS	sturniolo	2167	-	-	-	-	-	-	-	-	-	-	-	-	ISSRAVYQC	-50	2167
HLA-DRB1*15:02	1	398	412	TQISSRAVYQCNTSN	sturniolo	2167	-	-	-	-	-	-	-	-	-	-	-	-	ISSRAVYQC	-50	2167
HLA-DRB1*15:02	1	399	413	QISSRAVYQCNTSNE	sturniolo	2167	-	-	-	-	-	-	-	-	-	-	-	-	ISSRAVYQC	-50	2167
HLA-DRB1*15:02	1	265	279	LLECIASGVPTPDIA	sturniolo	2177	-	-	-	-	-	-	-	-	-	-	-	-	LLECIASGV	-60	2177
HLA-DRB1*15:02	1	682	696	PGSVNSAVLRLSPYV	sturniolo	2177	-	-	-	-	-	-	-	-	-	-	-	-	VNSAVLRLS	-60	2177
HLA-DRB1*15:02	1	867	881	RESSLLKNLWVSQKR	sturniolo	2177	-	-	-	-	-	-	-	-	-	-	-	-	LKNLWVSQK	-60	2177
HLA-DRB1*15:02	1	868	882	ESSLLKNLWVSQKRQ	sturniolo	2177	-	-	-	-	-	-	-	-	-	-	-	-	LKNLWVSQK	-60	2177
HLA-DRB1*15:02	1	869	883	SSLLKNLWVSQKRQQ	sturniolo	2177	-	-	-	-	-	-	-	-	-	-	-	-	LKNLWVSQK	-60	2177
HLA-DRB1*15:02	1	347	361	ILAPGEDGRLVCRAN	sturniolo	2240	-	-	-	-	-	-	-	-	-	-	-	-	LAPGEDGRL	-60	2240
HLA-DRB1*15:02	1	348	362	LAPGEDGRLVCRANG	sturniolo	2240	-	-	-	-	-	-	-	-	-	-	-	-	LAPGEDGRL	-60	2240
HLA-DRB1*15:02	1	455	469	FGSPIPTLRWFKNGQ	sturniolo	2240	-	-	-	-	-	-	-	-	-	-	-	-	FGSPIPTLR	-60	2240
HLA-DRB1*15:02	1	1169	1183	QESDDSLVDYGEGGE	sturniolo	2240	-	-	-	-	-	-	-	-	-	-	-	-	LVDYGEGGE	-60	2240
HLA-DRB1*15:02	1	1170	1184	ESDDSLVDYGEGGEG	sturniolo	2240	-	-	-	-	-	-	-	-	-	-	-	-	LVDYGEGGE	-60	2240
HLA-DRB1*15:02	1	1171	1185	SDDSLVDYGEGGEGQ	sturniolo	2240	-	-	-	-	-	-	-	-	-	-	-	-	LVDYGEGGE	-60	2240
HLA-DRB1*15:02	1	1172	1186	DDSLVDYGEGGEGQF	sturniolo	2240	-	-	-	-	-	-	-	-	-	-	-	-	LVDYGEGGE	-60	2240
HLA-DRB1*15:02	1	1173	1187	DSLVDYGEGGEGQFN	sturniolo	2240	-	-	-	-	-	-	-	-	-	-	-	-	LVDYGEGGE	-60	2240
HLA-DRB1*15:02	1	1174	1188	SLVDYGEGGEGQFNE	sturniolo	2240	-	-	-	-	-	-	-	-	-	-	-	-	LVDYGEGGE	-60	2240
HLA-DRB1*15:02	1	1175	1189	LVDYGEGGEGQFNED	sturniolo	2240	-	-	-	-	-	-	-	-	-	-	-	-	LVDYGEGGE	-60	2240
HLA-DRB1*15:02	1	738	752	GTRKNNMEITWTPMN	sturniolo	2241	-	-	-	-	-	-	-	-	-	-	-	-	MEITWTPMN	-64	2241
HLA-DRB1*15:02	1	739	753	TRKNNMEITWTPMNA	sturniolo	2241	-	-	-	-	-	-	-	-	-	-	-	-	MEITWTPMN	-64	2241
HLA-DRB1*15:02	1	740	754	RKNNMEITWTPMNAT	sturniolo	2241	-	-	-	-	-	-	-	-	-	-	-	-	MEITWTPMN	-64	2241
HLA-DRB1*15:02	1	741	755	KNNMEITWTPMNATS	sturniolo	2241	-	-	-	-	-	-	-	-	-	-	-	-	MEITWTPMN	-64	2241
HLA-DRB1*15:02	1	272	286	GVPTPDIAWYKKGGD	sturniolo	2248	-	-	-	-	-	-	-	-	-	-	-	-	IAWYKKGGD	-70	2248
HLA-DRB1*15:02	1	273	287	VPTPDIAWYKKGGDL	sturniolo	2248	-	-	-	-	-	-	-	-	-	-	-	-	IAWYKKGGD	-70	2248
HLA-DRB1*15:02	1	274	288	PTPDIAWYKKGGDLP	sturniolo	2248	-	-	-	-	-	-	-	-	-	-	-	-	IAWYKKGGD	-70	2248
HLA-DRB1*15:02	1	382	396	PNPNREVAGDTIIFR	sturniolo	2248	-	-	-	-	-	-	-	-	-	-	-	-	VAGDTIIFR	-65	2248
HLA-DRB1*15:02	1	383	397	NPNREVAGDTIIFRD	sturniolo	2248	-	-	-	-	-	-	-	-	-	-	-	-	VAGDTIIFR	-65	2248
HLA-DRB1*15:02	1	384	398	PNREVAGDTIIFRDT	sturniolo	2248	-	-	-	-	-	-	-	-	-	-	-	-	VAGDTIIFR	-65	2248
HLA-DRB1*15:02	1	385	399	NREVAGDTIIFRDTQ	sturniolo	2248	-	-	-	-	-	-	-	-	-	-	-	-	VAGDTIIFR	-65	2248
HLA-DRB1*15:02	1	386	400	REVAGDTIIFRDTQI	sturniolo	2248	-	-	-	-	-	-	-	-	-	-	-	-	VAGDTIIFR	-65	2248
HLA-DRB1*15:02	1	880	894	KRQQASFPGDRLRGV	sturniolo	2248	-	-	-	-	-	-	-	-	-	-	-	-	FPGDRLRGV	-70	2248
HLA-DRB1*15:02	1	881	895	RQQASFPGDRLRGVV	sturniolo	2248	-	-	-	-	-	-	-	-	-	-	-	-	FPGDRLRGV	-70	2248
HLA-DRB1*15:02	1	882	896	QQASFPGDRLRGVVS	sturniolo	2248	-	-	-	-	-	-	-	-	-	-	-	-	FPGDRLRGV	-70	2248
HLA-DRB1*15:02	1	883	897	QASFPGDRLRGVVSR	sturniolo	2248	-	-	-	-	-	-	-	-	-	-	-	-	FPGDRLRGV	-70	2248
HLA-DRB1*15:02	1	884	898	ASFPGDRLRGVVSRL	sturniolo	2248	-	-	-	-	-	-	-	-	-	-	-	-	FPGDRLRGV	-70	2248
HLA-DRB1*15:02	1	983	997	ENFSPNQTKFTVQRT	sturniolo	2308	-	-	-	-	-	-	-	-	-	-	-	-	FSPNQTKFT	-74	2308
HLA-DRB1*15:02	1	984	998	NFSPNQTKFTVQRTD	sturniolo	2308	-	-	-	-	-	-	-	-	-	-	-	-	FSPNQTKFT	-74	2308
HLA-DRB1*15:02	1	985	999	FSPNQTKFTVQRTDP	sturniolo	2308	-	-	-	-	-	-	-	-	-	-	-	-	FSPNQTKFT	-74	2308
HLA-DRB1*15:02	1	986	1000	SPNQTKFTVQRTDPV	sturniolo	2308	-	-	-	-	-	-	-	-	-	-	-	-	FTVQRTDPV	-74	2308
HLA-DRB1*15:02	1	987	1001	PNQTKFTVQRTDPVS	sturniolo	2308	-	-	-	-	-	-	-	-	-	-	-	-	FTVQRTDPV	-74	2308
HLA-DRB1*15:02	1	357	371	VCRANGNPKPTVQWM	sturniolo	2315	-	-	-	-	-	-	-	-	-	-	-	-	VCRANGNPK	-80	2315
HLA-DRB1*15:02	1	565	579	YIGNRMKKEDDSLTI	sturniolo	2315	-	-	-	-	-	-	-	-	-	-	-	-	MKKEDDSLT	-80	2315
HLA-DRB1*15:02	1	566	580	IGNRMKKEDDSLTIF	sturniolo	2315	-	-	-	-	-	-	-	-	-	-	-	-	MKKEDDSLT	-80	2315
HLA-DRB1*15:02	1	567	581	GNRMKKEDDSLTIFG	sturniolo	2315	-	-	-	-	-	-	-	-	-	-	-	-	MKKEDDSLT	-80	2315
HLA-DRB1*15:02	1	568	582	NRMKKEDDSLTIFGV	sturniolo	2315	-	-	-	-	-	-	-	-	-	-	-	-	MKKEDDSLT	-80	2315
HLA-DRB1*15:02	1	569	583	RMKKEDDSLTIFGVA	sturniolo	2315	-	-	-	-	-	-	-	-	-	-	-	-	MKKEDDSLT	-80	2315
HLA-DRB1*15:02	1	570	584	MKKEDDSLTIFGVAE	sturniolo	2315	-	-	-	-	-	-	-	-	-	-	-	-	MKKEDDSLT	-80	2315
HLA-DRB1*15:02	1	266	280	LECIASGVPTPDIAW	sturniolo	2374	-	-	-	-	-	-	-	-	-	-	-	-	LECIASGVP	-80	2374
HLA-DRB1*15:02	1	54	68	DPRDNILIECEAKGN	sturniolo	2383	-	-	-	-	-	-	-	-	-	-	-	-	ILIECEAKG	-90	2383
HLA-DRB1*15:02	1	55	69	PRDNILIECEAKGNP	sturniolo	2383	-	-	-	-	-	-	-	-	-	-	-	-	ILIECEAKG	-90	2383
HLA-DRB1*15:02	1	56	70	RDNILIECEAKGNPA	sturniolo	2383	-	-	-	-	-	-	-	-	-	-	-	-	ILIECEAKG	-90	2383
HLA-DRB1*15:02	1	57	71	DNILIECEAKGNPAP	sturniolo	2383	-	-	-	-	-	-	-	-	-	-	-	-	ILIECEAKG	-90	2383
HLA-DRB1*15:02	1	58	72	NILIECEAKGNPAPS	sturniolo	2383	-	-	-	-	-	-	-	-	-	-	-	-	ILIECEAKG	-90	2383
HLA-DRB1*15:02	1	59	73	ILIECEAKGNPAPSF	sturniolo	2383	-	-	-	-	-	-	-	-	-	-	-	-	ILIECEAKG	-90	2383
HLA-DRB1*15:02	1	153	167	QEGAPLTLQCNPPPG	sturniolo	2440	-	-	-	-	-	-	-	-	-	-	-	-	LTLQCNPPP	-90	2440
HLA-DRB1*15:02	1	247	261	MYPQGTASSQMVLRG	sturniolo	2445	-	-	-	-	-	-	-	-	-	-	-	-	MYPQGTASS	-94	2445
HLA-DRB1*15:02	1	628	642	PDRPRDLELTDLAER	sturniolo	2449	-	-	-	-	-	-	-	-	-	-	-	-	LELTDLAER	-1	2449
HLA-DRB1*15:02	1	629	643	DRPRDLELTDLAERS	sturniolo	2449	-	-	-	-	-	-	-	-	-	-	-	-	LELTDLAER	-1	2449
HLA-DRB1*15:02	1	630	644	RPRDLELTDLAERSV	sturniolo	2449	-	-	-	-	-	-	-	-	-	-	-	-	LELTDLAER	-1	2449
HLA-DRB1*15:02	1	631	645	PRDLELTDLAERSVR	sturniolo	2449	-	-	-	-	-	-	-	-	-	-	-	-	LELTDLAER	-1	2449
HLA-DRB1*15:02	1	632	646	RDLELTDLAERSVRL	sturniolo	2449	-	-	-	-	-	-	-	-	-	-	-	-	LELTDLAER	-1	2449
HLA-DRB1*15:02	1	633	647	DLELTDLAERSVRLT	sturniolo	2449	-	-	-	-	-	-	-	-	-	-	-	-	LELTDLAER	-1	2449
HLA-DRB1*15:02	1	634	648	LELTDLAERSVRLTW	sturniolo	2449	-	-	-	-	-	-	-	-	-	-	-	-	LELTDLAER	-1	2449
HLA-DRB1*15:02	1	975	989	TKVGKQIVENFSPNQ	sturniolo	2449	-	-	-	-	-	-	-	-	-	-	-	-	IVENFSPNQ	-1	2449
HLA-DRB1*15:02	1	106	120	GGRPEEYEGEYQCFA	sturniolo	2512	-	-	-	-	-	-	-	-	-	-	-	-	YEGEYQCFA	-110	2512
HLA-DRB1*15:02	1	107	121	GRPEEYEGEYQCFAR	sturniolo	2512	-	-	-	-	-	-	-	-	-	-	-	-	YEGEYQCFA	-110	2512
HLA-DRB1*15:02	1	108	122	RPEEYEGEYQCFARN	sturniolo	2512	-	-	-	-	-	-	-	-	-	-	-	-	YEGEYQCFA	-110	2512
HLA-DRB1*15:02	1	109	123	PEEYEGEYQCFARNK	sturniolo	2512	-	-	-	-	-	-	-	-	-	-	-	-	YEGEYQCFA	-110	2512
HLA-DRB1*15:02	1	491	505	IRKEDQGIYTCVATN	sturniolo	2512	-	-	-	-	-	-	-	-	-	-	-	-	IRKEDQGIY	-110	2512
HLA-DRB1*15:02	1	507	521	LGKAENQVRLEVKDP	sturniolo	2512	-	-	-	-	-	-	-	-	-	-	-	-	LGKAENQVR	-110	2512
HLA-DRB1*15:02	1	800	814	RVQAENDFGKGPEPE	sturniolo	2512	-	-	-	-	-	-	-	-	-	-	-	-	VQAENDFGK	-110	2512
HLA-DRB1*15:02	1	848	862	RVYSDTVQGQLREYR	sturniolo	2512	-	-	-	-	-	-	-	-	-	-	-	-	VQGQLREYR	-110	2512
HLA-DRB1*15:02	1	849	863	VYSDTVQGQLREYRA	sturniolo	2512	-	-	-	-	-	-	-	-	-	-	-	-	VQGQLREYR	-110	2512
HLA-DRB1*15:02	1	850	864	YSDTVQGQLREYRAY	sturniolo	2512	-	-	-	-	-	-	-	-	-	-	-	-	VQGQLREYR	-110	2512
HLA-DRB1*15:02	1	851	865	SDTVQGQLREYRAYY	sturniolo	2512	-	-	-	-	-	-	-	-	-	-	-	-	VQGQLREYR	-110	2512
HLA-DRB1*15:02	1	1063	1077	SRDNEGISSTVITFM	sturniolo	2512	-	-	-	-	-	-	-	-	-	-	-	-	ISSTVITFM	-107	2512
HLA-DRB1*15:02	1	1064	1078	RDNEGISSTVITFMT	sturniolo	2512	-	-	-	-	-	-	-	-	-	-	-	-	ISSTVITFM	-107	2512
HLA-DRB1*15:02	1	1065	1079	DNEGISSTVITFMTS	sturniolo	2512	-	-	-	-	-	-	-	-	-	-	-	-	ISSTVITFM	-107	2512
HLA-DRB1*15:02	1	1066	1080	NEGISSTVITFMTST	sturniolo	2512	-	-	-	-	-	-	-	-	-	-	-	-	ISSTVITFM	-107	2512
HLA-DRB1*15:02	1	1160	1174	TSLDGTIKQQESDDS	sturniolo	2512	-	-	-	-	-	-	-	-	-	-	-	-	IKQQESDDS	-110	2512
HLA-DRB1*15:02	1	1161	1175	SLDGTIKQQESDDSL	sturniolo	2512	-	-	-	-	-	-	-	-	-	-	-	-	IKQQESDDS	-110	2512
HLA-DRB1*15:02	1	1162	1176	LDGTIKQQESDDSLV	sturniolo	2512	-	-	-	-	-	-	-	-	-	-	-	-	IKQQESDDS	-110	2512
HLA-DRB1*15:02	1	1163	1177	DGTIKQQESDDSLVD	sturniolo	2512	-	-	-	-	-	-	-	-	-	-	-	-	IKQQESDDS	-110	2512
HLA-DRB1*15:02	1	1164	1178	GTIKQQESDDSLVDY	sturniolo	2512	-	-	-	-	-	-	-	-	-	-	-	-	IKQQESDDS	-110	2512
HLA-DRB1*15:02	1	1165	1179	TIKQQESDDSLVDYG	sturniolo	2512	-	-	-	-	-	-	-	-	-	-	-	-	IKQQESDDS	-110	2512
HLA-DRB1*15:02	1	1166	1180	IKQQESDDSLVDYGE	sturniolo	2512	-	-	-	-	-	-	-	-	-	-	-	-	IKQQESDDS	-110	2512
HLA-DRB1*15:02	1	200	214	SNVMLQDMQTDYSCN	sturniolo	2572	-	-	-	-	-	-	-	-	-	-	-	-	LQDMQTDYS	-114	2572
HLA-DRB1*15:02	1	911	925	VNGRGDGPRSETKEF	sturniolo	2575	-	-	-	-	-	-	-	-	-	-	-	-	VNGRGDGPR	-120	2575
HLA-DRB1*15:02	1	970	984	VAFNGTKVGKQIVEN	sturniolo	2626	-	-	-	-	-	-	-	-	-	-	-	-	FNGTKVGKQ	-120	2626
HLA-DRB1*15:02	1	971	985	AFNGTKVGKQIVENF	sturniolo	2626	-	-	-	-	-	-	-	-	-	-	-	-	FNGTKVGKQ	-120	2626
HLA-DRB1*15:02	1	972	986	FNGTKVGKQIVENFS	sturniolo	2626	-	-	-	-	-	-	-	-	-	-	-	-	FNGTKVGKQ	-120	2626
HLA-DRB1*15:02	1	142	156	WPKENLDPVVVQEGA	sturniolo	2633	-	-	-	-	-	-	-	-	-	-	-	-	WPKENLDPV	-130	2633
HLA-DRB1*15:02	1	1062	1076	YSRDNEGISSTVITF	sturniolo	2633	-	-	-	-	-	-	-	-	-	-	-	-	YSRDNEGIS	-130	2633
HLA-DRB1*15:02	1	1141	1155	EDGSFDYSDEDNKPL	sturniolo	2685	-	-	-	-	-	-	-	-	-	-	-	-	YSDEDNKPL	-130	2685
HLA-DRB1*15:02	1	1142	1156	DGSFDYSDEDNKPLQ	sturniolo	2685	-	-	-	-	-	-	-	-	-	-	-	-	YSDEDNKPL	-130	2685
HLA-DRB1*15:02	1	1143	1157	GSFDYSDEDNKPLQG	sturniolo	2685	-	-	-	-	-	-	-	-	-	-	-	-	YSDEDNKPL	-130	2685
HLA-DRB1*15:02	1	1144	1158	SFDYSDEDNKPLQGS	sturniolo	2685	-	-	-	-	-	-	-	-	-	-	-	-	YSDEDNKPL	-130	2685
HLA-DRB1*15:02	1	1145	1159	FDYSDEDNKPLQGSQ	sturniolo	2685	-	-	-	-	-	-	-	-	-	-	-	-	YSDEDNKPL	-130	2685
HLA-DRB1*15:02	1	1146	1160	DYSDEDNKPLQGSQT	sturniolo	2685	-	-	-	-	-	-	-	-	-	-	-	-	YSDEDNKPL	-130	2685
HLA-DRB1*15:02	1	1147	1161	YSDEDNKPLQGSQTS	sturniolo	2685	-	-	-	-	-	-	-	-	-	-	-	-	YSDEDNKPL	-130	2685
HLA-DRB1*15:02	1	28	42	PMDPSIQNELTQPPT	sturniolo	2686	-	-	-	-	-	-	-	-	-	-	-	-	IQNELTQPP	-134	2686
HLA-DRB1*15:02	1	29	43	MDPSIQNELTQPPTI	sturniolo	2686	-	-	-	-	-	-	-	-	-	-	-	-	IQNELTQPP	-134	2686
HLA-DRB1*15:02	1	30	44	DPSIQNELTQPPTIT	sturniolo	2686	-	-	-	-	-	-	-	-	-	-	-	-	IQNELTQPP	-134	2686
HLA-DRB1*15:02	1	31	45	PSIQNELTQPPTITK	sturniolo	2686	-	-	-	-	-	-	-	-	-	-	-	-	IQNELTQPP	-134	2686
HLA-DRB1*15:02	1	32	46	SIQNELTQPPTITKQ	sturniolo	2686	-	-	-	-	-	-	-	-	-	-	-	-	IQNELTQPP	-134	2686
HLA-DRB1*15:02	1	33	47	IQNELTQPPTITKQS	sturniolo	2686	-	-	-	-	-	-	-	-	-	-	-	-	IQNELTQPP	-134	2686
HLA-DRB1*15:02	1	232	246	KVLTTRGVAERTPSF	sturniolo	2693	-	-	-	-	-	-	-	-	-	-	-	-	VLTTRGVAE	-140	2693
HLA-DRB1*15:02	1	233	247	VLTTRGVAERTPSFM	sturniolo	2693	-	-	-	-	-	-	-	-	-	-	-	-	VLTTRGVAE	-140	2693
HLA-DRB1*15:02	1	649	663	IPGDANNSPITDYVV	sturniolo	2739	-	-	-	-	-	-	-	-	-	-	-	-	IPGDANNSP	-140	2739
HLA-DRB1*15:02	1	704	718	AINEVGSSHPSLPSE	sturniolo	2739	-	-	-	-	-	-	-	-	-	-	-	-	INEVGSSHP	-140	2739
HLA-DRB1*15:02	1	705	719	INEVGSSHPSLPSER	sturniolo	2739	-	-	-	-	-	-	-	-	-	-	-	-	INEVGSSHP	-140	2739
HLA-DRB1*15:02	1	655	669	NSPITDYVVQFEEDQ	sturniolo	2745	-	-	-	-	-	-	-	-	-	-	-	-	YVVQFEEDQ	-150	2745
HLA-DRB1*15:02	1	838	852	NSTAISLQWNRVYSD	sturniolo	2745	-	-	-	-	-	-	-	-	-	-	-	-	LQWNRVYSD	-150	2745
HLA-DRB1*15:02	1	839	853	STAISLQWNRVYSDT	sturniolo	2745	-	-	-	-	-	-	-	-	-	-	-	-	LQWNRVYSD	-150	2745
HLA-DRB1*15:02	1	942	956	QPNLETINLEWDHPE	sturniolo	2745	-	-	-	-	-	-	-	-	-	-	-	-	INLEWDHPE	-150	2745
HLA-DRB1*15:02	1	943	957	PNLETINLEWDHPEH	sturniolo	2745	-	-	-	-	-	-	-	-	-	-	-	-	INLEWDHPE	-150	2745
HLA-DRB1*15:02	1	944	958	NLETINLEWDHPEHP	sturniolo	2745	-	-	-	-	-	-	-	-	-	-	-	-	INLEWDHPE	-150	2745
HLA-DRB1*15:02	1	945	959	LETINLEWDHPEHPN	sturniolo	2745	-	-	-	-	-	-	-	-	-	-	-	-	INLEWDHPE	-150	2745
HLA-DRB1*15:02	1	946	960	ETINLEWDHPEHPNG	sturniolo	2745	-	-	-	-	-	-	-	-	-	-	-	-	INLEWDHPE	-150	2745
HLA-DRB1*15:02	1	947	961	TINLEWDHPEHPNGI	sturniolo	2745	-	-	-	-	-	-	-	-	-	-	-	-	INLEWDHPE	-150	2745
HLA-DRB1*15:02	1	948	962	INLEWDHPEHPNGIM	sturniolo	2745	-	-	-	-	-	-	-	-	-	-	-	-	INLEWDHPE	-150	2745
HLA-DRB1*15:02	1	34	48	QNELTQPPTITKQSA	sturniolo	2791	-	-	-	-	-	-	-	-	-	-	-	-	LTQPPTITK	-154	2791
HLA-DRB1*15:02	1	35	49	NELTQPPTITKQSAK	sturniolo	2791	-	-	-	-	-	-	-	-	-	-	-	-	LTQPPTITK	-154	2791
HLA-DRB1*15:02	1	36	50	ELTQPPTITKQSAKD	sturniolo	2791	-	-	-	-	-	-	-	-	-	-	-	-	LTQPPTITK	-154	2791
HLA-DRB1*15:02	1	37	51	LTQPPTITKQSAKDH	sturniolo	2791	-	-	-	-	-	-	-	-	-	-	-	-	LTQPPTITK	-154	2791
HLA-DRB1*15:02	1	526	540	RMPEDQVARRGTTVQ	sturniolo	2791	-	-	-	-	-	-	-	-	-	-	-	-	VARRGTTVQ	-154	2791
HLA-DRB1*15:02	1	527	541	MPEDQVARRGTTVQL	sturniolo	2791	-	-	-	-	-	-	-	-	-	-	-	-	VARRGTTVQ	-154	2791
HLA-DRB1*15:02	1	528	542	PEDQVARRGTTVQLE	sturniolo	2791	-	-	-	-	-	-	-	-	-	-	-	-	VARRGTTVQ	-154	2791
HLA-DRB1*15:02	1	529	543	EDQVARRGTTVQLEC	sturniolo	2791	-	-	-	-	-	-	-	-	-	-	-	-	VARRGTTVQ	-154	2791
HLA-DRB1*15:02	1	530	544	DQVARRGTTVQLECR	sturniolo	2791	-	-	-	-	-	-	-	-	-	-	-	-	VARRGTTVQ	-154	2791
HLA-DRB1*15:02	1	531	545	QVARRGTTVQLECRV	sturniolo	2791	-	-	-	-	-	-	-	-	-	-	-	-	VARRGTTVQ	-154	2791
HLA-DRB1*15:02	1	532	546	VARRGTTVQLECRVK	sturniolo	2791	-	-	-	-	-	-	-	-	-	-	-	-	VARRGTTVQ	-154	2791
HLA-DRB1*15:02	1	1149	1163	DEDNKPLQGSQTSLD	sturniolo	2791	-	-	-	-	-	-	-	-	-	-	-	-	LQGSQTSLD	-154	2791
HLA-DRB1*15:02	1	1150	1164	EDNKPLQGSQTSLDG	sturniolo	2791	-	-	-	-	-	-	-	-	-	-	-	-	LQGSQTSLD	-154	2791
HLA-DRB1*15:02	1	1151	1165	DNKPLQGSQTSLDGT	sturniolo	2791	-	-	-	-	-	-	-	-	-	-	-	-	LQGSQTSLD	-154	2791
HLA-DRB1*15:02	1	1152	1166	NKPLQGSQTSLDGTI	sturniolo	2791	-	-	-	-	-	-	-	-	-	-	-	-	LQGSQTSLD	-154	2791
HLA-DRB1*15:02	1	1153	1167	KPLQGSQTSLDGTIK	sturniolo	2791	-	-	-	-	-	-	-	-	-	-	-	-	LQGSQTSLD	-154	2791
HLA-DRB1*15:02	1	1154	1168	PLQGSQTSLDGTIKQ	sturniolo	2791	-	-	-	-	-	-	-	-	-	-	-	-	LQGSQTSLD	-154	2791
HLA-DRB1*15:02	1	1155	1169	LQGSQTSLDGTIKQQ	sturniolo	2791	-	-	-	-	-	-	-	-	-	-	-	-	LQGSQTSLD	-154	2791
HLA-DRB1*15:02	1	837	851	MNSTAISLQWNRVYS	sturniolo	2795	-	-	-	-	-	-	-	-	-	-	-	-	MNSTAISLQ	-155	2795
HLA-DRB1*15:02	1	481	495	YENGSLEIKMIRKED	sturniolo	2797	-	-	-	-	-	-	-	-	-	-	-	-	YENGSLEIK	-160	2797
HLA-DRB1*15:02	1	706	720	NEVGSSHPSLPSERY	sturniolo	2797	-	-	-	-	-	-	-	-	-	-	-	-	VGSSHPSLP	-160	2797
HLA-DRB1*15:02	1	707	721	EVGSSHPSLPSERYR	sturniolo	2797	-	-	-	-	-	-	-	-	-	-	-	-	VGSSHPSLP	-160	2797
HLA-DRB1*15:02	1	708	722	VGSSHPSLPSERYRT	sturniolo	2797	-	-	-	-	-	-	-	-	-	-	-	-	VGSSHPSLP	-160	2797
HLA-DRB1*15:02	1	1083	1097	TNNQADIATQGWFIG	sturniolo	2843	-	-	-	-	-	-	-	-	-	-	-	-	IATQGWFIG	-160	2843
HLA-DRB1*15:02	1	1084	1098	NNQADIATQGWFIGL	sturniolo	2843	-	-	-	-	-	-	-	-	-	-	-	-	IATQGWFIG	-160	2843
HLA-DRB1*15:02	1	1085	1099	NQADIATQGWFIGLM	sturniolo	2843	-	-	-	-	-	-	-	-	-	-	-	-	IATQGWFIG	-160	2843
HLA-DRB1*15:02	1	1086	1100	QADIATQGWFIGLMC	sturniolo	2843	-	-	-	-	-	-	-	-	-	-	-	-	IATQGWFIG	-160	2843
HLA-DRB1*15:02	1	1087	1101	ADIATQGWFIGLMCA	sturniolo	2843	-	-	-	-	-	-	-	-	-	-	-	-	IATQGWFIG	-160	2843
HLA-DRB1*15:02	1	177	191	SSSMEPITQDKRVSQ	sturniolo	2849	-	-	-	-	-	-	-	-	-	-	-	-	ITQDKRVSQ	-170	2849
HLA-DRB1*15:02	1	178	192	SSMEPITQDKRVSQG	sturniolo	2849	-	-	-	-	-	-	-	-	-	-	-	-	ITQDKRVSQ	-170	2849
HLA-DRB1*15:02	1	179	193	SMEPITQDKRVSQGH	sturniolo	2849	-	-	-	-	-	-	-	-	-	-	-	-	ITQDKRVSQ	-170	2849
HLA-DRB1*15:02	1	180	194	MEPITQDKRVSQGHN	sturniolo	2849	-	-	-	-	-	-	-	-	-	-	-	-	ITQDKRVSQ	-170	2849
HLA-DRB1*15:02	1	181	195	EPITQDKRVSQGHNG	sturniolo	2849	-	-	-	-	-	-	-	-	-	-	-	-	ITQDKRVSQ	-170	2849
HLA-DRB1*15:02	1	182	196	PITQDKRVSQGHNGD	sturniolo	2849	-	-	-	-	-	-	-	-	-	-	-	-	ITQDKRVSQ	-170	2849
HLA-DRB1*15:02	1	248	262	YPQGTASSQMVLRGM	sturniolo	2897	-	-	-	-	-	-	-	-	-	-	-	-	YPQGTASSQ	-180	2897
HLA-DRB1*15:02	1	926	940	TTPEGVPSAPRRFRV	sturniolo	2897	-	-	-	-	-	-	-	-	-	-	-	-	VPSAPRRFR	-180	2897
HLA-DRB1*15:02	1	927	941	TPEGVPSAPRRFRVR	sturniolo	2897	-	-	-	-	-	-	-	-	-	-	-	-	VPSAPRRFR	-180	2897
HLA-DRB1*15:02	1	928	942	PEGVPSAPRRFRVRQ	sturniolo	2897	-	-	-	-	-	-	-	-	-	-	-	-	VPSAPRRFR	-180	2897
HLA-DRB1*15:02	1	929	943	EGVPSAPRRFRVRQP	sturniolo	2897	-	-	-	-	-	-	-	-	-	-	-	-	VPSAPRRFR	-180	2897
HLA-DRB1*15:02	1	930	944	GVPSAPRRFRVRQPN	sturniolo	2897	-	-	-	-	-	-	-	-	-	-	-	-	VPSAPRRFR	-180	2897
HLA-DRB1*15:02	1	931	945	VPSAPRRFRVRQPNL	sturniolo	2897	-	-	-	-	-	-	-	-	-	-	-	-	VPSAPRRFR	-180	2897
HLA-DRB1*15:02	1	1176	1190	VDYGEGGEGQFNEDG	sturniolo	2897	-	-	-	-	-	-	-	-	-	-	-	-	VDYGEGGEG	-180	2897
HLA-DRB1*15:02	1	234	248	LTTRGVAERTPSFMY	sturniolo	2939	-	-	-	-	-	-	-	-	-	-	-	-	VAERTPSFM	-182	2939
HLA-DRB1*15:02	1	235	249	TTRGVAERTPSFMYP	sturniolo	2939	-	-	-	-	-	-	-	-	-	-	-	-	VAERTPSFM	-182	2939
HLA-DRB1*15:02	1	236	250	TRGVAERTPSFMYPQ	sturniolo	2939	-	-	-	-	-	-	-	-	-	-	-	-	VAERTPSFM	-182	2939
HLA-DRB1*15:02	1	237	251	RGVAERTPSFMYPQG	sturniolo	2939	-	-	-	-	-	-	-	-	-	-	-	-	VAERTPSFM	-182	2939
HLA-DRB1*15:02	1	238	252	GVAERTPSFMYPQGT	sturniolo	2939	-	-	-	-	-	-	-	-	-	-	-	-	VAERTPSFM	-182	2939
HLA-DRB1*15:02	1	239	253	VAERTPSFMYPQGTA	sturniolo	2939	-	-	-	-	-	-	-	-	-	-	-	-	VAERTPSFM	-182	2939
HLA-DRB1*15:02	1	1007	1021	LSARTQVGSGEAVTE	sturniolo	2944	-	-	-	-	-	-	-	-	-	-	-	-	VGSGEAVTE	-190	2944
HLA-DRB1*15:02	1	1008	1022	SARTQVGSGEAVTEE	sturniolo	2944	-	-	-	-	-	-	-	-	-	-	-	-	VGSGEAVTE	-190	2944
HLA-DRB1*15:02	1	1009	1023	ARTQVGSGEAVTEES	sturniolo	2944	-	-	-	-	-	-	-	-	-	-	-	-	VGSGEAVTE	-190	2944
HLA-DRB1*15:02	1	1010	1024	RTQVGSGEAVTEESP	sturniolo	2944	-	-	-	-	-	-	-	-	-	-	-	-	VGSGEAVTE	-190	2944
HLA-DRB1*15:02	1	1011	1025	TQVGSGEAVTEESPA	sturniolo	2944	-	-	-	-	-	-	-	-	-	-	-	-	VGSGEAVTE	-190	2944
HLA-DRB1*15:02	1	1012	1026	QVGSGEAVTEESPAP	sturniolo	2944	-	-	-	-	-	-	-	-	-	-	-	-	VGSGEAVTE	-190	2944
HLA-DRB1*15:02	1	1013	1027	VGSGEAVTEESPAPP	sturniolo	2944	-	-	-	-	-	-	-	-	-	-	-	-	VGSGEAVTE	-190	2944
HLA-DRB1*15:02	1	614	628	ATPTNRLAALPKGRP	sturniolo	2983	-	-	-	-	-	-	-	-	-	-	-	-	LAALPKGRP	-190	2983
HLA-DRB1*15:02	1	615	629	TPTNRLAALPKGRPD	sturniolo	2983	-	-	-	-	-	-	-	-	-	-	-	-	LAALPKGRP	-190	2983
HLA-DRB1*15:02	1	616	630	PTNRLAALPKGRPDR	sturniolo	2983	-	-	-	-	-	-	-	-	-	-	-	-	LAALPKGRP	-190	2983
HLA-DRB1*15:02	1	617	631	TNRLAALPKGRPDRP	sturniolo	2983	-	-	-	-	-	-	-	-	-	-	-	-	LAALPKGRP	-190	2983
HLA-DRB1*15:02	1	618	632	NRLAALPKGRPDRPR	sturniolo	2983	-	-	-	-	-	-	-	-	-	-	-	-	LAALPKGRP	-190	2983
HLA-DRB1*15:02	1	619	633	RLAALPKGRPDRPRD	sturniolo	2983	-	-	-	-	-	-	-	-	-	-	-	-	LAALPKGRP	-190	2983
HLA-DRB1*15:02	1	620	634	LAALPKGRPDRPRDL	sturniolo	2983	-	-	-	-	-	-	-	-	-	-	-	-	LAALPKGRP	-190	2983
HLA-DRB1*15:02	1	663	677	VQFEEDQFQPGVWHD	sturniolo	2983	-	-	-	-	-	-	-	-	-	-	-	-	VQFEEDQFQ	-190	2983
HLA-DRB1*15:02	1	1006	1020	TLSARTQVGSGEAVT	sturniolo	2983	-	-	-	-	-	-	-	-	-	-	-	-	LSARTQVGS	-190	2983
HLA-DRB1*15:02	1	467	481	NGQGSNLDGGNYHVY	sturniolo	2988	-	-	-	-	-	-	-	-	-	-	-	-	LDGGNYHVY	-2	2988
HLA-DRB1*15:02	1	468	482	GQGSNLDGGNYHVYE	sturniolo	2988	-	-	-	-	-	-	-	-	-	-	-	-	LDGGNYHVY	-2	2988
HLA-DRB1*15:02	1	469	483	QGSNLDGGNYHVYEN	sturniolo	2988	-	-	-	-	-	-	-	-	-	-	-	-	LDGGNYHVY	-2	2988
HLA-DRB1*15:02	1	470	484	GSNLDGGNYHVYENG	sturniolo	2988	-	-	-	-	-	-	-	-	-	-	-	-	LDGGNYHVY	-2	2988
HLA-DRB1*15:02	1	471	485	SNLDGGNYHVYENGS	sturniolo	2988	-	-	-	-	-	-	-	-	-	-	-	-	LDGGNYHVY	-2	2988
HLA-DRB1*15:02	1	728	742	ESNPGDVKGEGTRKN	sturniolo	3022	-	-	-	-	-	-	-	-	-	-	-	-	VKGEGTRKN	-204	3022
HLA-DRB1*15:02	1	729	743	SNPGDVKGEGTRKNN	sturniolo	3022	-	-	-	-	-	-	-	-	-	-	-	-	VKGEGTRKN	-204	3022
HLA-DRB1*15:02	1	730	744	NPGDVKGEGTRKNNM	sturniolo	3022	-	-	-	-	-	-	-	-	-	-	-	-	VKGEGTRKN	-204	3022
HLA-DRB1*15:02	1	731	745	PGDVKGEGTRKNNME	sturniolo	3022	-	-	-	-	-	-	-	-	-	-	-	-	VKGEGTRKN	-204	3022
HLA-DRB1*15:02	1	732	746	GDVKGEGTRKNNMEI	sturniolo	3022	-	-	-	-	-	-	-	-	-	-	-	-	VKGEGTRKN	-204	3022
HLA-DRB1*15:02	1	733	747	DVKGEGTRKNNMEIT	sturniolo	3022	-	-	-	-	-	-	-	-	-	-	-	-	VKGEGTRKN	-204	3022
HLA-DRB1*15:02	1	734	748	VKGEGTRKNNMEITW	sturniolo	3022	-	-	-	-	-	-	-	-	-	-	-	-	VKGEGTRKN	-204	3022
HLA-DRB1*15:02	1	1177	1191	DYGEGGEGQFNEDGS	sturniolo	3026	-	-	-	-	-	-	-	-	-	-	-	-	YGEGGEGQF	-210	3026
HLA-DRB1*15:02	1	1178	1192	YGEGGEGQFNEDGSF	sturniolo	3026	-	-	-	-	-	-	-	-	-	-	-	-	YGEGGEGQF	-210	3026
HLA-DRB1*15:02	1	847	861	NRVYSDTVQGQLREY	sturniolo	3062	-	-	-	-	-	-	-	-	-	-	-	-	YSDTVQGQL	-220	3062
HLA-DRB1*15:02	1	302	316	RITNVSEEDSGEYFC	sturniolo	3098	-	-	-	-	-	-	-	-	-	-	-	-	ITNVSEEDS	-230	3098
HLA-DRB1*15:02	1	303	317	ITNVSEEDSGEYFCL	sturniolo	3098	-	-	-	-	-	-	-	-	-	-	-	-	ITNVSEEDS	-230	3098
HLA-DRB1*15:02	1	652	666	DANNSPITDYVVQFE	sturniolo	3098	-	-	-	-	-	-	-	-	-	-	-	-	ITDYVVQFE	-230	3098
HLA-DRB1*15:02	1	653	667	ANNSPITDYVVQFEE	sturniolo	3098	-	-	-	-	-	-	-	-	-	-	-	-	ITDYVVQFE	-230	3098
HLA-DRB1*15:02	1	654	668	NNSPITDYVVQFEED	sturniolo	3098	-	-	-	-	-	-	-	-	-	-	-	-	ITDYVVQFE	-230	3098
HLA-DRB1*15:02	1	709	723	GSSHPSLPSERYRTS	sturniolo	3098	-	-	-	-	-	-	-	-	-	-	-	-	LPSERYRTS	-230	3098
HLA-DRB1*15:02	1	710	724	SSHPSLPSERYRTSG	sturniolo	3098	-	-	-	-	-	-	-	-	-	-	-	-	LPSERYRTS	-230	3098
HLA-DRB1*15:02	1	711	725	SHPSLPSERYRTSGA	sturniolo	3098	-	-	-	-	-	-	-	-	-	-	-	-	LPSERYRTS	-230	3098
HLA-DRB1*15:02	1	712	726	HPSLPSERYRTSGAP	sturniolo	3098	-	-	-	-	-	-	-	-	-	-	-	-	LPSERYRTS	-230	3098
HLA-DRB1*15:02	1	713	727	PSLPSERYRTSGAPP	sturniolo	3098	-	-	-	-	-	-	-	-	-	-	-	-	LPSERYRTS	-230	3098
HLA-DRB1*15:02	1	176	190	MSSSMEPITQDKRVS	sturniolo	3131	-	-	-	-	-	-	-	-	-	-	-	-	MSSSMEPIT	-230	3131
HLA-DRB1*15:02	1	1	15	MARQPPPPWVHAAFL	sturniolo	3135	-	-	-	-	-	-	-	-	-	-	-	-	MARQPPPPW	-240	3135
HLA-DRB1*15:02	1	949	963	NLEWDHPEHPNGIMI	sturniolo	3162	-	-	-	-	-	-	-	-	-	-	-	-	WDHPEHPNG	-240	3162
HLA-DRB1*15:02	1	950	964	LEWDHPEHPNGIMIG	sturniolo	3162	-	-	-	-	-	-	-	-	-	-	-	-	WDHPEHPNG	-240	3162
HLA-DRB1*15:02	1	951	965	EWDHPEHPNGIMIGY	sturniolo	3162	-	-	-	-	-	-	-	-	-	-	-	-	WDHPEHPNG	-240	3162
HLA-DRB1*15:02	1	952	966	WDHPEHPNGIMIGYT	sturniolo	3162	-	-	-	-	-	-	-	-	-	-	-	-	WDHPEHPNG	-240	3162
HLA-DRB1*15:02	1	60	74	LIECEAKGNPAPSFH	sturniolo	3193	-	-	-	-	-	-	-	-	-	-	-	-	LIECEAKGN	-260	3193
HLA-DRB1*15:02	1	267	281	ECIASGVPTPDIAWY	sturniolo	3218	-	-	-	-	-	-	-	-	-	-	-	-	VPTPDIAWY	-265	3218
HLA-DRB1*15:02	1	268	282	CIASGVPTPDIAWYK	sturniolo	3218	-	-	-	-	-	-	-	-	-	-	-	-	VPTPDIAWY	-265	3218
HLA-DRB1*15:02	1	269	283	IASGVPTPDIAWYKK	sturniolo	3218	-	-	-	-	-	-	-	-	-	-	-	-	VPTPDIAWY	-265	3218
HLA-DRB1*15:02	1	270	284	ASGVPTPDIAWYKKG	sturniolo	3218	-	-	-	-	-	-	-	-	-	-	-	-	VPTPDIAWY	-265	3218
HLA-DRB1*15:02	1	271	285	SGVPTPDIAWYKKGG	sturniolo	3218	-	-	-	-	-	-	-	-	-	-	-	-	VPTPDIAWY	-265	3218
HLA-DRB1*15:02	1	941	955	RQPNLETINLEWDHP	sturniolo	3219	-	-	-	-	-	-	-	-	-	-	-	-	LETINLEWD	-270	3219
HLA-DRB1*15:02	1	973	987	NGTKVGKQIVENFSP	sturniolo	3219	-	-	-	-	-	-	-	-	-	-	-	-	VGKQIVENF	-270	3219
HLA-DRB1*15:02	1	974	988	GTKVGKQIVENFSPN	sturniolo	3219	-	-	-	-	-	-	-	-	-	-	-	-	VGKQIVENF	-270	3219
HLA-DRB1*15:02	1	1033	1047	TKKTVPVKAQAQPIQ	sturniolo	3247	-	-	-	-	-	-	-	-	-	-	-	-	VKAQAQPIQ	-280	3247
HLA-DRB1*15:02	1	1034	1048	KKTVPVKAQAQPIQL	sturniolo	3247	-	-	-	-	-	-	-	-	-	-	-	-	VKAQAQPIQ	-280	3247
HLA-DRB1*15:02	1	1035	1049	KTVPVKAQAQPIQLT	sturniolo	3247	-	-	-	-	-	-	-	-	-	-	-	-	VKAQAQPIQ	-280	3247
HLA-DRB1*15:02	1	1036	1050	TVPVKAQAQPIQLTD	sturniolo	3247	-	-	-	-	-	-	-	-	-	-	-	-	VKAQAQPIQ	-280	3247
HLA-DRB1*15:02	1	1037	1051	VPVKAQAQPIQLTDL	sturniolo	3247	-	-	-	-	-	-	-	-	-	-	-	-	VKAQAQPIQ	-280	3247
HLA-DRB1*15:02	1	1038	1052	PVKAQAQPIQLTDLY	sturniolo	3247	-	-	-	-	-	-	-	-	-	-	-	-	VKAQAQPIQ	-280	3247
HLA-DRB1*15:02	1	1039	1053	VKAQAQPIQLTDLYP	sturniolo	3247	-	-	-	-	-	-	-	-	-	-	-	-	VKAQAQPIQ	-280	3247
HLA-DRB1*15:02	1	1194	1208	GQYTVKKDKEETEGN	sturniolo	3247	-	-	-	-	-	-	-	-	-	-	-	-	YTVKKDKEE	-280	3247
HLA-DRB1*15:02	1	1195	1209	QYTVKKDKEETEGNE	sturniolo	3247	-	-	-	-	-	-	-	-	-	-	-	-	YTVKKDKEE	-280	3247
HLA-DRB1*15:02	1	1196	1210	YTVKKDKEETEGNES	sturniolo	3247	-	-	-	-	-	-	-	-	-	-	-	-	YTVKKDKEE	-280	3247
HLA-DRB1*15:02	1	61	75	IECEAKGNPAPSFHW	sturniolo	3293	-	-	-	-	-	-	-	-	-	-	-	-	IECEAKGNP	-290	3293
HLA-DRB1*15:02	1	635	649	ELTDLAERSVRLTWI	sturniolo	3295	-	-	-	-	-	-	-	-	-	-	-	-	LTDLAERSV	-3	3295
HLA-DRB1*15:02	1	636	650	LTDLAERSVRLTWIP	sturniolo	3295	-	-	-	-	-	-	-	-	-	-	-	-	LTDLAERSV	-3	3295
HLA-DRB1*15:02	1	637	651	TDLAERSVRLTWIPG	sturniolo	3295	-	-	-	-	-	-	-	-	-	-	-	-	LAERSVRLT	-3	3295
HLA-DRB1*15:02	1	38	52	TQPPTITKQSAKDHI	sturniolo	3332	-	-	-	-	-	-	-	-	-	-	-	-	ITKQSAKDH	-320	3332
HLA-DRB1*15:02	1	39	53	QPPTITKQSAKDHIV	sturniolo	3332	-	-	-	-	-	-	-	-	-	-	-	-	ITKQSAKDH	-320	3332
HLA-DRB1*15:02	1	40	54	PPTITKQSAKDHIVD	sturniolo	3332	-	-	-	-	-	-	-	-	-	-	-	-	ITKQSAKDH	-320	3332
HLA-DRB1*15:02	1	41	55	PTITKQSAKDHIVDP	sturniolo	3332	-	-	-	-	-	-	-	-	-	-	-	-	ITKQSAKDH	-320	3332
HLA-DRB1*15:02	1	42	56	TITKQSAKDHIVDPR	sturniolo	3332	-	-	-	-	-	-	-	-	-	-	-	-	ITKQSAKDH	-320	3332
HLA-DRB1*15:02	1	43	57	ITKQSAKDHIVDPRD	sturniolo	3332	-	-	-	-	-	-	-	-	-	-	-	-	ITKQSAKDH	-320	3332
HLA-DRB1*15:02	1	143	157	PKENLDPVVVQEGAP	sturniolo	3332	-	-	-	-	-	-	-	-	-	-	-	-	LDPVVVQEG	-320	3332
HLA-DRB1*15:02	1	1127	1141	EKKDVPLGPEDPKEE	sturniolo	3332	-	-	-	-	-	-	-	-	-	-	-	-	LGPEDPKEE	-320	3332
HLA-DRB1*15:02	1	1128	1142	KKDVPLGPEDPKEED	sturniolo	3332	-	-	-	-	-	-	-	-	-	-	-	-	LGPEDPKEE	-320	3332
HLA-DRB1*15:02	1	1129	1143	KDVPLGPEDPKEEDG	sturniolo	3332	-	-	-	-	-	-	-	-	-	-	-	-	LGPEDPKEE	-320	3332
HLA-DRB1*15:02	1	1130	1144	DVPLGPEDPKEEDGS	sturniolo	3332	-	-	-	-	-	-	-	-	-	-	-	-	LGPEDPKEE	-320	3332
HLA-DRB1*15:02	1	1131	1145	VPLGPEDPKEEDGSF	sturniolo	3332	-	-	-	-	-	-	-	-	-	-	-	-	LGPEDPKEE	-320	3332
HLA-DRB1*15:02	1	1132	1146	PLGPEDPKEEDGSFD	sturniolo	3332	-	-	-	-	-	-	-	-	-	-	-	-	LGPEDPKEE	-320	3332
HLA-DRB1*15:02	1	1133	1147	LGPEDPKEEDGSFDY	sturniolo	3332	-	-	-	-	-	-	-	-	-	-	-	-	LGPEDPKEE	-320	3332
HLA-DRB1*15:02	1	304	318	TNVSEEDSGEYFCLA	sturniolo	3366	-	-	-	-	-	-	-	-	-	-	-	-	VSEEDSGEY	-340	3366
HLA-DRB1*15:02	1	305	319	NVSEEDSGEYFCLAS	sturniolo	3366	-	-	-	-	-	-	-	-	-	-	-	-	VSEEDSGEY	-340	3366
HLA-DRB1*15:02	1	306	320	VSEEDSGEYFCLASN	sturniolo	3366	-	-	-	-	-	-	-	-	-	-	-	-	VSEEDSGEY	-340	3366
HLA-DRB1*15:02	1	877	891	VSQKRQQASFPGDRL	sturniolo	3366	-	-	-	-	-	-	-	-	-	-	-	-	VSQKRQQAS	-340	3366
HLA-DRB1*15:02	1	591	605	TCVASTELDQDLAKA	sturniolo	3380	-	-	-	-	-	-	-	-	-	-	-	-	VASTELDQD	-350	3380
HLA-DRB1*15:02	1	592	606	CVASTELDQDLAKAY	sturniolo	3380	-	-	-	-	-	-	-	-	-	-	-	-	VASTELDQD	-350	3380
HLA-DRB1*15:02	1	593	607	VASTELDQDLAKAYL	sturniolo	3380	-	-	-	-	-	-	-	-	-	-	-	-	VASTELDQD	-350	3380
HLA-DRB1*15:02	1	621	635	AALPKGRPDRPRDLE	sturniolo	3380	-	-	-	-	-	-	-	-	-	-	-	-	LPKGRPDRP	-350	3380
HLA-DRB1*15:02	1	622	636	ALPKGRPDRPRDLEL	sturniolo	3380	-	-	-	-	-	-	-	-	-	-	-	-	LPKGRPDRP	-350	3380
HLA-DRB1*15:02	1	623	637	LPKGRPDRPRDLELT	sturniolo	3380	-	-	-	-	-	-	-	-	-	-	-	-	LPKGRPDRP	-350	3380
HLA-DRB1*15:02	1	1031	1045	NHTKKTVPVKAQAQP	sturniolo	3396	-	-	-	-	-	-	-	-	-	-	-	-	VPVKAQAQP	-360	3396
HLA-DRB1*15:02	1	1032	1046	HTKKTVPVKAQAQPI	sturniolo	3396	-	-	-	-	-	-	-	-	-	-	-	-	VPVKAQAQP	-360	3396
HLA-DRB1*15:02	1	581	595	GVAERDQGSYTCVAS	sturniolo	3408	-	-	-	-	-	-	-	-	-	-	-	-	VAERDQGSY	-370	3408
HLA-DRB1*15:02	1	582	596	VAERDQGSYTCVAST	sturniolo	3408	-	-	-	-	-	-	-	-	-	-	-	-	VAERDQGSY	-370	3408
HLA-DRB1*15:02	1	282	296	KKGGDLPSDKAKFEN	sturniolo	3429	-	-	-	-	-	-	-	-	-	-	-	-	LPSDKAKFE	-390	3429
HLA-DRB1*15:02	1	283	297	KGGDLPSDKAKFENF	sturniolo	3429	-	-	-	-	-	-	-	-	-	-	-	-	LPSDKAKFE	-390	3429
HLA-DRB1*15:02	1	284	298	GGDLPSDKAKFENFN	sturniolo	3429	-	-	-	-	-	-	-	-	-	-	-	-	LPSDKAKFE	-390	3429
HLA-DRB1*15:02	1	285	299	GDLPSDKAKFENFNK	sturniolo	3429	-	-	-	-	-	-	-	-	-	-	-	-	LPSDKAKFE	-390	3429
HLA-DRB1*15:02	1	286	300	DLPSDKAKFENFNKA	sturniolo	3429	-	-	-	-	-	-	-	-	-	-	-	-	LPSDKAKFE	-390	3429
HLA-DRB1*15:02	1	287	301	LPSDKAKFENFNKAL	sturniolo	3429	-	-	-	-	-	-	-	-	-	-	-	-	LPSDKAKFE	-390	3429
HLA-DRB1*15:02	1	594	608	ASTELDQDLAKAYLT	sturniolo	3429	-	-	-	-	-	-	-	-	-	-	-	-	LDQDLAKAY	-390	3429
HLA-DRB1*15:02	1	595	609	STELDQDLAKAYLTV	sturniolo	3429	-	-	-	-	-	-	-	-	-	-	-	-	LDQDLAKAY	-390	3429
HLA-DRB1*15:02	1	1197	1211	TVKKDKEETEGNESS	sturniolo	3429	-	-	-	-	-	-	-	-	-	-	-	-	VKKDKEETE	-390	3429
HLA-DRB1*15:02	1	1198	1212	VKKDKEETEGNESSE	sturniolo	3429	-	-	-	-	-	-	-	-	-	-	-	-	VKKDKEETE	-390	3429
HLA-DRB1*15:02	1	1126	1140	REKKDVPLGPEDPKE	sturniolo	3437	-	-	-	-	-	-	-	-	-	-	-	-	VPLGPEDPK	-390	3437
HLA-DRB1*15:02	1	446	460	NRTRLDCPFFGSPIP	sturniolo	3438	-	-	-	-	-	-	-	-	-	-	-	-	LDCPFFGSP	-4	3438
HLA-DRB1*15:02	1	447	461	RTRLDCPFFGSPIPT	sturniolo	3438	-	-	-	-	-	-	-	-	-	-	-	-	LDCPFFGSP	-4	3438
HLA-DRB1*15:02	1	610	624	LADQATPTNRLAALP	sturniolo	3444	-	-	-	-	-	-	-	-	-	-	-	-	LADQATPTN	-404	3444
HLA-DRB1*15:02	1	1014	1028	GSGEAVTEESPAPPN	sturniolo	3451	-	-	-	-	-	-	-	-	-	-	-	-	VTEESPAPP	-410	3451
HLA-DRB1*15:02	1	1015	1029	SGEAVTEESPAPPNE	sturniolo	3451	-	-	-	-	-	-	-	-	-	-	-	-	VTEESPAPP	-410	3451
HLA-DRB1*15:02	1	1016	1030	GEAVTEESPAPPNEG	sturniolo	3451	-	-	-	-	-	-	-	-	-	-	-	-	VTEESPAPP	-410	3451
HLA-DRB1*15:02	1	1017	1031	EAVTEESPAPPNEGN	sturniolo	3451	-	-	-	-	-	-	-	-	-	-	-	-	VTEESPAPP	-410	3451
HLA-DRB1*15:02	1	1018	1032	AVTEESPAPPNEGNH	sturniolo	3451	-	-	-	-	-	-	-	-	-	-	-	-	VTEESPAPP	-410	3451
HLA-DRB1*15:02	1	1019	1033	VTEESPAPPNEGNHT	sturniolo	3451	-	-	-	-	-	-	-	-	-	-	-	-	VTEESPAPP	-410	3451
HLA-DRB1*15:02	1	1139	1153	KEEDGSFDYSDEDNK	sturniolo	3452	-	-	-	-	-	-	-	-	-	-	-	-	FDYSDEDNK	-420	3452
HLA-DRB1*15:02	1	1140	1154	EEDGSFDYSDEDNKP	sturniolo	3452	-	-	-	-	-	-	-	-	-	-	-	-	FDYSDEDNK	-420	3452
HLA-DRB1*15:02	1	1156	1170	QGSQTSLDGTIKQQE	sturniolo	3483	-	-	-	-	-	-	-	-	-	-	-	-	LDGTIKQQE	-490	3483
HLA-DRB1*15:02	1	1157	1171	GSQTSLDGTIKQQES	sturniolo	3483	-	-	-	-	-	-	-	-	-	-	-	-	LDGTIKQQE	-490	3483
HLA-DRB1*15:02	1	1158	1172	SQTSLDGTIKQQESD	sturniolo	3483	-	-	-	-	-	-	-	-	-	-	-	-	LDGTIKQQE	-490	3483
HLA-DRB1*15:02	1	1159	1173	QTSLDGTIKQQESDD	sturniolo	3483	-	-	-	-	-	-	-	-	-	-	-	-	LDGTIKQQE	-490	3483
HLA-DRB1*15:02	1	2	16	ARQPPPPWVHAAFLL	sturniolo	3499	-	-	-	-	-	-	-	-	-	-	-	-	ARQPPPPWV	-1250	3499
HLA-DRB1*15:02	1	44	58	TKQSAKDHIVDPRDN	sturniolo	3499	-	-	-	-	-	-	-	-	-	-	-	-	TKQSAKDHI	-1250	3499
HLA-DRB1*15:02	1	45	59	KQSAKDHIVDPRDNI	sturniolo	3499	-	-	-	-	-	-	-	-	-	-	-	-	KQSAKDHIV	-1250	3499
HLA-DRB1*15:02	1	62	76	ECEAKGNPAPSFHWT	sturniolo	3499	-	-	-	-	-	-	-	-	-	-	-	-	ECEAKGNPA	-1250	3499
HLA-DRB1*15:02	1	63	77	CEAKGNPAPSFHWTR	sturniolo	3499	-	-	-	-	-	-	-	-	-	-	-	-	CEAKGNPAP	-1250	3499
HLA-DRB1*15:02	1	64	78	EAKGNPAPSFHWTRN	sturniolo	3499	-	-	-	-	-	-	-	-	-	-	-	-	EAKGNPAPS	-1250	3499
HLA-DRB1*15:02	1	65	79	AKGNPAPSFHWTRNS	sturniolo	3499	-	-	-	-	-	-	-	-	-	-	-	-	AKGNPAPSF	-1250	3499
HLA-DRB1*15:02	1	66	80	KGNPAPSFHWTRNSR	sturniolo	3499	-	-	-	-	-	-	-	-	-	-	-	-	KGNPAPSFH	-1250	3499
HLA-DRB1*15:02	1	104	118	RSGGRPEEYEGEYQC	sturniolo	3499	-	-	-	-	-	-	-	-	-	-	-	-	RSGGRPEEY	-1250	3499
HLA-DRB1*15:02	1	105	119	SGGRPEEYEGEYQCF	sturniolo	3499	-	-	-	-	-	-	-	-	-	-	-	-	SGGRPEEYE	-1250	3499
HLA-DRB1*15:02	1	161	175	QCNPPPGLPSPVIFW	sturniolo	3499	-	-	-	-	-	-	-	-	-	-	-	-	QCNPPPGLP	-1250	3499
HLA-DRB1*15:02	1	190	204	SQGHNGDLYFSNVML	sturniolo	3499	-	-	-	-	-	-	-	-	-	-	-	-	SQGHNGDLY	-1250	3499
HLA-DRB1*15:02	1	249	263	PQGTASSQMVLRGMD	sturniolo	3499	-	-	-	-	-	-	-	-	-	-	-	-	PQGTASSQM	-1250	3499
HLA-DRB1*15:02	1	250	264	QGTASSQMVLRGMDL	sturniolo	3499	-	-	-	-	-	-	-	-	-	-	-	-	QGTASSQMV	-1250	3499
HLA-DRB1*15:02	1	307	321	SEEDSGEYFCLASNK	sturniolo	3499	-	-	-	-	-	-	-	-	-	-	-	-	SEEDSGEYF	-1250	3499
HLA-DRB1*15:02	1	349	363	APGEDGRLVCRANGN	sturniolo	3499	-	-	-	-	-	-	-	-	-	-	-	-	APGEDGRLV	-1250	3499
HLA-DRB1*15:02	1	358	372	CRANGNPKPTVQWMV	sturniolo	3499	-	-	-	-	-	-	-	-	-	-	-	-	CRANGNPKP	-1250	3499
HLA-DRB1*15:02	1	359	373	RANGNPKPTVQWMVN	sturniolo	3499	-	-	-	-	-	-	-	-	-	-	-	-	RANGNPKPT	-1250	3499
HLA-DRB1*15:02	1	360	374	ANGNPKPTVQWMVNG	sturniolo	3499	-	-	-	-	-	-	-	-	-	-	-	-	ANGNPKPTV	-1250	3499
HLA-DRB1*15:02	1	361	375	NGNPKPTVQWMVNGE	sturniolo	3499	-	-	-	-	-	-	-	-	-	-	-	-	NGNPKPTVQ	-1250	3499
HLA-DRB1*15:02	1	378	392	QSAPPNPNREVAGDT	sturniolo	3499	-	-	-	-	-	-	-	-	-	-	-	-	QSAPPNPNR	-1250	3499
HLA-DRB1*15:02	1	379	393	SAPPNPNREVAGDTI	sturniolo	3499	-	-	-	-	-	-	-	-	-	-	-	-	SAPPNPNRE	-1250	3499
HLA-DRB1*15:02	1	380	394	APPNPNREVAGDTII	sturniolo	3499	-	-	-	-	-	-	-	-	-	-	-	-	APPNPNREV	-1250	3499
HLA-DRB1*15:02	1	381	395	PPNPNREVAGDTIIF	sturniolo	3499	-	-	-	-	-	-	-	-	-	-	-	-	PPNPNREVA	-1250	3499
HLA-DRB1*15:02	1	407	421	QCNTSNEHGYLLANA	sturniolo	3499	-	-	-	-	-	-	-	-	-	-	-	-	QCNTSNEHG	-1250	3499
HLA-DRB1*15:02	1	408	422	CNTSNEHGYLLANAF	sturniolo	3499	-	-	-	-	-	-	-	-	-	-	-	-	CNTSNEHGY	-1250	3499
HLA-DRB1*15:02	1	409	423	NTSNEHGYLLANAFV	sturniolo	3499	-	-	-	-	-	-	-	-	-	-	-	-	NTSNEHGYL	-1250	3499
HLA-DRB1*15:02	1	466	480	KNGQGSNLDGGNYHV	sturniolo	3499	-	-	-	-	-	-	-	-	-	-	-	-	KNGQGSNLD	-1250	3499
HLA-DRB1*15:02	1	583	597	AERDQGSYTCVASTE	sturniolo	3499	-	-	-	-	-	-	-	-	-	-	-	-	AERDQGSYT	-1250	3499
HLA-DRB1*15:02	1	611	625	ADQATPTNRLAALPK	sturniolo	3499	-	-	-	-	-	-	-	-	-	-	-	-	ADQATPTNR	-1250	3499
HLA-DRB1*15:02	1	612	626	DQATPTNRLAALPKG	sturniolo	3499	-	-	-	-	-	-	-	-	-	-	-	-	DQATPTNRL	-1250	3499
HLA-DRB1*15:02	1	613	627	QATPTNRLAALPKGR	sturniolo	3499	-	-	-	-	-	-	-	-	-	-	-	-	QATPTNRLA	-1250	3499
HLA-DRB1*15:02	1	624	638	PKGRPDRPRDLELTD	sturniolo	3499	-	-	-	-	-	-	-	-	-	-	-	-	PKGRPDRPR	-1250	3499
HLA-DRB1*15:02	1	625	639	KGRPDRPRDLELTDL	sturniolo	3499	-	-	-	-	-	-	-	-	-	-	-	-	KGRPDRPRD	-1250	3499
HLA-DRB1*15:02	1	626	640	GRPDRPRDLELTDLA	sturniolo	3499	-	-	-	-	-	-	-	-	-	-	-	-	GRPDRPRDL	-1250	3499
HLA-DRB1*15:02	1	627	641	RPDRPRDLELTDLAE	sturniolo	3499	-	-	-	-	-	-	-	-	-	-	-	-	RPDRPRDLE	-1250	3499
HLA-DRB1*15:02	1	650	664	PGDANNSPITDYVVQ	sturniolo	3499	-	-	-	-	-	-	-	-	-	-	-	-	PGDANNSPI	-1250	3499
HLA-DRB1*15:02	1	651	665	GDANNSPITDYVVQF	sturniolo	3499	-	-	-	-	-	-	-	-	-	-	-	-	GDANNSPIT	-1250	3499
HLA-DRB1*15:02	1	721	735	RTSGAPPESNPGDVK	sturniolo	3499	-	-	-	-	-	-	-	-	-	-	-	-	RTSGAPPES	-1250	3499
HLA-DRB1*15:02	1	722	736	TSGAPPESNPGDVKG	sturniolo	3499	-	-	-	-	-	-	-	-	-	-	-	-	TSGAPPESN	-1250	3499
HLA-DRB1*15:02	1	723	737	SGAPPESNPGDVKGE	sturniolo	3499	-	-	-	-	-	-	-	-	-	-	-	-	SGAPPESNP	-1250	3499
HLA-DRB1*15:02	1	724	738	GAPPESNPGDVKGEG	sturniolo	3499	-	-	-	-	-	-	-	-	-	-	-	-	GAPPESNPG	-1250	3499
HLA-DRB1*15:02	1	725	739	APPESNPGDVKGEGT	sturniolo	3499	-	-	-	-	-	-	-	-	-	-	-	-	APPESNPGD	-1250	3499
HLA-DRB1*15:02	1	726	740	PPESNPGDVKGEGTR	sturniolo	3499	-	-	-	-	-	-	-	-	-	-	-	-	PPESNPGDV	-1250	3499
HLA-DRB1*15:02	1	727	741	PESNPGDVKGEGTRK	sturniolo	3499	-	-	-	-	-	-	-	-	-	-	-	-	PESNPGDVK	-1250	3499
HLA-DRB1*15:02	1	735	749	KGEGTRKNNMEITWT	sturniolo	3499	-	-	-	-	-	-	-	-	-	-	-	-	KGEGTRKNN	-1250	3499
HLA-DRB1*15:02	1	736	750	GEGTRKNNMEITWTP	sturniolo	3499	-	-	-	-	-	-	-	-	-	-	-	-	GEGTRKNNM	-1250	3499
HLA-DRB1*15:02	1	737	751	EGTRKNNMEITWTPM	sturniolo	3499	-	-	-	-	-	-	-	-	-	-	-	-	EGTRKNNME	-1250	3499
HLA-DRB1*15:02	1	768	782	RRRETREAWNNVTVW	sturniolo	3499	-	-	-	-	-	-	-	-	-	-	-	-	RRRETREAW	-1250	3499
HLA-DRB1*15:02	1	769	783	RRETREAWNNVTVWG	sturniolo	3499	-	-	-	-	-	-	-	-	-	-	-	-	RRETREAWN	-1250	3499
HLA-DRB1*15:02	1	808	822	GKGPEPESVIGYSGE	sturniolo	3499	-	-	-	-	-	-	-	-	-	-	-	-	GKGPEPESV	-1250	3499
HLA-DRB1*15:02	1	809	823	KGPEPESVIGYSGED	sturniolo	3499	-	-	-	-	-	-	-	-	-	-	-	-	KGPEPESVI	-1250	3499
HLA-DRB1*15:02	1	825	839	PRAAPTEVKVRVMNS	sturniolo	3499	-	-	-	-	-	-	-	-	-	-	-	-	PRAAPTEVK	-1250	3499
HLA-DRB1*15:02	1	878	892	SQKRQQASFPGDRLR	sturniolo	3499	-	-	-	-	-	-	-	-	-	-	-	-	SQKRQQASF	-1250	3499
HLA-DRB1*15:02	1	879	893	QKRQQASFPGDRLRG	sturniolo	3499	-	-	-	-	-	-	-	-	-	-	-	-	QKRQQASFP	-1250	3499
HLA-DRB1*15:02	1	912	926	NGRGDGPRSETKEFT	sturniolo	3499	-	-	-	-	-	-	-	-	-	-	-	-	NGRGDGPRS	-1250	3499
HLA-DRB1*15:02	1	913	927	GRGDGPRSETKEFTT	sturniolo	3499	-	-	-	-	-	-	-	-	-	-	-	-	GRGDGPRSE	-1250	3499
HLA-DRB1*15:02	1	914	928	RGDGPRSETKEFTTP	sturniolo	3499	-	-	-	-	-	-	-	-	-	-	-	-	RGDGPRSET	-1250	3499
HLA-DRB1*15:02	1	915	929	GDGPRSETKEFTTPE	sturniolo	3499	-	-	-	-	-	-	-	-	-	-	-	-	GDGPRSETK	-1250	3499
HLA-DRB1*15:02	1	916	930	DGPRSETKEFTTPEG	sturniolo	3499	-	-	-	-	-	-	-	-	-	-	-	-	DGPRSETKE	-1250	3499
HLA-DRB1*15:02	1	917	931	GPRSETKEFTTPEGV	sturniolo	3499	-	-	-	-	-	-	-	-	-	-	-	-	GPRSETKEF	-1250	3499
HLA-DRB1*15:02	1	918	932	PRSETKEFTTPEGVP	sturniolo	3499	-	-	-	-	-	-	-	-	-	-	-	-	PRSETKEFT	-1250	3499
HLA-DRB1*15:02	1	953	967	DHPEHPNGIMIGYTL	sturniolo	3499	-	-	-	-	-	-	-	-	-	-	-	-	DHPEHPNGI	-1250	3499
HLA-DRB1*15:02	1	954	968	HPEHPNGIMIGYTLK	sturniolo	3499	-	-	-	-	-	-	-	-	-	-	-	-	HPEHPNGIM	-1250	3499
HLA-DRB1*15:02	1	1020	1034	TEESPAPPNEGNHTK	sturniolo	3499	-	-	-	-	-	-	-	-	-	-	-	-	TEESPAPPN	-1250	3499
HLA-DRB1*15:02	1	1021	1035	EESPAPPNEGNHTKK	sturniolo	3499	-	-	-	-	-	-	-	-	-	-	-	-	EESPAPPNE	-1250	3499
HLA-DRB1*15:02	1	1022	1036	ESPAPPNEGNHTKKT	sturniolo	3499	-	-	-	-	-	-	-	-	-	-	-	-	ESPAPPNEG	-1250	3499
HLA-DRB1*15:02	1	1023	1037	SPAPPNEGNHTKKTV	sturniolo	3499	-	-	-	-	-	-	-	-	-	-	-	-	SPAPPNEGN	-1250	3499
HLA-DRB1*15:02	1	1024	1038	PAPPNEGNHTKKTVP	sturniolo	3499	-	-	-	-	-	-	-	-	-	-	-	-	PAPPNEGNH	-1250	3499
HLA-DRB1*15:02	1	1025	1039	APPNEGNHTKKTVPV	sturniolo	3499	-	-	-	-	-	-	-	-	-	-	-	-	APPNEGNHT	-1250	3499
HLA-DRB1*15:02	1	1026	1040	PPNEGNHTKKTVPVK	sturniolo	3499	-	-	-	-	-	-	-	-	-	-	-	-	PPNEGNHTK	-1250	3499
HLA-DRB1*15:02	1	1027	1041	PNEGNHTKKTVPVKA	sturniolo	3499	-	-	-	-	-	-	-	-	-	-	-	-	PNEGNHTKK	-1250	3499
HLA-DRB1*15:02	1	1028	1042	NEGNHTKKTVPVKAQ	sturniolo	3499	-	-	-	-	-	-	-	-	-	-	-	-	NEGNHTKKT	-1250	3499
HLA-DRB1*15:02	1	1029	1043	EGNHTKKTVPVKAQA	sturniolo	3499	-	-	-	-	-	-	-	-	-	-	-	-	EGNHTKKTV	-1250	3499
HLA-DRB1*15:02	1	1030	1044	GNHTKKTVPVKAQAQ	sturniolo	3499	-	-	-	-	-	-	-	-	-	-	-	-	GNHTKKTVP	-1250	3499
HLA-DRB1*15:02	1	1116	1130	KRSRGGKYPVREKKD	sturniolo	3499	-	-	-	-	-	-	-	-	-	-	-	-	KRSRGGKYP	-1250	3499
HLA-DRB1*15:02	1	1134	1148	GPEDPKEEDGSFDYS	sturniolo	3499	-	-	-	-	-	-	-	-	-	-	-	-	GPEDPKEED	-1250	3499
HLA-DRB1*15:02	1	1135	1149	PEDPKEEDGSFDYSD	sturniolo	3499	-	-	-	-	-	-	-	-	-	-	-	-	PEDPKEEDG	-1250	3499
HLA-DRB1*15:02	1	1136	1150	EDPKEEDGSFDYSDE	sturniolo	3499	-	-	-	-	-	-	-	-	-	-	-	-	EDPKEEDGS	-1250	3499
HLA-DRB1*15:02	1	1137	1151	DPKEEDGSFDYSDED	sturniolo	3499	-	-	-	-	-	-	-	-	-	-	-	-	DPKEEDGSF	-1250	3499
HLA-DRB1*15:02	1	1138	1152	PKEEDGSFDYSDEDN	sturniolo	3499	-	-	-	-	-	-	-	-	-	-	-	-	PKEEDGSFD	-1250	3499
HLA-DRB1*15:02	1	1148	1162	SDEDNKPLQGSQTSL	sturniolo	3499	-	-	-	-	-	-	-	-	-	-	-	-	SDEDNKPLQ	-1250	3499
HLA-DRB1*15:02	1	1167	1181	KQQESDDSLVDYGEG	sturniolo	3499	-	-	-	-	-	-	-	-	-	-	-	-	KQQESDDSL	-1250	3499
HLA-DRB1*15:02	1	1168	1182	QQESDDSLVDYGEGG	sturniolo	3499	-	-	-	-	-	-	-	-	-	-	-	-	QQESDDSLV	-1250	3499
HLA-DRB1*15:02	1	1179	1193	GEGGEGQFNEDGSFI	sturniolo	3499	-	-	-	-	-	-	-	-	-	-	-	-	GEGGEGQFN	-1250	3499
HLA-DRB1*15:02	1	1199	1213	KKDKEETEGNESSEA	sturniolo	3499	-	-	-	-	-	-	-	-	-	-	-	-	KKDKEETEG	-1250	3499
HLA-DRB1*15:02	1	1200	1214	KDKEETEGNESSEAT	sturniolo	3499	-	-	-	-	-	-	-	-	-	-	-	-	KDKEETEGN	-1250	3499
HLA-DRB1*15:02	1	1201	1215	DKEETEGNESSEATS	sturniolo	3499	-	-	-	-	-	-	-	-	-	-	-	-	DKEETEGNE	-1250	3499
HLA-DRB1*15:02	1	1202	1216	KEETEGNESSEATSP	sturniolo	3499	-	-	-	-	-	-	-	-	-	-	-	-	KEETEGNES	-1250	3499
HLA-DRB1*15:02	1	1203	1217	EETEGNESSEATSPV	sturniolo	3499	-	-	-	-	-	-	-	-	-	-	-	-	EETEGNESS	-1250	3499
HLA-DRB1*15:02	1	1204	1218	ETEGNESSEATSPVN	sturniolo	3499	-	-	-	-	-	-	-	-	-	-	-	-	ETEGNESSE	-1250	3499
HLA-DRB1*15:02	1	1205	1219	TEGNESSEATSPVNA	sturniolo	3499	-	-	-	-	-	-	-	-	-	-	-	-	TEGNESSEA	-1250	3499
HLA-DRB1*15:02	1	1206	1220	EGNESSEATSPVNAI	sturniolo	3499	-	-	-	-	-	-	-	-	-	-	-	-	EGNESSEAT	-1250	3499
HLA-DRB1*15:02	1	1207	1221	GNESSEATSPVNAIY	sturniolo	3499	-	-	-	-	-	-	-	-	-	-	-	-	GNESSEATS	-1250	3499
HLA-DRB1*15:02	1	1208	1222	NESSEATSPVNAIYS	sturniolo	3499	-	-	-	-	-	-	-	-	-	-	-	-	NESSEATSP	-1250	3499
HLA-DRB1*15:02	1	1209	1223	ESSEATSPVNAIYSL	sturniolo	3499	-	-	-	-	-	-	-	-	-	-	-	-	ESSEATSPV	-1250	3499
HLA-DRB1*15:02	1	1210	1224	SSEATSPVNAIYSLA	sturniolo	3499	-	-	-	-	-	-	-	-	-	-	-	-	SSEATSPVN	-1250	3499

## Sheet: Table S3. PROPRED
DRB1*15:01						DRB1*15:02
Rank	Sequence	At Position	Score	% of Highest Score		Rank	Sequence	At Position	Score	% of Highest Score
1	VILYNRTRL	441	63000	64.29		1	YVAFNGTKV	968	55000	56.12
2	LFPYSNYKL	897	55000	56.12		2	VILYNRTRL	441	53000	54.08
3	LVLILLIVC	1104	54000	55.10		3	YHVYENGSL	477	50000	51.02
4	VRVMNSTAI	833	52000	53.06		4	YVNYQFRVI	694	50000	51.02
5	LYNRTRLDC	443	45000	45.92		5	YQCFARNKF	115	49000	50.00
6	LRWFKNGQG	461	45000	45.92		6	LFPYSNYKL	897	45000	45.92
7	YVAFNGTKV	968	45000	45.92		7	LVLILLIVC	1104	44000	44.90
8	IGLMCAIAL	1095	45000	45.92		8	FRVIAINEV	699	43500	44.39
9	LLVLILLIV	1103	44000	44.90		9	VRVMNSTAI	833	42000	42.86
10	IRVILYNRT	439	42000	42.86		10	WVHAAFLLC	8	39000	39.80

## Sheet: Table S4. B-cell antigenicity 
Position	Residue	Start	End	Peptide	Score
1110	L	1107	1113	LILLIVC	1264
1107	L	1104	1110	LLVLILL	1255
1108	I	1105	1111	LVLILLI	1241
1111	I	1108	1114	ILLIVCF	1241
1112	V	1109	1115	LLIVCFI	1241
18	L	15	21	LLCLLSL	1239
1106	V	1103	1109	ALLVLIL	1228
1103	A	1100	1106	CAIALLV	1225
16	L	13	19	AFLLCLL	1224
17	C	14	20	FLLCLLS	1216
1105	L	1102	1108	IALLVLI	1214
1104	L	1101	1107	AIALLVL	1202
15	L	12	18	AAFLLCL	1197
1113	C	1110	1116	LIVCFIK	1196
425	V	422	428	FVSVLDV	1195
150	V	147	153	LDPVVVQ	1192
426	L	423	429	VSVLDVP	1192
19	L	16	22	LCLLSLG	1185
14	F	11	17	HAAFLLC	1177
267	E	264	270	LLLECIA	1176
442	V	439	445	LIRVILY	1174
13	A	10	16	VHAAFLL	1172
542	E	539	545	VQLECRV	1167
796	P	793	799	VYVPYEI	1165
794	Y	791	797	TPVYVPY	1161
149	P	146	152	NLDPVVV	1158
441	R	438	444	QLIRVIL	1154
608	T	605	611	AYLTVLA	1154
795	V	792	798	PVYVPYE	1152
897	R	894	900	VVSRLFP	1151
266	L	263	269	DLLLECI	1147
427	D	424	430	SVLDVPP	1146
171	P	168	174	LPSPVIF	1145
1101	A	1098	1104	LMCAIAL	1145
1102	I	1099	1105	MCAIALL	1145
790	Q	787	793	VVGQTPV	1144
908	M	905	911	KLEMVVV	1144
268	C	265	271	LLECIAS	1142
692	L	689	695	VLRLSPY	1142
693	S	690	696	LRLSPYV	1142
1114	F	1111	1117	IVCFIKR	1142
501	C	498	504	IYTCVAT	1141
159	T	156	162	APLTLQC	1138
271	S	268	274	CIASGVP	1137
423	V	420	426	NAFVSVL	1137
152	V	149	155	PVVVQEG	1136
153	Q	150	156	VVVQEGA	1136
500	T	497	503	GIYTCVA	1136
592	C	589	595	SYTCVAS	1136
151	V	148	154	DPVVVQE	1135
504	T	501	507	CVATNIL	1135
607	L	604	610	KAYLTVL	1135
20	S	17	23	CLLSLGG	1132
405	V	402	408	SRAVYQC	1131
660	D	657	663	PITDYVV	1131
499	Y	496	502	QGIYTCV	1129
1040	K	1037	1043	VPVKAQA	1129
691	R	688	694	AVLRLSP	1128
428	V	425	431	VLDVPPR	1126
595	S	592	598	CVASTEL	1126
609	V	606	612	YLTVLAD	1126
687	S	684	690	SVNSAVL	1126
231	L	228	234	PFTLKVL	1125
420	N	417	423	LLANAFV	1125
661	Y	658	664	ITDYVVQ	1124
798	E	795	801	VPYEIRV	1124
896	S	893	899	GVVSRLF	1124
968	K	965	971	YTLKYVA	1123
909	V	906	912	LEMVVVN	1122
1115	I	1112	1118	VCFIKRS	1122
12	A	9	15	WVHAAFL	1121
593	V	590	596	YTCVAST	1121
690	L	687	693	SAVLRLS	1121
898	L	895	901	VSRLFPY	1119
330	S	327	333	HTISVRV	1117
591	T	588	594	GSYTCVA	1116
544	R	541	547	LECRVKH	1115
662	V	659	665	TDYVVQF	1115
695	Y	692	698	LSPYVNY	1115
170	S	167	173	GLPSPVI	1114
332	R	329	335	ISVRVKA	1114
552	K	549	555	PSLKLTV	1114
1220	I	1217	1223	VNAIYSL	1114
789	G	786	792	YVVGQTP	1113
791	T	788	794	VGQTPVY	1113
792	P	789	795	GQTPVYV	1113
969	Y	966	972	TLKYVAF	1113
907	E	904	910	YKLEMVV	1112
317	L	314	320	YFCLASN	1109
334	K	331	337	VRVKAAP	1109
590	Y	587	593	QGSYTCV	1109
606	Y	603	609	AKAYLTV	1109
705	I	702	708	VIAINEV	1109
270	A	267	273	ECIASGV	1107
443	I	440	446	IRVILYN	1107
553	L	550	556	SLKLTVS	1107
663	V	660	666	DYVVQFE	1107
1039	V	1036	1042	TVPVKAQ	1107
1060	R	1057	1063	YTLRVYS	1107
688	A	685	691	VNSAVLR	1106
701	R	698	704	YQFRVIA	1106
62	E	59	65	ILIECEA	1105
610	L	607	613	LTVLADQ	1105
664	Q	661	667	YVVQFEE	1105
874	N	871	877	LLKNLWV	1105
357	V	354	360	GRLVCRA	1104
540	Q	537	543	TTVQLEC	1104
702	V	699	705	QFRVIAI	1104
852	D	849	855	VYSDTVQ	1104
1099	M	1096	1102	IGLMCAI	1104
232	K	229	235	FTLKVLT	1103
407	Q	404	410	AVYQCNT	1103
580	F	577	583	LTIFGVA	1103
169	P	166	172	PGLPSPV	1102
543	C	540	546	QLECRVK	1102
833	K	830	836	TEVKVRV	1102
265	L	262	268	MDLLLEC	1101
333	V	330	336	SVRVKAA	1101
541	L	538	544	TVQLECR	1099
406	Y	403	409	RAVYQCN	1098
516	L	513	519	QVRLEVK	1098
160	L	157	163	PLTLQCN	1097
161	Q	158	164	LTLQCNP	1097
699	Q	696	702	VNYQFRV	1097
579	I	576	582	SLTIFGV	1096
1098	L	1095	1101	FIGLMCA	1096
11	H	8	14	PWVHAAF	1095
137	S	134	140	LQVSKSP	1095
138	K	135	141	QVSKSPL	1095
408	C	405	411	VYQCNTS	1095
967	L	964	970	GYTLKYV	1095
979	K	976	982	KVGKQIV	1095
1038	P	1035	1041	KTVPVKA	1095
172	V	169	175	PSPVIFW	1094
403	R	400	406	ISSRAVY	1094
419	A	416	422	YLLANAF	1094
762	R	759	765	PNLRYIV	1094
970	V	967	973	LKYVAFN	1094
314	Y	311	317	SGEYFCL	1093
453	P	450	456	LDCPFFG	1093
697	N	694	700	PYVNYQF	1093
893	G	890	896	RLRGVVS	1093
894	V	891	897	LRGVVSR	1093
895	V	892	898	RGVVSRL	1093
163	N	160	166	LQCNPPP	1092
331	V	328	334	TISVRVK	1092
452	C	449	455	RLDCPFF	1092
764	I	761	767	LRYIVKW	1092
797	Y	794	800	YVPYEIR	1092
1059	L	1056	1062	TYTLRVY	1092
1100	C	1097	1103	GLMCAIA	1092
8	P	5	11	PPPPWVH	1091
9	W	6	12	PPPWVHA	1091
10	V	7	13	PPWVHAA	1091
154	E	151	157	VVQEGAP	1091
421	A	418	424	LANAFVS	1091
135	Q	132	138	IRLQVSK	1088
269	I	266	272	LECIASG	1088
502	V	499	505	YTCVATN	1088
455	F	452	458	CPFFGSP	1087
548	D	545	551	VKHDPSL	1087
689	V	686	692	NSAVLRL	1087
1218	N	1215	1221	SPVNAIY	1087
1219	A	1216	1222	PVNAIYS	1087
440	I	437	443	NQLIRVI	1086
503	A	500	506	TCVATNI	1086
1049	T	1046	1052	IQLTDLY	1086
788	V	785	791	RYVVGQT	1085
328	T	325	331	IRHTISV	1084
604	K	601	607	DLAKAYL	1084
851	S	848	854	RVYSDTV	1084
980	Q	977	983	VGKQIVE	1084
1195	Q	1192	1198	FIGQYTV	1084
236	T	233	239	VLTTRGV	1083
784	S	781	787	VWGSRYV	1083
785	R	782	788	WGSRYVV	1083
831	E	828	834	APTEVKV	1083
21	L	18	24	LLSLGGA	1082
148	D	145	151	ENLDPVV	1082
696	V	693	699	SPYVNYQ	1082
1045	P	1042	1048	QAQPIQL	1082
416	Y	413	419	EHGYLLA	1079
611	A	608	614	TVLADQA	1079
612	D	609	615	VLADQAT	1079
835	R	832	838	VKVRVMN	1079
7	P	4	10	QPPPPWV	1078
139	S	136	142	VSKSPLW	1078
659	T	656	662	SPITDYV	1078
912	N	909	915	VVVNGRG	1078
199	F	196	202	DLYFSNV	1077
233	V	230	236	TLKVLTT	1077
335	A	332	338	RVKAAPY	1077
517	E	514	520	VRLEVKD	1077
594	A	591	597	TCVASTE	1077
318	A	315	321	FCLASNK	1076
356	L	353	359	DGRLVCR	1076
379	S	376	382	PLQSAPP	1076
515	R	512	518	NQVRLEV	1076
1037	V	1034	1040	KKTVPVK	1076
1041	A	1038	1044	PVKAQAQ	1076
1042	Q	1039	1045	VKAQAQP	1076
1072	T	1069	1075	ISSTVIT	1076
100	V	97	103	GTLVIDF	1075
101	I	98	104	TLVIDFR	1075
647	T	644	650	VRLTWIP	1075
763	Y	760	766	NLRYIVK	1075
404	A	401	407	SSRAVYQ	1074
694	P	691	697	RLSPYVN	1074
713	P	710	716	SSHPSLP	1074
714	S	711	717	SHPSLPS	1074
901	Y	898	904	LFPYSNY	1074
1050	D	1047	1053	QLTDLYP	1074
50	D	47	53	SAKDHIV	1073
63	C	60	66	LIECEAK	1073
355	R	352	358	EDGRLVC	1073
402	S	399	405	QISSRAV	1073
1036	T	1033	1039	TKKTVPV	1073
155	G	152	158	VQEGAPL	1072
165	P	162	168	CNPPPGL	1072
234	L	231	237	LKVLTTR	1072
276	P	273	279	VPTPDIA	1072
349	A	346	352	LILAPGE	1072
445	Y	442	448	VILYNRT	1072
686	N	683	689	GSVNSAV	1072
892	R	889	895	DRLRGVV	1072
1010	R	1007	1013	LSARTQV	1072
1048	L	1045	1051	PIQLTDL	1072
200	S	197	203	LYFSNVM	1071
201	N	198	204	YFSNVML	1071
622	A	619	625	RLAALPK	1071
623	L	620	626	LAALPKG	1071
799	I	796	802	PYEIRVQ	1071
800	R	797	803	YEIRVQA	1071
816	V	813	819	PESVIGY	1071
875	L	872	878	LKNLWVS	1071
911	V	908	914	MVVVNGR	1071
1071	S	1068	1074	GISSTVI	1071
1097	G	1094	1100	WFIGLMC	1071
346	L	343	349	PKNLILA	1069
347	I	344	350	KNLILAP	1069
417	L	414	420	HGYLLAN	1069
872	L	869	875	SSLLKNL	1069
22	G	19	25	LSLGGAI	1068
136	V	133	139	RLQVSKS	1068
369	Q	366	372	PTVQWMV	1068
550	S	547	553	HDPSLKL	1068
910	V	907	913	EMVVVNG	1068
1221	Y	1218	1224	NAIYSLA	1068
117	Q	114	120	GEYQCFA	1067
118	C	115	121	EYQCFAR	1067
431	R	428	434	VPPRMLS	1067
444	L	441	447	RVILYNR	1067
646	L	643	649	SVRLTWI	1067
818	G	815	821	SVIGYSG	1067
1046	I	1043	1049	AQPIQLT	1067
1073	V	1070	1076	SSTVITF	1067
60	L	57	63	DNILIEC	1066
451	D	448	454	TRLDCPF	1066
698	Y	695	701	YVNYQFR	1066
711	S	708	714	VGSSHPS	1066
899	F	896	902	SRLFPYS	1066
1061	V	1058	1064	TLRVYSR	1066
98	T	95	101	RSGTLVI	1065
272	G	269	275	IASGVPT	1065
1002	R	999	1005	PVSRYRF	1065
99	L	96	102	SGTLVID	1064
700	F	697	703	NYQFRVI	1064
817	I	814	820	ESVIGYS	1064
61	I	58	64	NILIECE	1063
418	L	415	421	GYLLANA	1063
637	T	634	640	LELTDLA	1063
665	F	662	668	VVQFEED	1063
1016	G	1013	1019	VGSGEAV	1063
682	P	679	685	SKYPGSV	1062
966	T	963	969	IGYTLKY	1062
1132	P	1129	1135	KDVPLGP	1062
158	L	155	161	GAPLTLQ	1061
337	P	334	340	KAAPYWL	1061
348	L	345	351	NLILAPG	1061
673	G	670	676	FQPGVWH	1061
1196	Y	1193	1199	IGQYTVK	1061
216	R	213	219	CNARFHF	1059
454	F	451	457	DCPFFGS	1059
842	I	839	845	STAISLQ	1059
1176	V	1173	1179	DSLVDYG	1059
230	T	227	233	NPFTLKV	1058
303	I	300	306	ALRITNV	1058
505	N	502	508	VATNILG	1058
1175	L	1172	1178	DDSLVDY	1058
391	D	388	394	VAGDTII	1057
1177	D	1174	1180	SLVDYGE	1057
119	F	116	122	YQCFARN	1056
167	G	164	170	PPPGLPS	1056
168	L	165	171	PPGLPSP	1056
214	N	211	217	YSCNARF	1056
498	I	495	501	DQGIYTC	1056
832	V	829	835	PTEVKVR	1056
1044	Q	1041	1047	AQAQPIQ	1056
814	E	811	817	PEPESVI	1054
175	W	172	178	VIFWMSS	1053
257	M	254	260	SSQMVLR	1053
273	V	270	276	ASGVPTP	1053
1051	L	1048	1054	LTDLYPG	1053
40	P	37	43	LTQPPTI	1052
51	H	48	54	AKDHIVD	1052
52	I	49	55	KDHIVDP	1052
220	T	217	223	FHFTHTI	1052
338	Y	335	341	AAPYWLD	1052
873	K	870	876	SLLKNLW	1052
304	T	301	307	LRITNVS	1051
715	L	712	718	HPSLPSE	1051
878	S	875	881	LWVSQKR	1051
903	N	900	906	PYSNYKL	1051
1006	T	1003	1009	YRFTLSA	1051
1217	V	1214	1220	TSPVNAI	1051
621	A	618	624	NRLAALP	1049
1116	K	1113	1119	CFIKRSR	1049
215	A	212	218	SCNARFH	1048
478	Y	475	481	GGNYHVY	1048
596	T	593	599	VASTELD	1048
672	P	669	675	QFQPGVW	1048
933	S	930	936	GVPSAPR	1048
934	A	931	937	VPSAPRR	1048
87	D	84	90	IAKDPRV	1047
429	P	426	432	LDVPPRM	1047
430	P	427	433	DVPPRML	1047
712	H	709	715	GSSHPSL	1047
782	W	779	785	VTVWGSR	1047
984	N	981	987	IVENFSP	1047
115	E	112	118	YEGEYQC	1046
133	R	130	136	NRIRLQV	1046
261	G	258	264	VLRGMDL	1046
378	Q	375	381	EPLQSAP	1046
439	L	436	442	RNQLIRV	1046
459	I	456	462	GSPIPTL	1046
460	P	457	463	SPIPTLR	1046
581	G	578	584	TIFGVAE	1046
856	G	853	859	TVQGQLR	1046
964	G	961	967	IMIGYTL	1046
275	T	272	278	GVPTPDI	1045
855	Q	852	858	DTVQGQL	1045
931	V	928	934	PEGVPSA	1045
932	P	929	935	EGVPSAP	1045
53	V	50	56	DHIVDPR	1044
54	D	51	57	HIVDPRD	1044
329	I	326	332	RHTISVR	1044
479	H	476	482	GNYHVYE	1044
481	Y	478	484	YHVYENG	1044
483	N	480	486	VYENGSL	1044
642	R	639	645	LAERSVR	1044
643	S	640	646	AERSVRL	1044
671	Q	668	674	DQFQPGV	1044
819	Y	816	822	VIGYSGE	1044
1058	T	1055	1061	MTYTLRV	1044
641	E	638	644	DLAERSV	1043
710	S	707	713	EVGSSHP	1043
1003	Y	1000	1006	VSRYRFT	1043
1043	A	1040	1046	KAQAQPI	1043
72	S	69	75	PAPSFHW	1042
677	D	674	680	VWHDHSK	1042
843	S	840	846	TAISLQW	1042
1131	V	1128	1134	KKDVPLG	1042
1214	T	1211	1217	SEATSPV	1042
221	H	218	224	HFTHTIQ	1041
582	V	579	585	IFGVAER	1041
675	W	672	678	PGVWHDH	1041
319	S	316	322	CLASNKM	1039
345	N	342	348	EPKNLIL	1039
1047	Q	1044	1050	QPIQLTD	1039
1130	D	1127	1133	EKKDVPL	1039
1216	P	1213	1219	ATSPVNA	1039
164	P	161	167	QCNPPPG	1038
313	E	310	316	DSGEYFC	1038
415	G	412	418	NEHGYLL	1038
765	V	762	768	RYIVKWR	1038
766	K	763	769	YIVKWRR	1038
830	T	827	833	AAPTEVK	1038
1000	V	997	1003	TDPVSRY	1038
157	P	154	160	EGAPLTL	1037
237	R	234	240	LTTRGVA	1037
367	T	364	370	PKPTVQW	1037
857	Q	854	860	VQGQLRE	1037
876	W	873	879	KNLWVSQ	1037
877	V	874	880	NLWVSQK	1037
972	F	969	975	YVAFNGT	1037
1178	Y	1175	1181	LVDYGEG	1037
103	F	100	106	VIDFRSG	1036
116	Y	113	119	EGEYQCF	1036
519	K	516	522	LEVKDPT	1036
589	S	586	592	DQGSYTC	1036
704	A	701	707	RVIAINE	1036
706	N	703	709	IAINEVG	1036
992	F	989	995	QTKFTVQ	1036
1174	S	1171	1177	SDDSLVD	1036
380	A	377	383	LQSAPPN	1035
450	L	447	453	RTRLDCP	1035
557	W	554	560	TVSWLKD	1035
636	L	633	639	DLELTDL	1035
679	S	676	682	HDHSKYP	1035
880	K	877	883	VSQKRQQ	1035
1054	G	1051	1057	LYPGMTY	1035
121	R	118	124	CFARNKF	1034
218	H	215	221	ARFHFTH	1034
436	R	433	439	LSPRNQL	1034
601	D	598	604	LDQDLAK	1034
676	H	673	679	GVWHDHS	1034
1173	D	1170	1176	ESDDSLV	1034
247	M	244	250	PSFMYPQ	1033
258	V	255	261	SQMVLRG	1033
462	L	459	465	IPTLRWF	1033
547	H	544	550	RVKHDPS	1033
613	Q	610	616	LADQATP	1033
781	V	778	784	NVTVWGS	1033
861	Y	858	864	LREYRAY	1033
942	Q	939	945	RVRQPNL	1033
1001	S	998	1004	DPVSRYR	1033
1035	K	1032	1038	HTKKTVP	1033
140	P	137	143	SKSPLWP	1032
255	S	252	258	TASSQMV	1032
717	S	714	720	SLPSERY	1032
900	P	897	903	RLFPYSN	1032
937	R	934	940	APRRFRV	1032
24	A	21	27	LGGAIEI	1031
327	H	324	330	SIRHTIS	1031
518	V	515	521	RLEVKDP	1031
564	L	561	567	DEPLYIG	1031
853	T	850	856	YSDTVQG	1031
1128	K	1125	1131	VREKKDV	1031
1194	G	1191	1197	SFIGQYT	1031
210	D	207	213	MQTDYSC	1029
212	S	209	215	TDYSCNA	1029
461	T	458	464	PIPTLRW	1029
558	L	555	561	VSWLKDD	1029
674	V	671	677	QPGVWHD	1029
683	G	680	686	KYPGSVN	1029
846	W	843	849	SLQWNRV	1029
1197	T	1194	1200	GQYTVKK	1029
222	T	219	225	FTHTIQQ	1028
645	R	642	648	RSVRLTW	1028
827	A	824	830	YPRAAPT	1028
902	S	899	905	FPYSNYK	1028
978	G	975	981	TKVGKQI	1028
982	V	979	985	KQIVENF	1028
1070	S	1067	1073	EGISSTV	1028
1198	V	1195	1201	QYTVKKD	1028
88	P	85	91	AKDPRVS	1027
131	R	128	134	LSNRIRL	1027
190	S	187	193	KRVSQGH	1027
262	M	259	265	LRGMDLL	1027
263	D	260	266	RGMDLLL	1027
539	V	536	542	GTTVQLE	1027
620	L	617	623	TNRLAAL	1027
801	V	798	804	EIRVQAE	1027
815	S	812	818	EPESVIG	1027
864	Y	861	867	YRAYYWR	1027
1125	V	1122	1128	KYPVREK	1027
1126	R	1123	1129	YPVREKK	1027
205	Q	202	208	VMLQDMQ	1026
370	W	367	373	TVQWMVN	1026
685	V	682	688	PGSVNSA	1026
778	N	775	781	AWNNVTV	1026
836	V	833	839	KVRVMNS	1026
1075	T	1072	1078	TVITFMT	1026
1193	I	1190	1196	GSFIGQY	1026
71	P	68	74	NPAPSFH	1025
97	G	94	100	RRSGTLV	1025
274	P	271	277	SGVPTPD	1025
488	I	485	491	SLEIKMI	1025
521	P	518	524	VKDPTRI	1025
841	A	838	844	NSTAISL	1025
870	S	867	873	RESSLLK	1025
906	L	903	909	NYKLEMV	1025
940	V	937	943	RFRVRQP	1025
264	L	261	267	GMDLLLE	1024
458	P	455	461	FGSPIPT	1024
1004	R	1001	1007	SRYRFTL	1024
1005	F	1002	1008	RYRFTLS	1024
120	A	117	123	QCFARNK	1023
213	C	210	216	DYSCNAR	1023
360	A	357	363	VCRANGN	1023
482	E	479	485	HVYENGS	1023
600	Q	597	603	ELDQDLA	1023
681	Y	678	684	HSKYPGS	1023
837	M	834	840	VRVMNST	1023
844	L	841	847	AISLQWN	1023
863	A	860	866	EYRAYYW	1023
1122	K	1119	1125	RGGKYPV	1023
1123	Y	1120	1126	GGKYPVR	1023
1156	Q	1153	1159	KPLQGSQ	1023
166	P	163	169	NPPPGLP	1022
211	Y	208	214	QTDYSCN	1022
242	R	239	245	VAERTPS	1022
432	M	429	435	PPRMLSP	1022
549	P	546	552	KHDPSLK	1022
578	T	575	581	DSLTIFG	1022
644	V	641	647	ERSVRLT	1022
826	R	823	829	DYPRAAP	1022
930	G	927	933	TPEGVPS	1022
49	K	46	52	QSAKDHI	1021
339	W	336	342	APYWLDE	1021
340	L	337	343	PYWLDEP	1021
371	M	368	374	VQWMVNG	1021
566	I	563	569	PLYIGNR	1021
577	L	574	580	DDSLTIF	1021
761	L	758	764	GPNLRYI	1021
862	R	859	865	REYRAYY	1021
1095	F	1092	1098	QGWFIGL	1021
30	D	27	33	IPMDPSI	1019
58	N	55	61	PRDNILI	1019
64	E	61	67	IECEAKG	1019
126	T	123	129	KFGTALS	1019
279	A	276	282	PDIAWYK	1019
300	A	297	303	FNKALRI	1019
377	L	374	380	GEPLQSA	1019
758	G	755	761	SAFGPNL	1019
884	A	881	887	RQQASFP	1019
885	S	882	888	QQASFPG	1019
1011	T	1008	1014	SARTQVG	1019
1012	Q	1009	1015	ARTQVGS	1019
1021	E	1018	1024	AVTEESP	1019
1022	E	1019	1025	VTEESPA	1019
1124	P	1121	1127	GKYPVRE	1019
186	D	183	189	ITQDKRV	1018
196	D	193	199	HNGDLYF	1018
203	M	200	206	SNVMLQD	1018
235	T	232	238	KVLTTRG	1018
246	F	243	249	TPSFMYP	1018
565	Y	562	568	EPLYIGN	1018
716	P	713	719	PSLPSER	1018
34	Q	31	37	PSIQNEL	1017
147	L	144	150	KENLDPV	1017
290	D	287	293	LPSDKAK	1017
350	P	347	353	ILAPGED	1017
531	Q	528	534	PEDQVAR	1017
624	P	621	627	AALPKGR	1017
625	K	622	628	ALPKGRP	1017
839	S	836	842	VMNSTAI	1017
879	Q	876	882	WVSQKRQ	1017
998	D	995	1001	QRTDPVS	1017
278	I	275	281	TPDIAWY	1016
707	E	704	710	AINEVGS	1016
802	Q	799	805	IRVQAEN	1016
848	R	845	851	QWNRVYS	1016
993	T	990	996	TKFTVQR	1016
994	V	991	997	KFTVQRT	1016
1199	K	1196	1202	YTVKKDK	1016
392	T	389	395	AGDTIIF	1015
783	G	780	786	TVWGSRY	1015
965	Y	962	968	MIGYTLK	1015
1008	S	1005	1011	FTLSART	1015
251	G	248	254	YPQGTAS	1014
390	G	387	393	EVAGDTI	1014
813	P	810	816	GPEPESV	1014
188	R	185	191	QDKRVSQ	1013
447	R	444	450	LYNRTRL	1013
760	N	757	763	FGPNLRY	1013
219	F	216	222	RFHFTHT	1012
718	E	715	721	LPSERYR	1012
860	E	857	863	QLREYRA	1012
871	L	868	874	ESSLLKN	1012
928	P	925	931	FTTPEGV	1012
1089	I	1086	1092	QADIATQ	1012
1158	S	1155	1161	LQGSQTS	1012
1159	Q	1156	1162	QGSQTSL	1012
23	G	20	26	SLGGAIE	1011
326	R	323	329	GSIRHTI	1011
561	D	558	564	LKDDEPL	1011
756	A	753	759	ATSAFGP	1011
854	V	851	857	SDTVQGQ	1011
941	R	938	944	FRVRQPN	1011
39	Q	36	42	ELTQPPT	1009
142	W	139	145	SPLWPKE	1009
409	N	406	412	YQCNTSN	1009
634	L	631	637	PRDLELT	1009
639	L	636	642	LTDLAER	1009
708	V	705	711	INEVGSS	1009
82	F	79	85	SRFFNIA	1008
381	P	378	384	QSAPPNP	1008
396	R	393	399	IIFRDTQ	1008
397	D	394	400	IFRDTQI	1008
602	L	599	605	DQDLAKA	1008
929	E	926	932	TTPEGVP	1008
1215	S	1212	1218	EATSPVN	1008
259	L	256	262	QMVLRGM	1007
289	S	286	292	DLPSDKA	1007
804	E	801	807	VQAENDF	1007
868	E	865	871	YWRESSL	1007
995	Q	992	998	FTVQRTD	1007
42	T	39	45	QPPTITK	1006
43	I	40	46	PPTITKQ	1006
192	G	189	195	VSQGHNG	1006
226	K	223	229	IQQKNPF	1006
248	Y	245	251	SFMYPQG	1006
477	N	474	480	DGGNYHV	1006
638	D	635	641	ELTDLAE	1006
858	L	855	861	QGQLREY	1006
935	P	932	938	PSAPRRF	1006
948	I	945	951	LETINLE	1006
6	P	3	9	RQPPPPW	1005
129	S	126	132	TALSNRI	1005
191	Q	188	194	RVSQGHN	1005
223	I	220	226	THTIQQK	1005
228	P	225	231	QKNPFTL	1005
401	S	398	404	TQISSRA	1005
489	K	486	492	LEIKMIR	1005
1009	A	1006	1012	TLSARTQ	1005
1135	P	1132	1138	PLGPEDP	1005
25	I	22	28	GGAIEIP	1004
156	A	153	159	QEGAPLT	1004
197	L	194	200	NGDLYFS	1004
198	Y	195	201	GDLYFSN	1004
414	H	411	417	SNEHGYL	1004
633	D	630	636	RPRDLEL	1004
888	G	885	891	SFPGDRL	1004
913	G	910	916	VVNGRGD	1004
938	F	935	941	PRRFRVR	1004
973	N	970	976	VAFNGTK	1004
974	G	971	977	AFNGTKV	1004
41	P	38	44	TQPPTIT	1003
241	E	238	244	GVAERTP	1003
368	V	365	371	KPTVQWM	1003
374	G	371	377	MVNGEPL	1003
996	R	993	999	TVQRTDP	1003
46	Q	43	49	ITKQSAK	1002
144	K	141	147	LWPKENL	1002
277	D	274	280	PTPDIAW	1002
341	D	338	344	YWLDEPK	1002
648	W	645	651	RLTWIPG	1002
680	K	677	683	DHSKYPG	1002
709	G	706	712	NEVGSSH	1002
779	V	776	782	WNNVTVW	1002
866	W	863	869	AYYWRES	1002
945	L	942	948	QPNLETI	1002
991	K	988	994	NQTKFTV	1002
281	Y	278	284	IAWYKKG	1001
463	R	460	466	PTLRWFK	1001
599	D	596	602	TELDQDL	1001
649	I	646	652	LTWIPGD	1001
44	T	41	47	PTITKQS	999
45	K	42	48	TITKQSA	999
280	W	277	283	DIAWYKK	999
446	N	443	449	ILYNRTR	999
534	R	531	537	QVARRGT	999
759	P	756	762	AFGPNLR	999
780	T	777	783	NNVTVWG	999
891	L	888	894	GDRLRGV	999
1056	T	1053	1059	PGMTYTL	999
1164	G	1161	1167	SLDGTIK	999
1165	T	1162	1168	LDGTIKQ	999
26	E	23	29	GAIEIPM	998
187	K	184	190	TQDKRVS	998
343	P	340	346	LDEPKNL	998
562	E	559	565	KDDEPLY	998
822	E	819	825	YSGEDYP	998
886	F	883	889	QASFPGD	998
55	P	52	58	IVDPRDN	997
56	R	53	59	VDPRDNI	997
83	N	80	86	RFFNIAK	997
127	A	124	130	FGTALSN	997
767	W	764	770	IVKWRRR	997
850	Y	847	853	NRVYSDT	997
939	R	936	942	RRFRVRQ	997
981	I	978	984	GKQIVEN	997
999	P	996	1002	RTDPVSR	997
4	Q	1	7	MARQPPP	996
27	I	24	30	AIEIPMD	996
28	P	25	31	IEIPMDP	996
66	K	63	69	CEAKGNP	996
84	I	81	87	FFNIAKD	996
354	G	351	357	GEDGRLV	996
845	Q	842	848	ISLQWNR	996
1024	P	1021	1027	EESPAPP	996
1079	S	1076	1082	FMTSTAY	996
1163	D	1160	1166	TSLDGTI	996
35	N	32	38	SIQNELT	995
36	E	33	39	IQNELTQ	995
433	L	430	436	PRMLSPR	995
597	E	594	600	ASTELDQ	995
849	V	846	852	WNRVYSD	995
867	R	864	870	YYWRESS	995
947	T	944	950	NLETINL	995
1017	E	1014	1020	GSGEAVT	995
291	K	288	294	PSDKAKF	994
305	N	302	308	RITNVSE	994
449	R	446	452	NRTRLDC	994
506	I	503	509	ATNILGK	994
507	L	504	510	TNILGKA	994
522	T	519	525	KDPTRIY	994
723	S	720	726	YRTSGAP	994
1096	I	1093	1099	GWFIGLM	994
89	R	86	92	KDPRVSM	993
132	I	129	135	SNRIRLQ	993
189	V	186	192	DKRVSQG	993
229	F	226	232	KNPFTLK	993
252	T	249	255	PQGTASS	993
301	L	298	304	NKALRIT	993
302	R	299	305	KALRITN	993
395	F	392	398	TIIFRDT	993
533	A	530	536	DQVARRG	993
955	P	952	958	WDHPEHP	993
960	G	957	963	HPNGIMI	993
963	I	960	966	GIMIGYT	993
985	F	982	988	VENFSPN	993
1052	Y	1049	1055	TDLYPGM	993
1053	P	1050	1056	DLYPGMT	993
70	A	67	73	GNPAPSF	992
74	H	71	77	PSFHWTR	992
85	A	82	88	FNIAKDP	992
204	L	201	207	NVMLQDM	992
726	P	723	729	SGAPPES	992
825	P	822	828	EDYPRAA	992
1018	A	1015	1021	SGEAVTE	992
1034	K	1031	1037	NHTKKTV	992
1063	S	1060	1066	RVYSRDN	992
1090	A	1087	1093	ADIATQG	992
245	S	242	248	RTPSFMY	991
249	P	246	252	FMYPQGT	991
306	V	303	309	ITNVSEE	991
658	I	655	661	NSPITDY	991
1013	V	1010	1016	RTQVGSG	991
1160	T	1157	1163	GSQTSLD	991
1161	S	1158	1164	SQTSLDG	991
48	A	45	51	KQSAKDH	989
59	I	56	62	RDNILIE	989
532	V	529	535	EDQVARR	989
584	E	581	587	GVAERDQ	989
585	R	582	588	VAERDQG	989
626	G	623	629	LPKGRPD	989
881	R	878	884	SQKRQQA	989
882	Q	879	885	QKRQQAS	989
1020	T	1017	1023	EAVTEES	989
1064	R	1061	1067	VYSRDNE	989
1155	L	1152	1158	NKPLQGS	989
1213	A	1210	1216	SSEATSP	989
250	Q	247	253	MYPQGTA	988
393	I	390	396	GDTIIFR	988
398	T	395	401	FRDTQIS	988
977	V	974	980	GTKVGKQ	988
1014	G	1011	1017	TQVGSGE	988
195	G	192	198	GHNGDLY	987
217	F	214	220	NARFHFT	987
394	I	391	397	DTIIFRD	987
476	G	473	479	LDGGNYH	987
567	G	564	570	LYIGNRM	987
576	S	573	579	EDDSLTI	987
91	S	88	94	PRVSMRR	986
224	Q	221	227	HTIQQKN	986
253	A	250	256	QGTASSQ	986
732	G	729	735	SNPGDVK	986
1055	M	1052	1058	YPGMTYT	986
1136	E	1133	1139	LGPEDPK	986
90	V	87	93	DPRVSMR	985
125	G	122	128	NKFGTAL	985
260	R	257	263	MVLRGMD	985
487	E	484	490	GSLEIKM	985
508	G	505	511	NILGKAE	985
509	K	506	512	ILGKAEN	985
511	E	508	514	GKAENQV	985
512	N	509	515	KAENQVR	985
523	R	520	526	DPTRIYR	985
728	E	725	731	APPESNP	985
859	R	856	862	GQLREYR	985
951	E	948	954	INLEWDH	985
1025	A	1022	1028	ESPAPPN	985
1026	P	1023	1029	SPAPPNE	985
1127	E	1124	1130	PVREKKD	985
1129	K	1126	1132	REKKDVP	985
284	G	281	287	YKKGGDL	984
344	K	341	347	DEPKNLI	984
387	E	384	390	PNREVAG	984
535	R	532	538	VARRGTT	984
536	G	533	539	ARRGTTV	984
614	A	611	617	ADQATPT	984
828	A	825	831	PRAAPTE	984
889	D	886	892	FPGDRLR	984
958	P	955	961	PEHPNGI	984
37	L	34	40	QNELTQP	983
529	E	526	532	RMPEDQV	983
953	D	950	956	LEWDHPE	983
1145	F	1142	1148	DGSFDYS	983
1146	D	1143	1149	GSFDYSD	983
1168	Q	1165	1171	TIKQQES	983
1179	G	1176	1182	VDYGEGG	983
1192	F	1189	1195	DGSFIGQ	983
520	D	517	523	EVKDPTR	982
865	Y	862	868	RAYYWRE	982
1172	D	1169	1175	QESDDSL	982
243	T	240	246	AERTPSF	981
286	D	283	289	KGGDLPS	981
635	E	632	638	RDLELTD	981
93	R	90	96	VSMRRRS	979
631	P	628	634	PDRPRDL	979
936	R	933	939	SAPRRFR	979
57	D	54	60	DPRDNIL	978
309	E	306	312	VSEEDSG	978
351	G	348	354	LAPGEDG	978
486	L	483	489	NGSLEIK	978
496	Q	493	499	KEDQGIY	978
617	T	614	620	ATPTNRL	978
618	N	615	621	TPTNRLA	978
838	N	835	841	RVMNSTA	978
887	P	884	890	ASFPGDR	978
1088	D	1085	1091	NQADIAT	978
68	N	65	71	AKGNPAP	977
361	N	358	364	CRANGNP	977
376	P	373	379	NGEPLQS	977
399	Q	396	402	RDTQISS	977
400	I	397	403	DTQISSR	977
411	S	408	414	CNTSNEH	977
537	T	534	540	RRGTTVQ	977
725	A	722	728	TSGAPPE	977
734	V	731	737	PGDVKGE	977
957	H	954	960	HPEHPNG	977
975	T	972	978	FNGTKVG	977
1169	Q	1166	1172	IKQQESD	977
29	M	26	32	EIPMDPS	976
182	P	179	185	SMEPITQ	976
956	E	953	959	DHPEHPN	976
1162	L	1159	1165	QTSLDGT	976
143	P	140	146	PLWPKEN	975
181	E	178	184	SSMEPIT	975
239	V	236	242	TRGVAER	975
240	A	237	243	RGVAERT	975
497	G	494	500	EDQGIYT	975
640	A	637	643	TDLAERS	975
650	P	647	653	TWIPGDA	975
731	P	728	734	ESNPGDV	975
803	A	800	806	RVQAEND	975
382	P	379	385	SAPPNPN	974
389	A	386	392	REVAGDT	974
435	P	432	438	MLSPRNQ	974
962	M	959	965	NGIMIGY	974
1023	S	1020	1026	TEESPAP	974
185	Q	182	188	PITQDKR	973
1077	M	1074	1080	ITFMTST	973
1094	W	1091	1097	TQGWFIG	973
146	N	143	149	PKENLDP	972
287	L	284	290	GGDLPSD	972
905	K	902	908	SNYKLEM	972
952	W	949	955	NLEWDHP	972
1057	Y	1054	1060	GMTYTLR	972
1117	R	1114	1120	FIKRSRG	972
227	N	224	230	QQKNPFT	971
526	R	523	529	RIYRMPE	971
821	G	818	824	GYSGEDY	971
988	N	985	991	FSPNQTK	971
989	Q	986	992	SPNQTKF	971
1200	K	1197	1203	TVKKDKE	971
69	P	66	72	KGNPAPS	969
667	E	664	670	QFEEDQF	969
668	D	665	671	FEEDQFQ	969
1019	V	1016	1022	GEAVTEE	969
484	G	481	487	YENGSLE	968
670	F	667	673	EDQFQPG	968
946	E	943	949	PNLETIN	968
1091	T	1088	1094	DIATQGW	968
1154	P	1151	1157	DNKPLQG	968
81	F	78	84	NSRFFNI	967
324	S	321	327	KMGSIRH	967
485	S	482	488	ENGSLEI	967
598	L	595	601	STELDQD	967
722	T	719	725	RYRTSGA	967
733	D	730	736	NPGDVKG	967
114	G	111	117	EYEGEYQ	966
194	N	191	197	QGHNGDL	966
299	K	296	302	NFNKALR	966
510	A	507	513	LGKAENQ	966
1084	N	1081	1087	AYTNNQA	966
1166	I	1163	1169	DGTIKQQ	966
65	A	62	68	ECEAKGN	965
128	L	125	131	GTALSNR	965
656	S	653	659	ANNSPIT	965
669	Q	666	672	EEDQFQP	965
824	Y	821	827	GEDYPRA	965
1027	P	1024	1030	PAPPNEG	965
1153	K	1150	1156	EDNKPLQ	965
207	M	204	210	LQDMQTD	964
308	E	305	311	NVSEEDS	964
325	I	322	328	MGSIRHT	964
410	T	407	413	QCNTSNE	964
810	G	807	813	FGKGPEP	964
840	T	837	843	MNSTAIS	964
1167	K	1164	1170	GTIKQQE	964
104	R	101	107	IDFRSGG	963
292	A	289	295	SDKAKFE	963
298	N	295	301	ENFNKAL	963
719	R	716	722	PSERYRT	963
754	T	751	757	MNATSAF	963
944	N	941	947	RQPNLET	963
1081	A	1078	1084	TSTAYTN	963
1201	D	1198	1204	VKKDKEE	963
33	I	30	36	DPSIQNE	962
294	F	291	297	KAKFENF	962
320	N	317	323	LASNKMG	962
954	H	951	957	EWDHPEH	962
47	S	44	50	TKQSAKD	961
86	K	83	89	NIAKDPR	961
282	K	279	285	AWYKKGG	961
32	S	29	35	MDPSIQN	959
92	M	89	95	RVSMRRR	959
254	S	251	257	GTASSQM	959
490	M	487	493	EIKMIRK	959
491	I	488	494	IKMIRKE	959
588	G	585	591	RDQGSYT	959
655	N	652	658	DANNSPI	959
753	A	750	756	PMNATSA	959
1087	A	1084	1090	NNQADIA	959
1148	S	1145	1151	FDYSDED	959
1212	E	1209	1215	ESSEATS	959
206	D	203	209	MLQDMQT	958
312	G	309	315	EDSGEYF	958
448	T	445	451	YNRTRLD	958
574	D	571	577	KKEDDSL	958
727	P	724	730	GAPPESN	958
729	S	726	732	PPESNPG	958
122	N	119	125	FARNKFG	957
823	D	820	826	SGEDYPR	957
950	L	947	953	TINLEWD	957
651	G	648	654	WIPGDAN	956
720	Y	717	723	SERYRTS	956
737	E	734	740	VKGEGTR	956
990	T	987	993	PNQTKFT	956
183	I	180	186	MEPITQD	955
388	V	385	391	NREVAGD	955
413	E	410	416	TSNEHGY	955
465	F	462	468	LRWFKNG	955
575	D	572	578	KEDDSLT	955
736	G	733	739	DVKGEGT	955
949	N	946	952	ETINLEW	955
383	N	380	386	APPNPNR	954
768	R	765	771	VKWRRRE	954
976	K	973	979	NGTKVGK	954
177	S	174	180	FWMSSSM	953
434	S	431	437	RMLSPRN	953
559	K	556	562	SWLKDDE	953
890	R	887	893	PGDRLRG	953
96	S	93	99	RRRSGTL	952
106	G	103	109	FRSGGRP	952
373	N	370	376	WMVNGEP	952
471	S	468	474	GQGSNLD	952
472	N	469	475	QGSNLDG	952
925	F	922	928	TKEFTTP	952
75	W	72	78	SFHWTRN	951
76	T	73	79	FHWTRNS	951
208	Q	205	211	QDMQTDY	951
209	T	206	212	DMQTDYS	951
528	P	525	531	YRMPEDQ	951
632	R	629	635	DRPRDLE	949
812	E	809	815	KGPEPES	949
987	P	984	990	NFSPNQT	949
1171	S	1168	1174	QQESDDS	948
145	E	142	148	WPKENLD	947
244	P	241	247	ERTPSFM	947
342	E	339	345	WLDEPKN	947
67	G	64	70	EAKGNPA	946
79	S	76	82	TRNSRFF	946
1190	G	1187	1193	NEDGSFI	946
372	V	369	375	QWMVNGE	945
776	W	773	779	REAWNNV	945
616	P	613	619	QATPTNR	944
926	T	923	929	KEFTTPE	944
1082	Y	1079	1085	STAYTNN	944
1083	T	1080	1086	TAYTNNQ	944
113	E	110	116	EEYEGEY	943
179	S	176	182	MSSSMEP	943
615	T	612	618	DQATPTN	943
747	T	744	750	MEITWTP	943
748	W	745	751	EITWTPM	943
1152	N	1149	1155	DEDNKPL	943
568	N	565	571	YIGNRMK	942
1120	G	1117	1123	RSRGGKY	942
986	S	983	989	ENFSPNQ	941
1069	I	1066	1072	NEGISST	941
1118	S	1115	1121	IKRSRGG	941
468	G	465	471	FKNGQGS	939
652	D	649	655	IPGDANN	939
1085	N	1082	1088	YTNNQAD	938
494	E	491	497	IRKEDQG	937
495	D	492	498	RKEDQGI	937
752	N	749	755	TPMNATS	937
1086	Q	1083	1089	TNNQADI	937
1189	D	1186	1192	FNEDGSF	937
586	D	583	589	AERDQGS	936
657	P	654	660	NNSPITD	936
721	R	718	724	ERYRTSG	936
809	K	806	812	DFGKGPE	936
923	K	920	926	SETKEFT	936
927	T	924	930	EFTTPEG	936
1170	E	1167	1173	KQQESDD	936
109	P	106	112	GGRPEEY	935
363	N	360	366	ANGNPKP	935
627	R	624	630	PKGRPDR	935
628	P	625	631	KGRPDRP	935
1068	G	1065	1071	DNEGISS	935
805	N	802	808	QAENDFG	934
283	K	280	286	WYKKGGD	933
749	T	746	752	ITWTPMN	933
110	E	107	113	GRPEEYE	932
111	E	108	114	RPEEYEG	932
193	H	190	196	SQGHNGD	932
473	L	470	476	GSNLDGG	932
123	K	120	126	ARNKFGT	931
124	F	121	127	RNKFGTA	931
914	R	911	917	VNGRGDG	931
922	T	919	925	RSETKEF	931
112	Y	109	115	PEEYEGE	929
1137	D	1134	1140	GPEDPKE	929
321	K	318	324	ASNKMGS	928
80	R	77	83	RNSRFFN	927
629	D	626	632	GRPDRPR	927
921	E	918	924	PRSETKE	927
630	R	627	633	RPDRPRD	926
1188	E	1185	1191	QFNEDGS	926
808	G	805	811	NDFGKGP	925
1138	P	1135	1141	PEDPKEE	925
1142	D	1139	1145	KEEDGSF	925
1211	S	1208	1214	NESSEAT	925
311	S	308	314	EEDSGEY	924
352	E	349	355	APGEDGR	924
384	P	381	387	PPNPNRE	924
1028	N	1025	1031	APPNEGN	924
105	S	102	108	DFRSGGR	923
1150	E	1147	1153	YSDEDNK	923
466	K	463	469	RWFKNGQ	922
467	N	464	470	WFKNGQG	922
806	D	803	809	AENDFGK	922
296	N	293	299	KFENFNK	921
919	R	916	922	DGPRSET	921
924	E	921	927	ETKEFTT	921
1141	E	1138	1144	PKEEDGS	921
178	S	175	181	WMSSSME	919
653	A	650	656	PGDANNS	919
654	N	651	657	GDANNSP	919
917	G	914	920	RGDGPRS	919
1033	T	1030	1036	GNHTKKT	919
1183	E	1180	1186	EGGEGQF	919
78	N	75	81	WTRNSRF	918
474	D	471	477	SNLDGGN	918
492	R	489	495	KMIRKED	918
107	G	104	110	RSGGRPE	917
918	P	915	921	GDGPRSE	916
1065	D	1062	1068	YSRDNEG	916
1143	G	1140	1146	EEDGSFD	916
1066	N	1063	1069	SRDNEGI	915
1067	E	1064	1070	RDNEGIS	915
108	R	105	111	SGGRPEE	914
1149	D	1146	1152	DYSDEDN	914
364	P	361	367	NGNPKPT	913
1032	H	1029	1035	EGNHTKK	911
569	R	566	572	IGNRMKK	909
1119	R	1116	1122	KRSRGGK	909
1151	D	1148	1154	SDEDNKP	909
362	G	359	365	RANGNPK	908
1030	G	1027	1033	PNEGNHT	908
1181	G	1178	1184	YGEGGEG	908
1184	G	1181	1187	GGEGQFN	908
1180	E	1177	1183	DYGEGGE	907
1187	N	1184	1190	GQFNEDG	907
94	R	91	97	SMRRRSG	906
1185	Q	1182	1188	GEGQFNE	905
1186	F	1183	1189	EGQFNED	903
310	D	307	313	SEEDSGE	902
746	I	743	749	NMEITWT	902
773	R	770	776	RETREAW	902
772	T	769	775	RRETREA	899
1208	N	1205	1211	TEGNESS	898
573	E	570	576	MKKEDDS	897
1139	K	1136	1142	EDPKEED	897
807	F	804	810	ENDFGKG	895
1202	K	1199	1205	KKDKEET	895
469	Q	466	472	KNGQGSN	894
738	G	735	741	KGEGTRK	892
95	R	92	98	MRRRSGT	891
744	M	741	747	KNNMEIT	889
1031	N	1028	1034	NEGNHTK	889
774	E	771	777	ETREAWN	888
1182	G	1179	1185	GEGGEGQ	888
769	R	766	772	KWRRRET	886
915	G	912	918	NGRGDGP	886
1203	E	1200	1206	KDKEETE	884
743	N	740	746	RKNNMEI	883
745	E	742	748	NNMEITW	883
770	R	767	773	WRRRETR	878
572	K	569	575	RMKKEDD	877
775	A	772	778	TREAWNN	877
1204	E	1201	1207	DKEETEG	876
1207	G	1204	1210	ETEGNES	875
771	E	768	774	RRRETRE	872
570	M	567	573	GNRMKKE	866
571	K	568	574	NRMKKED	865
1205	T	1202	1208	KEETEGN	863
740	R	737	743	EGTRKNN	856
741	K	738	744	GTRKNNM	852
1206	E	1203	1209	EETEGNE	852
742	N	739	745	TRKNNME	849
1109	L	1106	1112	VLILLIV	126
424	S	421	427	AFVSVLD	115
793	V	790	796	QTPVYVP	114
316	C	313	319	EYFCLAS	112
422	F	419	425	ANAFVSV	111
102	D	99	105	LVIDFRS	109
358	C	355	361	RLVCRAN	109
359	R	356	362	LVCRANG	109
546	K	543	549	CRVKHDP	109
554	T	551	557	LKLTVSW	109
555	V	552	558	KLTVSWL	109
556	S	553	559	LTVSWLK	109
605	A	602	608	LAKAYLT	109
834	V	831	837	EVKVRVM	109
134	L	131	137	RIRLQVS	108
256	Q	253	259	ASSQMVL	108
336	A	333	339	VKAAPYW	108
786	Y	783	789	GSRYVVG	108
162	C	159	165	TLQCNPP	107
703	I	700	706	FRVIAIN	107
997	T	994	1000	VQRTDPV	107
173	I	170	176	SPVIFWM	106
174	F	171	177	PVIFWMS	106
545	V	542	548	ECRVKHD	106
1062	Y	1059	1065	LRVYSRD	106
202	V	199	205	FSNVMLQ	105
456	G	453	459	PFFGSPI	105
457	S	454	460	FFGSPIP	105
603	A	600	606	QDLAKAY	105
847	N	844	850	LQWNRVY	105
1133	L	1130	1136	DVPLGPE	105
1134	G	1131	1137	VPLGPED	105
551	L	548	554	DPSLKLT	104
684	S	681	687	YPGSVNS	104
971	A	968	974	KYVAFNG	104
983	E	980	986	QIVENFS	104
1074	I	1071	1077	STVITFM	104
1076	F	1073	1079	VITFMTS	104
5	P	2	8	ARQPPPP	103
375	E	372	378	VNGEPLQ	103
480	V	477	483	NYHVYEN	103
513	Q	510	516	AENQVRL	103
538	T	535	541	RGTTVQL	103
563	P	560	566	DDEPLYI	103
829	P	826	832	RAAPTEV	103
943	P	940	946	VRQPNLE	103
73	F	70	76	APSFHWT	102
141	L	138	144	KSPLWPK	102
366	P	363	369	NPKPTVQ	102
437	N	434	440	SPRNQLI	102
869	S	866	872	WRESSLL	102
904	Y	901	907	YSNYKLE	102
1157	G	1154	1160	PLQGSQT	102
530	D	527	533	MPEDQVA	101
666	E	663	669	VQFEEDQ	101
678	H	675	681	WHDHSKY	101
1007	L	1004	1010	RFTLSAR	101
1015	S	1012	1018	QVGSGEA	101
38	T	35	41	NELTQPP	99
180	M	177	183	SSSMEPI	99
225	Q	222	228	TIQQKNP	98
238	G	235	241	TTRGVAE	98
288	P	285	291	GDLPSDK	98
524	I	521	527	PTRIYRM	98
525	Y	522	528	TRIYRMP	98
724	G	721	727	RTSGAPP	98
1147	Y	1144	1150	SFDYSDE	98
184	T	181	187	EPITQDK	97
285	G	282	288	KKGGDLP	97
385	N	382	388	PNPNREV	97
386	R	383	389	NPNREVA	97
527	M	524	530	IYRMPED	97
755	S	752	758	NATSAFG	97
757	F	754	760	TSAFGPN	97
820	S	817	823	IGYSGED	97
1080	T	1077	1083	MTSTAYT	97
1121	G	1118	1124	SRGGKYP	97
464	W	461	467	TLRWFKN	96
560	D	557	563	WLKDDEP	96
961	I	958	964	PNGIMIG	96
1078	T	1075	1081	TFMTSTA	96
1144	S	1141	1147	EDGSFDY	96
1191	S	1188	1194	EDGSFIG	96
307	S	304	310	TNVSEED	95
353	D	350	356	PGEDGRL	95
587	Q	584	590	ERDQGSY	95
735	K	732	738	GDVKGEG	95
777	N	774	780	EAWNNVT	95
959	N	956	962	EHPNGIM	95
295	E	292	298	AKFENFN	94
297	F	294	300	FENFNKA	94
322	M	319	325	SNKMGSI	94
470	G	467	473	NGQGSNL	94
475	G	472	478	NLDGGNY	94
293	K	290	296	DKAKFEN	93
493	K	490	496	MIRKEDQ	93
730	N	727	733	PESNPGD	93
811	P	808	814	GKGPEPE	93
920	S	917	923	GPRSETK	93
1029	E	1026	1032	PPNEGNH	93
77	R	74	80	HWTRNSR	92
323	G	320	326	NKMGSIR	92
750	P	747	753	TWTPMNA	92
751	M	748	754	WTPMNAT	92
1210	S	1207	1213	GNESSEA	92
1209	E	1206	1212	EGNESSE	89
739	T	736	742	GEGTRKN	87
315	F	312	318	GEYFCLA	11
787	V	784	790	SRYVVGQ	11
31	P	28	34	PMDPSIQ	10
130	N	127	133	ALSNRIR	10
176	M	173	179	IFWMSSS	10
365	K	362	368	GNPKPTV	10
438	Q	435	441	PRNQLIR	10
514	V	511	517	ENQVRLE	10
583	A	580	586	FGVAERD	10
619	R	616	622	PTNRLAA	10
883	Q	880	886	KRQQASF	10
1092	Q	1089	1095	IATQGWF	10
1093	G	1090	1096	ATQGWFI	10
412	N	409	415	NTSNEHG	9
916	D	913	919	GRGDGPR	9
1140	E	1137	1143	DPKEEDG	9

## Sheet: Table S5. SUMMARY
	DRB1*15:01			DRB1*15:02
	IEDB	PROPRED		IEDB	PROPRED
	VILYNRTRL	VILYNRTRL		YVAFNGTKV	YVAFNGTKV
	LREYRAYYW	LFPYSNYKL		VILYNRTRL	VILYNRTRL
	LREYRAYYW	LVLILLIVC		YHVYENGSL	YHVYENGSL
	LFPYSNYKL	VRVMNSTAI		YVNYQFRVI	YVNYQFRVI
	LSPYVNYQF	LYNRTRLDC		YQCFARNKF	YQCFARNKF
	IRVILYNRT	LRWFKNGQG		LFPYSNYKL	LFPYSNYKL
	MIGYTLKYV	YVAFNGTKV		LVLILLIVC	LVLILLIVC
	LRLSPYVNY	IGLMCAIAL		FRVIAINEV	FRVIAINEV
	VLRLSPYVN	LLVLILLIV		VRVMNSTAI	VRVMNSTAI
	LVLILLIVC	IRVILYNRT		WVHAAFLLC	WVHAAFLLC
	In green, peptides identified as top scorers in the DRB1*15 - NF155 binding predictions that are also identified as Top 1 scorers in NF155 antigenicity.
